# Supplementary material for: A tetracycline-inducible Split TurboID system for specific biotinylation and identification of nuclear proteins from HEK293T cells
Source: Turk J Biol. 2025 Jan 6;49(2):162–74. doi: 10.55730/1300-0152.2734 (PMC12068675; doi:10.55730/1300-0152.2734)
Supplement: Supplementary file 1 [file Supplementary_File_1.xlsx]

## Sheet: All identified proteins
Enriched nuclear fraction analysis
Master	Accession	Description	Coverage [%]	# Peptides	# PSMs	# Unique Peptides	# Protein Groups	# AAs	MW [kDa]	calc. pI	Score Sequest HT: Sequest HT	# Peptides (by Search Engine): Sequest HT
Master Protein	Q13423	NAD(P) transhydrogenase, mitochondrial OS=Homo sapiens OX=9606 GN=NNT PE=1 SV=3	6	7	19	7	1	1086	113.8	8.09	0	7
Master Protein	O95197	Reticulon-3 OS=Homo sapiens OX=9606 GN=RTN3 PE=1 SV=2	1	1	5	1	1	1032	112.5	4.96	0	1
Master Protein	P48735	Isocitrate dehydrogenase [NADP], mitochondrial OS=Homo sapiens OX=9606 GN=IDH2 PE=1 SV=2	5	2	5	2	1	452	50.9	8.69	0	2
Master Protein	P55884	Eukaryotic translation initiation factor 3 subunit B OS=Homo sapiens OX=9606 GN=EIF3B PE=1 SV=3	1	1	1	1	1	814	92.4	5	0	1
Master Protein	P10515	Dihydrolipoyllysine-residue acetyltransferase component of pyruvate dehydrogenase complex, mitochondrial OS=Homo sapiens OX=9606 GN=DLAT PE=1 SV=3	1	1	1	1	1	647	69	7.84	0	1
Master Protein	Q9NX58	Cell growth-regulating nucleolar protein OS=Homo sapiens OX=9606 GN=LYAR PE=1 SV=3	16	4	13	4	1	379	43.6	9.57	0	4
Master Protein	O43242	26S proteasome non-ATPase regulatory subunit 3 OS=Homo sapiens OX=9606 GN=PSMD3 PE=1 SV=2	29	14	33	14	1	534	60.9	8.44	7.54	14
Master Protein	Q16594	Transcription initiation factor TFIID subunit 9 OS=Homo sapiens OX=9606 GN=TAF9 PE=1 SV=1	3	1	2	1	1	264	29	8.66	0	1
Master Protein	Q15392	Delta(24)-sterol reductase OS=Homo sapiens OX=9606 GN=DHCR24 PE=1 SV=2	2	1	2	1	1	516	60.1	8.16	0	1
Master Protein	Q8NHM5	Lysine-specific demethylase 2B OS=Homo sapiens OX=9606 GN=KDM2B PE=1 SV=1	1	1	1	1	1	1336	152.5	8.56	0	1
Master Protein	Q5T9A4	ATPase family AAA domain-containing protein 3B OS=Homo sapiens OX=9606 GN=ATAD3B PE=1 SV=1	14	10	32	1	1	648	72.5	9.2	18.62	10
Master Protein	P62851	Small ribosomal subunit protein eS25 OS=Homo sapiens OX=9606 GN=RPS25 PE=1 SV=1	6	1	2	1	1	125	13.7	10.11	1.73	1
Master Protein	Q14498	RNA-binding protein 39 OS=Homo sapiens OX=9606 GN=RBM39 PE=1 SV=2	5	3	6	3	1	530	59.3	10.1	3.96	3
Master Protein	Q9H9B4	Sideroflexin-1 OS=Homo sapiens OX=9606 GN=SFXN1 PE=1 SV=4	46	11	39	11	1	322	35.6	9.07	18.49	11
Master Protein	P40227	T-complex protein 1 subunit zeta OS=Homo sapiens OX=9606 GN=CCT6A PE=1 SV=3	22	11	41	11	1	531	58	6.68	14	11
Master Protein	Q96EU6	Ribosomal RNA processing protein 36 homolog OS=Homo sapiens OX=9606 GN=RRP36 PE=1 SV=1	6	2	4	2	1	259	29.8	10.17	3.57	2
Master Protein	P26368	Splicing factor U2AF 65 kDa subunit OS=Homo sapiens OX=9606 GN=U2AF2 PE=1 SV=4	8	3	4	3	1	475	53.5	9.09	0	3
Master Protein	Q13112	Chromatin assembly factor 1 subunit B OS=Homo sapiens OX=9606 GN=CHAF1B PE=1 SV=1	4	2	5	2	1	559	61.5	7.5	1.68	2
Master Protein	Q8WUM4	Programmed cell death 6-interacting protein OS=Homo sapiens OX=9606 GN=PDCD6IP PE=1 SV=1	4	4	9	4	1	868	96	6.52	1.62	4
Master Protein	P13051	Uracil-DNA glycosylase OS=Homo sapiens OX=9606 GN=UNG PE=1 SV=2	4	1	2	1	1	313	34.6	9.32	0	1
Master Protein	Q9NZM5	Ribosome biogenesis protein NOP53 OS=Homo sapiens OX=9606 GN=NOP53 PE=1 SV=2	14	5	19	5	1	478	54.4	10.32	5.74	5
Master Protein	Q12788	Transducin beta-like protein 3 OS=Homo sapiens OX=9606 GN=TBL3 PE=1 SV=2	11	7	14	7	1	808	89	6.9	0	7
Master Protein	P36542	ATP synthase subunit gamma, mitochondrial OS=Homo sapiens OX=9606 GN=ATP5F1C PE=1 SV=1	20	6	24	6	1	298	33	9.22	16.33	6
Master Protein	Q14684	Ribosomal RNA processing protein 1 homolog B OS=Homo sapiens OX=9606 GN=RRP1B PE=1 SV=3	25	16	63	16	1	758	84.4	9.76	45.14	16
Master Protein	O14925	Mitochondrial import inner membrane translocase subunit Tim23 OS=Homo sapiens OX=9606 GN=TIMM23 PE=1 SV=1	10	2	6	2	1	209	21.9	8.6	2.54	2
Master Protein	P52701	DNA mismatch repair protein Msh6 OS=Homo sapiens OX=9606 GN=MSH6 PE=1 SV=2	3	2	5	2	1	1360	152.7	6.9	0	2
Master Protein	P09429	High mobility group protein B1 OS=Homo sapiens OX=9606 GN=HMGB1 PE=1 SV=3	45	13	120	11	1	215	24.9	5.74	45.03	13
Master Protein	Q9BQ39	ATP-dependent RNA helicase DDX50 OS=Homo sapiens OX=9606 GN=DDX50 PE=1 SV=1	12	7	12	5	1	737	82.5	9.17	5.12	7
Master Protein	Q9HD45	Transmembrane 9 superfamily member 3 OS=Homo sapiens OX=9606 GN=TM9SF3 PE=1 SV=2	3	2	5	2	1	589	67.8	7.21	0	2
Master Protein	O75821	Eukaryotic translation initiation factor 3 subunit G OS=Homo sapiens OX=9606 GN=EIF3G PE=1 SV=2	3	1	3	1	1	320	35.6	6.13	3.74	1
Master Protein	P26599	Polypyrimidine tract-binding protein 1 OS=Homo sapiens OX=9606 GN=PTBP1 PE=1 SV=2	25	8	28	8	1	557	59.6	9.16	19.28	8
Master Protein	O00541	Pescadillo homolog OS=Homo sapiens OX=9606 GN=PES1 PE=1 SV=1	15	9	27	9	1	588	68	7.33	21.96	9
Master Protein	Q9GZS1	DNA-directed RNA polymerase I subunit RPA49 OS=Homo sapiens OX=9606 GN=POLR1E PE=1 SV=3	8	4	9	4	1	419	47.2	8.94	1.74	4
Master Protein	Q5JXB2	Putative ubiquitin-conjugating enzyme E2 N-like OS=Homo sapiens OX=9606 GN=UBE2NL PE=1 SV=1	7	1	3	1	1	153	17.4	5.92	1.63	1
Master Protein	P51570	Galactokinase OS=Homo sapiens OX=9606 GN=GALK1 PE=1 SV=1	3	1	1	1	1	392	42.2	6.46	0	1
Master Protein	Q9UHQ9	NADH-cytochrome b5 reductase 1 OS=Homo sapiens OX=9606 GN=CYB5R1 PE=1 SV=1	6	2	5	2	1	305	34.1	9.38	1.68	2
Master Protein	Q92541	RNA polymerase-associated protein RTF1 homolog OS=Homo sapiens OX=9606 GN=RTF1 PE=1 SV=4	9	6	12	6	1	710	80.3	8.15	6.79	6
Master Protein	O96028	Histone-lysine N-methyltransferase NSD2 OS=Homo sapiens OX=9606 GN=NSD2 PE=1 SV=1	2	2	4	2	1	1365	152.2	8.69	0	2
Master Protein	P19388	DNA-directed RNA polymerases I, II, and III subunit RPABC1 OS=Homo sapiens OX=9606 GN=POLR2E PE=1 SV=4	4	1	1	1	1	210	24.5	5.95	1.68	1
Master Protein	O94842	TOX high mobility group box family member 4 OS=Homo sapiens OX=9606 GN=TOX4 PE=1 SV=1	12	5	9	5	1	621	66.2	5.06	0	5
Master Protein	Q7Z6K5	Arpin OS=Homo sapiens OX=9606 GN=ARPIN PE=1 SV=1	4	1	4	1	1	226	24.9	5.83	2.05	1
Master Protein	P35579	Myosin-9 OS=Homo sapiens OX=9606 GN=MYH9 PE=1 SV=4	3	4	8	2	1	1960	226.4	5.6	5.02	4
Master Protein	O75718	Cartilage-associated protein OS=Homo sapiens OX=9606 GN=CRTAP PE=1 SV=1	2	1	2	1	1	401	46.5	5.73	0	1
Master Protein	Q6KCM7	Mitochondrial adenyl nucleotide antiporter SLC25A25 OS=Homo sapiens OX=9606 GN=SLC25A25 PE=1 SV=1	2	1	3	1	1	469	52.6	8.35	5.16	1
Master Protein	P31689	DnaJ homolog subfamily A member 1 OS=Homo sapiens OX=9606 GN=DNAJA1 PE=1 SV=2	7	2	6	2	1	397	44.8	7.08	0	2
Master Protein	O95070	Protein YIF1A OS=Homo sapiens OX=9606 GN=YIF1A PE=1 SV=2	5	1	4	1	1	293	32	8.95	0	1
Master Protein	Q9H7B2	Ribosome production factor 2 homolog OS=Homo sapiens OX=9606 GN=RPF2 PE=1 SV=2	16	4	9	4	1	306	35.6	9.99	8.78	4
Master Protein	Q99714	3-hydroxyacyl-CoA dehydrogenase type-2 OS=Homo sapiens OX=9606 GN=HSD17B10 PE=1 SV=3	12	3	8	3	1	261	26.9	7.78	0	3
Master Protein	O60869	Endothelial differentiation-related factor 1 OS=Homo sapiens OX=9606 GN=EDF1 PE=1 SV=1	22	3	5	3	1	148	16.4	9.95	1.97	3
Master Protein	A6NHR9	Structural maintenance of chromosomes flexible hinge domain-containing protein 1 OS=Homo sapiens OX=9606 GN=SMCHD1 PE=1 SV=2	3	6	10	6	1	2005	226.2	7.3	0	6
Master Protein	Q8N766	ER membrane protein complex subunit 1 OS=Homo sapiens OX=9606 GN=EMC1 PE=1 SV=1	4	4	10	4	1	993	111.7	7.66	3.77	4
Master Protein	Q09161	Nuclear cap-binding protein subunit 1 OS=Homo sapiens OX=9606 GN=NCBP1 PE=1 SV=1	1	1	2	1	1	790	91.8	6.43	0	1
Master Protein	O14654	Insulin receptor substrate 4 OS=Homo sapiens OX=9606 GN=IRS4 PE=1 SV=1	4	3	6	3	1	1257	133.7	8.44	1.89	3
Master Protein	Q86V81	THO complex subunit 4 OS=Homo sapiens OX=9606 GN=ALYREF PE=1 SV=3	37	6	20	6	1	257	26.9	11.15	15.69	6
Master Protein	P00338	L-lactate dehydrogenase A chain OS=Homo sapiens OX=9606 GN=LDHA PE=1 SV=2	6	2	4	2	1	332	36.7	8.27	1.74	2
Master Protein	Q9UKF6	Cleavage and polyadenylation specificity factor subunit 3 OS=Homo sapiens OX=9606 GN=CPSF3 PE=1 SV=1	3	2	3	2	1	684	77.4	5.6	0	2
Master Protein	P38117	Electron transfer flavoprotein subunit beta OS=Homo sapiens OX=9606 GN=ETFB PE=1 SV=3	18	5	6	5	1	255	27.8	8.1	5.42	5
Master Protein	Q5JTH9	RRP12-like protein OS=Homo sapiens OX=9606 GN=RRP12 PE=1 SV=2	4	5	10	5	1	1297	143.6	8.75	1.65	5
Master Protein	Q8N3U4	Cohesin subunit SA-2 OS=Homo sapiens OX=9606 GN=STAG2 PE=1 SV=3	1	1	2	1	1	1231	141.2	5.43	0	1
Master Protein	Q15005	Signal peptidase complex subunit 2 OS=Homo sapiens OX=9606 GN=SPCS2 PE=1 SV=3	7	2	6	2	1	226	25	8.47	3.99	2
Master Protein	P78371	T-complex protein 1 subunit beta OS=Homo sapiens OX=9606 GN=CCT2 PE=1 SV=4	27	12	44	12	1	535	57.5	6.46	20.57	12
Master Protein	Q6UWP8	Suprabasin OS=Homo sapiens OX=9606 GN=SBSN PE=1 SV=2	15	2	6	2	1	590	60.5	7.01	0	2
Master Protein	Q75N03	E3 ubiquitin-protein ligase Hakai OS=Homo sapiens OX=9606 GN=CBLL1 PE=1 SV=1	2	1	1	1	1	491	54.5	8.29	0	1
Master Protein	O76031	ATP-dependent Clp protease ATP-binding subunit clpX-like, mitochondrial OS=Homo sapiens OX=9606 GN=CLPX PE=1 SV=2	6	3	7	3	1	633	69.2	7.58	1.69	3
Master Protein	Q9NYF8	Bcl-2-associated transcription factor 1 OS=Homo sapiens OX=9606 GN=BCLAF1 PE=1 SV=2	13	11	40	10	1	920	106.1	9.98	8.88	11
Master Protein	Q8IWI9	MAX gene-associated protein OS=Homo sapiens OX=9606 GN=MGA PE=1 SV=4	1	3	9	3	1	3065	336	6.9	0	3
Master Protein	Q8IXT5	RNA-binding protein 12B OS=Homo sapiens OX=9606 GN=RBM12B PE=1 SV=2	5	1	3	1	1	1001	118	6.81	0	1
Master Protein	Q9UJS0	Electrogenic aspartate/glutamate antiporter SLC25A13, mitochondrial OS=Homo sapiens OX=9606 GN=SLC25A13 PE=1 SV=2	11	7	17	3	1	675	74.1	8.62	0	7
Master Protein	Q9NX24	H/ACA ribonucleoprotein complex subunit 2 OS=Homo sapiens OX=9606 GN=NHP2 PE=1 SV=1	12	1	2	1	1	153	17.2	8.22	0	1
Master Protein	Q9NV06	DDB1- and CUL4-associated factor 13 OS=Homo sapiens OX=9606 GN=DCAF13 PE=1 SV=2	9	4	7	4	1	445	51.4	9.19	0	4
Master Protein	Q9NTJ5	Phosphatidylinositol-3-phosphatase SAC1 OS=Homo sapiens OX=9606 GN=SACM1L PE=1 SV=2	1	1	1	1	1	587	66.9	7.12	1.71	1
Master Protein	Q16540	Large ribosomal subunit protein uL23m OS=Homo sapiens OX=9606 GN=MRPL23 PE=1 SV=1	5	1	2	1	1	153	17.8	9.69	0	1
Master Protein	Q3SXM5	Inactive hydroxysteroid dehydrogenase-like protein 1 OS=Homo sapiens OX=9606 GN=HSDL1 PE=1 SV=3	5	2	5	2	1	330	37	8.72	0	2
Master Protein	P13804	Electron transfer flavoprotein subunit alpha, mitochondrial OS=Homo sapiens OX=9606 GN=ETFA PE=1 SV=1	14	4	11	4	1	333	35.1	8.38	1.75	4
Master Protein	P46777	Large ribosomal subunit protein uL18 OS=Homo sapiens OX=9606 GN=RPL5 PE=1 SV=3	27	9	43	9	1	297	34.3	9.72	25.78	9
Master Protein	P12074	Cytochrome c oxidase subunit 6A1, mitochondrial OS=Homo sapiens OX=9606 GN=COX6A1 PE=1 SV=4	17	1	1	1	1	109	12.1	9.32	0	1
Master Protein	Q8WUD1	Ras-related protein Rab-2B OS=Homo sapiens OX=9606 GN=RAB2B PE=1 SV=1	17	3	6	3	1	216	24.2	7.83	3.8	3
Master Protein	Q9UKK9	ADP-sugar pyrophosphatase OS=Homo sapiens OX=9606 GN=NUDT5 PE=1 SV=1	7	1	3	1	1	219	24.3	4.94	0	1
Master Protein	O43395	U4/U6 small nuclear ribonucleoprotein Prp3 OS=Homo sapiens OX=9606 GN=PRPF3 PE=1 SV=2	27	17	56	17	1	683	77.5	9.5	20.57	17
Master Protein	P54577	Tyrosine--tRNA ligase, cytoplasmic OS=Homo sapiens OX=9606 GN=YARS1 PE=1 SV=4	16	7	18	7	1	528	59.1	7.05	1.64	7
Master Protein	Q969V3	BOS complex subunit NCLN OS=Homo sapiens OX=9606 GN=NCLN PE=1 SV=2	6	3	6	3	1	563	62.9	6.89	1.71	3
Master Protein	Q9Y277	Voltage-dependent anion-selective channel protein 3 OS=Homo sapiens OX=9606 GN=VDAC3 PE=1 SV=1	27	5	18	4	1	283	30.6	8.66	3.86	5
Master Protein	Q14320	Protein FAM50A OS=Homo sapiens OX=9606 GN=FAM50A PE=1 SV=2	21	6	17	6	1	339	40.2	6.83	11.39	6
Master Protein	Q16740	ATP-dependent Clp protease proteolytic subunit, mitochondrial OS=Homo sapiens OX=9606 GN=CLPP PE=1 SV=1	23	5	9	5	1	277	30.2	8.09	0	5
Master Protein	O43491	Band 4.1-like protein 2 OS=Homo sapiens OX=9606 GN=EPB41L2 PE=1 SV=1	1	1	3	1	1	1005	112.5	5.44	0	1
Master Protein	Q9HC07	Putative divalent cation/proton antiporter TMEM165 OS=Homo sapiens OX=9606 GN=TMEM165 PE=1 SV=1	3	1	3	1	1	324	34.9	7.02	4	1
Master Protein	P04083	Annexin A1 OS=Homo sapiens OX=9606 GN=ANXA1 PE=1 SV=2	40	10	37	10	1	346	38.7	7.02	18.13	10
Master Protein	P51858	Hepatoma-derived growth factor OS=Homo sapiens OX=9606 GN=HDGF PE=1 SV=1	40	10	35	10	1	240	26.8	4.73	11.19	10
Master Protein	P43490	Nicotinamide phosphoribosyltransferase OS=Homo sapiens OX=9606 GN=NAMPT PE=1 SV=1	6	3	5	3	1	491	55.5	7.15	1.66	3
Master Protein	Q96BW9	Phosphatidate cytidylyltransferase, mitochondrial OS=Homo sapiens OX=9606 GN=TAMM41 PE=1 SV=2	6	2	4	2	1	452	51	7.94	0	2
Master Protein	O75150	E3 ubiquitin-protein ligase BRE1B OS=Homo sapiens OX=9606 GN=RNF40 PE=1 SV=5	1	1	1	1	1	1001	113.6	6.29	0	1
Master Protein	Q9Y3C6	Peptidyl-prolyl cis-trans isomerase-like 1 OS=Homo sapiens OX=9606 GN=PPIL1 PE=1 SV=1	15	2	5	2	1	166	18.2	7.99	0	2
Master Protein	Q9UDW1	Cytochrome b-c1 complex subunit 9 OS=Homo sapiens OX=9606 GN=UQCR10 PE=1 SV=3	38	2	8	2	1	63	7.3	9.47	1.97	2
Master Protein	Q9H6Z4	Ran-binding protein 3 OS=Homo sapiens OX=9606 GN=RANBP3 PE=1 SV=1	5	2	3	2	1	567	60.2	4.78	0	2
Master Protein	P56556	NADH dehydrogenase [ubiquinone] 1 alpha subcomplex subunit 6 OS=Homo sapiens OX=9606 GN=NDUFA6 PE=1 SV=4	15	2	10	2	1	128	15.1	9.98	2.18	2
Master Protein	O60231	Pre-mRNA-splicing factor ATP-dependent RNA helicase DHX16 OS=Homo sapiens OX=9606 GN=DHX16 PE=1 SV=2	5	5	9	4	1	1041	119.2	6.8	0	5
Master Protein	P23526	Adenosylhomocysteinase OS=Homo sapiens OX=9606 GN=AHCY PE=1 SV=4	11	4	12	4	1	432	47.7	6.34	0	4
Master Protein	Q16186	Proteasomal ubiquitin receptor ADRM1 OS=Homo sapiens OX=9606 GN=ADRM1 PE=1 SV=2	5	2	6	2	1	407	42.1	5.07	0	2
Master Protein	Q6PD62	RNA polymerase-associated protein CTR9 homolog OS=Homo sapiens OX=9606 GN=CTR9 PE=1 SV=1	2	2	4	2	1	1173	133.4	6.77	2.09	2
Master Protein	Q6P2E9	Enhancer of mRNA-decapping protein 4 OS=Homo sapiens OX=9606 GN=EDC4 PE=1 SV=1	1	1	3	1	1	1401	151.6	5.86	0	1
Master Protein	Q6UX04	Spliceosome-associated protein CWC27 homolog OS=Homo sapiens OX=9606 GN=CWC27 PE=1 SV=1	13	5	17	5	1	472	53.8	5.8	1.97	5
Master Protein	P62140	Serine/threonine-protein phosphatase PP1-beta catalytic subunit OS=Homo sapiens OX=9606 GN=PPP1CB PE=1 SV=3	16	4	11	1	1	327	37.2	6.19	0	4
Master Protein	Q9UFW8	CGG triplet repeat-binding protein 1 OS=Homo sapiens OX=9606 GN=CGGBP1 PE=1 SV=2	6	1	3	1	1	167	18.8	8.95	0	1
Master Protein	Q8N6N3	UPF0690 protein C1orf52 OS=Homo sapiens OX=9606 GN=C1orf52 PE=1 SV=1	5	1	2	1	1	182	20.6	5.21	0	1
Master Protein	P14868	Aspartate--tRNA ligase, cytoplasmic OS=Homo sapiens OX=9606 GN=DARS1 PE=1 SV=2	29	13	32	13	1	501	57.1	6.55	11.32	13
Master Protein	P24666	Low molecular weight phosphotyrosine protein phosphatase OS=Homo sapiens OX=9606 GN=ACP1 PE=1 SV=3	6	1	1	1	1	158	18	6.74	0	1
Master Protein	Q7Z7H8	Large ribosomal subunit protein uL10m OS=Homo sapiens OX=9606 GN=MRPL10 PE=1 SV=3	4	1	4	1	1	261	29.3	9.58	3.63	1
Master Protein	Q9Y6A4	Cilia- and flagella-associated protein 20 OS=Homo sapiens OX=9606 GN=CFAP20 PE=1 SV=1	6	1	3	1	1	193	22.8	9.76	0	1
Master Protein	P06899	Histone H2B type 1-J OS=Homo sapiens OX=9606 GN=H2BC11 PE=1 SV=3	38	6	50	2	1	126	13.9	10.32	18.24	6
Master Protein	Q96SI9	Spermatid perinuclear RNA-binding protein OS=Homo sapiens OX=9606 GN=STRBP PE=1 SV=1	25	15	49	12	1	672	73.6	8.72	15.88	15
Master Protein	P31930	Cytochrome b-c1 complex subunit 1, mitochondrial OS=Homo sapiens OX=9606 GN=UQCRC1 PE=1 SV=3	2	1	3	1	1	480	52.6	6.37	3.41	1
Master Protein	P12004	Proliferating cell nuclear antigen OS=Homo sapiens OX=9606 GN=PCNA PE=1 SV=1	24	6	20	6	1	261	28.8	4.69	12.52	6
Master Protein	Q9Y399	Small ribosomal subunit protein uS2m OS=Homo sapiens OX=9606 GN=MRPS2 PE=1 SV=1	5	2	5	2	1	296	33.2	9.26	2.08	2
Master Protein	Q53FV1	ORM1-like protein 2 OS=Homo sapiens OX=9606 GN=ORMDL2 PE=1 SV=2	17	2	5	2	1	153	17.4	9.64	0	2
Master Protein	Q9NQS7	Inner centromere protein OS=Homo sapiens OX=9606 GN=INCENP PE=1 SV=3	11	7	24	7	1	918	105.4	9.44	16.03	7
Master Protein	P25490	Transcriptional repressor protein YY1 OS=Homo sapiens OX=9606 GN=YY1 PE=1 SV=2	9	5	20	5	1	414	44.7	6.25	23.79	5
Master Protein	O95785	Protein Wiz OS=Homo sapiens OX=9606 GN=WIZ PE=1 SV=2	9	12	44	12	1	1651	178.6	6.86	7.7	12
Master Protein	O14602	Eukaryotic translation initiation factor 1A, Y-chromosomal OS=Homo sapiens OX=9606 GN=EIF1AY PE=1 SV=4	18	3	12	3	1	144	16.4	5.24	3.6	3
Master Protein	P46087	Probable 28S rRNA (cytosine(4447)-C(5))-methyltransferase OS=Homo sapiens OX=9606 GN=NOP2 PE=1 SV=2	43	27	104	27	1	812	89.2	9.23	92.42	27
Master Protein	P27105	Stomatin OS=Homo sapiens OX=9606 GN=STOM PE=1 SV=3	7	2	2	2	1	288	31.7	7.88	0	2
Master Protein	P55265	Double-stranded RNA-specific adenosine deaminase OS=Homo sapiens OX=9606 GN=ADAR PE=1 SV=4	11	13	37	13	1	1226	136	8.65	20.12	13
Master Protein	Q53EL6	Programmed cell death protein 4 OS=Homo sapiens OX=9606 GN=PDCD4 PE=1 SV=2	12	4	9	4	1	469	51.7	5.21	3.73	4
Master Protein	Q14103	Heterogeneous nuclear ribonucleoprotein D0 OS=Homo sapiens OX=9606 GN=HNRNPD PE=1 SV=1	8	3	8	3	1	355	38.4	7.81	1.85	3
Master Protein	Q9BW92	Threonine--tRNA ligase, mitochondrial OS=Homo sapiens OX=9606 GN=TARS2 PE=1 SV=1	1	1	1	1	1	718	81	7.3	0	1
Master Protein	Q00688	Peptidyl-prolyl cis-trans isomerase FKBP3 OS=Homo sapiens OX=9606 GN=FKBP3 PE=1 SV=1	4	1	3	1	1	224	25.2	9.28	0	1
Master Protein	P60660	Myosin light polypeptide 6 OS=Homo sapiens OX=9606 GN=MYL6 PE=1 SV=2	30	4	7	4	1	151	16.9	4.65	1.62	4
Master Protein	P11586	C-1-tetrahydrofolate synthase, cytoplasmic OS=Homo sapiens OX=9606 GN=MTHFD1 PE=1 SV=4	18	17	56	17	1	935	101.5	7.3	15.04	17
Master Protein	O00487	26S proteasome non-ATPase regulatory subunit 14 OS=Homo sapiens OX=9606 GN=PSMD14 PE=1 SV=1	6	2	7	2	1	310	34.6	6.52	1.94	2
Master Protein	Q9Y3T9	Nucleolar complex protein 2 homolog OS=Homo sapiens OX=9606 GN=NOC2L PE=1 SV=4	4	3	9	3	1	749	84.9	5.62	0	3
Master Protein	Q9NX63	MICOS complex subunit MIC19 OS=Homo sapiens OX=9606 GN=CHCHD3 PE=1 SV=1	4	1	2	1	1	227	26.1	8.28	0	1
Master Protein	P50570	Dynamin-2 OS=Homo sapiens OX=9606 GN=DNM2 PE=1 SV=2	4	4	6	4	1	870	98	7.44	0	4
Master Protein	P51553	Isocitrate dehydrogenase [NAD] subunit gamma, mitochondrial OS=Homo sapiens OX=9606 GN=IDH3G PE=1 SV=1	2	1	1	1	1	393	42.8	8.5	1.6	1
Master Protein	Q03188	Centromere protein C OS=Homo sapiens OX=9606 GN=CENPC PE=1 SV=2	1	1	2	1	1	943	106.8	9.39	0	1
Master Protein	Q9NQ55	Suppressor of SWI4 1 homolog OS=Homo sapiens OX=9606 GN=PPAN PE=1 SV=1	5	2	6	2	1	473	53.2	10.13	0	2
Master Protein	Q9Y2W2	WW domain-binding protein 11 OS=Homo sapiens OX=9606 GN=WBP11 PE=1 SV=1	18	10	25	10	1	641	70	8.38	8.16	10
Master Protein	Q8ND82	Zinc finger protein 280C OS=Homo sapiens OX=9606 GN=ZNF280C PE=1 SV=1	9	4	11	4	1	737	83	9.11	0	4
Master Protein	Q3ZCQ8	Mitochondrial import inner membrane translocase subunit TIM50 OS=Homo sapiens OX=9606 GN=TIMM50 PE=1 SV=2	16	5	17	5	1	353	39.6	8.37	12.07	5
Master Protein	Q06830	Peroxiredoxin-1 OS=Homo sapiens OX=9606 GN=PRDX1 PE=1 SV=1	37	8	26	6	1	199	22.1	8.13	12.22	8
Master Protein	Q6DKI1	Ribosomal protein uL30-like OS=Homo sapiens OX=9606 GN=RPL7L1 PE=1 SV=2	9	2	7	2	1	255	29.7	10.52	0	2
Master Protein	P78316	Nucleolar protein 14 OS=Homo sapiens OX=9606 GN=NOP14 PE=1 SV=3	13	11	26	11	1	857	97.6	7.58	17.96	11
Master Protein	O95239	Chromosome-associated kinesin KIF4A OS=Homo sapiens OX=9606 GN=KIF4A PE=1 SV=3	19	20	48	20	1	1232	139.8	6.27	3.61	20
Master Protein	Q92769	Histone deacetylase 2 OS=Homo sapiens OX=9606 GN=HDAC2 PE=1 SV=2	9	3	9	3	1	488	55.3	5.91	2.02	3
Master Protein	Q96ST2	Protein IWS1 homolog OS=Homo sapiens OX=9606 GN=IWS1 PE=1 SV=2	10	5	12	5	1	819	91.9	4.69	1.92	5
Master Protein	Q07960	Rho GTPase-activating protein 1 OS=Homo sapiens OX=9606 GN=ARHGAP1 PE=1 SV=1	3	1	1	1	1	439	50.4	6.29	0	1
Master Protein	Q9Y3F4	Serine-threonine kinase receptor-associated protein OS=Homo sapiens OX=9606 GN=STRAP PE=1 SV=1	5	1	3	1	1	350	38.4	5.12	0	1
Master Protein	O14979	Heterogeneous nuclear ribonucleoprotein D-like OS=Homo sapiens OX=9606 GN=HNRNPDL PE=1 SV=3	2	1	3	1	1	420	46.4	9.57	0	1
Master Protein	P56177	Homeobox protein DLX-1 OS=Homo sapiens OX=9606 GN=DLX1 PE=1 SV=3	4	1	3	1	1	255	27.3	9.7	0	1
Master Protein	A8MWD9	Putative small nuclear ribonucleoprotein G-like protein 15 OS=Homo sapiens OX=9606 GN=SNRPGP15 PE=5 SV=2	16	1	3	1	1	76	8.5	8.84	1.92	1
Master Protein	P68400	Casein kinase II subunit alpha OS=Homo sapiens OX=9606 GN=CSNK2A1 PE=1 SV=1	15	5	17	5	1	391	45.1	7.74	3.58	5
Master Protein	P55084	Trifunctional enzyme subunit beta, mitochondrial OS=Homo sapiens OX=9606 GN=HADHB PE=1 SV=3	21	10	24	10	1	474	51.3	9.41	15.68	10
Master Protein	P11177	Pyruvate dehydrogenase E1 component subunit beta, mitochondrial OS=Homo sapiens OX=9606 GN=PDHB PE=1 SV=3	5	2	4	2	1	359	39.2	6.65	0	2
Master Protein	Q9NVM6	DnaJ homolog subfamily C member 17 OS=Homo sapiens OX=9606 GN=DNAJC17 PE=1 SV=1	17	3	7	3	1	304	34.7	8.53	0	3
Master Protein	Q13492	Phosphatidylinositol-binding clathrin assembly protein OS=Homo sapiens OX=9606 GN=PICALM PE=1 SV=2	1	1	2	1	1	652	70.7	7.9	0	1
Master Protein	P82921	Small ribosomal subunit protein bS21m OS=Homo sapiens OX=9606 GN=MRPS21 PE=1 SV=3	16	1	3	1	1	87	10.7	9.92	0	1
Master Protein	Q9H3P2	Negative elongation factor A OS=Homo sapiens OX=9606 GN=NELFA PE=1 SV=3	3	1	3	1	1	528	57.2	9.03	0	1
Master Protein	P17612	cAMP-dependent protein kinase catalytic subunit alpha OS=Homo sapiens OX=9606 GN=PRKACA PE=1 SV=2	2	1	1	1	1	351	40.6	8.79	0	1
Master Protein	P46782	Small ribosomal subunit protein uS7 OS=Homo sapiens OX=9606 GN=RPS5 PE=1 SV=4	4	1	3	1	1	204	22.9	9.72	5.7	1
Master Protein	P04080	Cystatin-B OS=Homo sapiens OX=9606 GN=CSTB PE=1 SV=2	12	1	1	1	1	98	11.1	7.56	0	1
Master Protein	Q6ZSZ5	Rho guanine nucleotide exchange factor 18 OS=Homo sapiens OX=9606 GN=ARHGEF18 PE=1 SV=4	1	1	3	1	1	1361	151.5	6.33	0	1
Master Protein	P46459	Vesicle-fusing ATPase OS=Homo sapiens OX=9606 GN=NSF PE=1 SV=3	1	1	1	1	1	744	82.5	6.95	0	1
Master Protein	Q9UFC0	Leucine-rich repeat and WD repeat-containing protein 1 OS=Homo sapiens OX=9606 GN=LRWD1 PE=1 SV=2	8	4	8	4	1	647	70.8	7.21	0	4
Master Protein	O60547	GDP-mannose 4,6 dehydratase OS=Homo sapiens OX=9606 GN=GMDS PE=1 SV=1	2	1	1	1	1	372	41.9	7.31	0	1
Master Protein	P62495	Eukaryotic peptide chain release factor subunit 1 OS=Homo sapiens OX=9606 GN=ETF1 PE=1 SV=3	24	9	22	9	1	437	49	5.71	9.25	9
Master Protein	Q9BWS9	Chitinase domain-containing protein 1 OS=Homo sapiens OX=9606 GN=CHID1 PE=1 SV=1	3	1	1	1	1	393	44.9	8.63	0	1
Master Protein	Q9UGP8	Translocation protein SEC63 homolog OS=Homo sapiens OX=9606 GN=SEC63 PE=1 SV=2	6	3	4	3	1	760	87.9	5.31	0	3
Master Protein	P45973	Chromobox protein homolog 5 OS=Homo sapiens OX=9606 GN=CBX5 PE=1 SV=1	7	1	1	1	1	191	22.2	5.86	0	1
Master Protein	Q9Y3A5	Ribosome maturation protein SBDS OS=Homo sapiens OX=9606 GN=SBDS PE=1 SV=4	11	3	7	3	1	250	28.7	8.75	0	3
Master Protein	Q8WVX9	Fatty acyl-CoA reductase 1 OS=Homo sapiens OX=9606 GN=FAR1 PE=1 SV=1	3	1	3	1	1	515	59.3	9.17	0	1
Master Protein	P61353	Large ribosomal subunit protein eL27 OS=Homo sapiens OX=9606 GN=RPL27 PE=1 SV=2	37	5	25	5	1	136	15.8	10.56	14.47	5
Master Protein	Q68D10	Protein SPT2 homolog OS=Homo sapiens OX=9606 GN=SPTY2D1 PE=1 SV=3	2	1	1	1	1	685	75.6	9.79	0	1
Master Protein	O14949	Cytochrome b-c1 complex subunit 8 OS=Homo sapiens OX=9606 GN=UQCRQ PE=1 SV=4	26	2	10	2	1	82	9.9	10.08	0	2
Master Protein	O00203	AP-3 complex subunit beta-1 OS=Homo sapiens OX=9606 GN=AP3B1 PE=1 SV=3	2	2	2	2	1	1094	121.2	6.04	0	2
Master Protein	O00255	Menin OS=Homo sapiens OX=9606 GN=MEN1 PE=1 SV=5	2	1	2	1	1	610	67.5	6.55	0	1
Master Protein	O15213	WD repeat-containing protein 46 OS=Homo sapiens OX=9606 GN=WDR46 PE=1 SV=3	6	2	3	2	1	610	68	9.67	0	2
Master Protein	Q9HC52	Chromobox protein homolog 8 OS=Homo sapiens OX=9606 GN=CBX8 PE=1 SV=3	7	3	6	3	1	389	43.4	9.91	1.65	3
Master Protein	P07814	Bifunctional glutamate/proline--tRNA ligase OS=Homo sapiens OX=9606 GN=EPRS1 PE=1 SV=5	4	6	9	6	1	1512	170.5	7.33	6.55	6
Master Protein	Q96EY7	Small ribosomal subunit protein mS39 OS=Homo sapiens OX=9606 GN=PTCD3 PE=1 SV=3	1	1	2	1	1	689	78.5	6.42	0	1
Master Protein	Q8WWY3	U4/U6 small nuclear ribonucleoprotein Prp31 OS=Homo sapiens OX=9606 GN=PRPF31 PE=1 SV=2	15	7	15	7	1	499	55.4	5.78	3.39	7
Master Protein	P98175	RNA-binding protein 10 OS=Homo sapiens OX=9606 GN=RBM10 PE=1 SV=3	15	14	50	14	1	930	103.5	5.97	24.78	14
Master Protein	P00156	Cytochrome b OS=Homo sapiens OX=9606 GN=MT-CYB PE=1 SV=2	2	1	3	1	1	380	42.7	8.05	1.74	1
Master Protein	P42696	RNA-binding protein 34 OS=Homo sapiens OX=9606 GN=RBM34 PE=1 SV=2	14	6	15	6	1	430	48.5	10.11	5.38	6
Master Protein	P55854	Small ubiquitin-related modifier 3 OS=Homo sapiens OX=9606 GN=SUMO3 PE=1 SV=2	12	1	4	1	1	103	11.6	5.49	1.92	1
Master Protein	P31942	Heterogeneous nuclear ribonucleoprotein H3 OS=Homo sapiens OX=9606 GN=HNRNPH3 PE=1 SV=2	13	4	13	4	1	346	36.9	6.87	24.31	4
Master Protein	P30101	Protein disulfide-isomerase A3 OS=Homo sapiens OX=9606 GN=PDIA3 PE=1 SV=4	9	4	8	4	1	505	56.7	6.35	1.78	4
Master Protein	Q15019	Septin-2 OS=Homo sapiens OX=9606 GN=SEPTIN2 PE=1 SV=1	2	1	2	1	1	361	41.5	6.6	0	1
Master Protein	P05198	Eukaryotic translation initiation factor 2 subunit 1 OS=Homo sapiens OX=9606 GN=EIF2S1 PE=1 SV=3	12	4	7	4	1	315	36.1	5.08	2	4
Master Protein	Q13404	Ubiquitin-conjugating enzyme E2 variant 1 OS=Homo sapiens OX=9606 GN=UBE2V1 PE=1 SV=2	6	1	1	1	1	147	16.5	7.93	0	1
Master Protein	P07737	Profilin-1 OS=Homo sapiens OX=9606 GN=PFN1 PE=1 SV=2	29	3	3	3	1	140	15	8.27	1.91	3
Master Protein	Q15637	Splicing factor 1 OS=Homo sapiens OX=9606 GN=SF1 PE=1 SV=4	8	3	8	3	1	639	68.3	8.98	0	3
Master Protein	P41236	Protein phosphatase inhibitor 2 OS=Homo sapiens OX=9606 GN=PPP1R2 PE=1 SV=2	10	2	8	2	1	205	23	4.74	0	2
Master Protein	Q9P258	Protein RCC2 OS=Homo sapiens OX=9606 GN=RCC2 PE=1 SV=2	24	10	29	10	1	522	56	8.78	6.61	10
Master Protein	P27694	Replication protein A 70 kDa DNA-binding subunit OS=Homo sapiens OX=9606 GN=RPA1 PE=1 SV=2	11	5	14	5	1	616	68.1	7.21	0	5
Master Protein	P16615	Sarcoplasmic/endoplasmic reticulum calcium ATPase 2 OS=Homo sapiens OX=9606 GN=ATP2A2 PE=1 SV=1	19	16	41	16	1	1042	114.7	5.34	13.14	16
Master Protein	Q03252	Lamin-B2 OS=Homo sapiens OX=9606 GN=LMNB2 PE=1 SV=4	7	5	19	2	1	620	69.9	5.59	5.54	5
Master Protein	O94905	Erlin-2 OS=Homo sapiens OX=9606 GN=ERLIN2 PE=1 SV=1	18	6	12	6	1	339	37.8	5.62	3.51	6
Master Protein	Q9BU64	Centromere protein O OS=Homo sapiens OX=9606 GN=CENPO PE=1 SV=1	6	1	1	1	1	300	33.8	7.71	0	1
Master Protein	Q9HB71	Calcyclin-binding protein OS=Homo sapiens OX=9606 GN=CACYBP PE=1 SV=2	23	5	11	5	1	228	26.2	8.25	5.06	5
Master Protein	Q6NUK1	Mitochondrial adenyl nucleotide antiporter SLC25A24 OS=Homo sapiens OX=9606 GN=SLC25A24 PE=1 SV=2	6	3	6	3	1	477	53.3	6.33	0	3
Master Protein	Q15185	Prostaglandin E synthase 3 OS=Homo sapiens OX=9606 GN=PTGES3 PE=1 SV=1	6	1	7	1	1	160	18.7	4.54	2.07	1
Master Protein	Q16762	Thiosulfate sulfurtransferase OS=Homo sapiens OX=9606 GN=TST PE=1 SV=4	4	1	1	1	1	297	33.4	7.25	0	1
Master Protein	Q8N5M9	Protein jagunal homolog 1 OS=Homo sapiens OX=9606 GN=JAGN1 PE=1 SV=1	7	1	4	1	1	183	21.1	9.73	1.62	1
Master Protein	Q5T0B9	Zinc finger protein 362 OS=Homo sapiens OX=9606 GN=ZNF362 PE=1 SV=1	12	5	22	2	1	420	45.8	9.64	22.92	5
Master Protein	P82979	SAP domain-containing ribonucleoprotein OS=Homo sapiens OX=9606 GN=SARNP PE=1 SV=3	19	4	10	4	1	210	23.7	6.42	5.22	4
Master Protein	P11021	Endoplasmic reticulum chaperone BiP OS=Homo sapiens OX=9606 GN=HSPA5 PE=1 SV=2	21	11	29	10	1	654	72.3	5.16	7.25	11
Master Protein	P00414	Cytochrome c oxidase subunit 3 OS=Homo sapiens OX=9606 GN=MT-CO3 PE=1 SV=2	5	1	3	1	1	261	29.9	7.31	0	1
Master Protein	P22695	Cytochrome b-c1 complex subunit 2, mitochondrial OS=Homo sapiens OX=9606 GN=UQCRC2 PE=1 SV=3	32	12	47	12	1	453	48.4	8.63	20.44	12
Master Protein	Q12905	Interleukin enhancer-binding factor 2 OS=Homo sapiens OX=9606 GN=ILF2 PE=1 SV=2	11	3	9	3	1	390	43	5.26	1.71	3
Master Protein	O75683	Surfeit locus protein 6 OS=Homo sapiens OX=9606 GN=SURF6 PE=1 SV=3	27	9	25	9	1	361	41.4	10.64	14.89	9
Master Protein	Q9BRD0	BUD13 homolog OS=Homo sapiens OX=9606 GN=BUD13 PE=1 SV=1	11	6	13	6	1	619	70.5	9.86	0	6
Master Protein	O75828	Carbonyl reductase [NADPH] 3 OS=Homo sapiens OX=9606 GN=CBR3 PE=1 SV=3	9	2	4	2	1	277	30.8	6.18	0	2
Master Protein	Q7L2J0	7SK snRNA methylphosphate capping enzyme OS=Homo sapiens OX=9606 GN=MEPCE PE=1 SV=1	1	1	2	1	1	689	74.3	9.57	0	1
Master Protein	Q8NBT2	Kinetochore protein Spc24 OS=Homo sapiens OX=9606 GN=SPC24 PE=1 SV=3	21	3	5	3	1	197	22.4	4.7	0	3
Master Protein	O14880	Glutathione S-transferase 3, mitochondrial OS=Homo sapiens OX=9606 GN=MGST3 PE=1 SV=1	9	1	3	1	1	152	16.5	9.38	0	1
Master Protein	O00425	Insulin-like growth factor 2 mRNA-binding protein 3 OS=Homo sapiens OX=9606 GN=IGF2BP3 PE=1 SV=2	11	5	13	3	1	579	63.7	8.87	3.65	5
Master Protein	P04406	Glyceraldehyde-3-phosphate dehydrogenase OS=Homo sapiens OX=9606 GN=GAPDH PE=1 SV=3	44	10	28	10	1	335	36	8.46	12.03	10
Master Protein	P42167	Lamina-associated polypeptide 2, isoforms beta/gamma OS=Homo sapiens OX=9606 GN=TMPO PE=1 SV=2	62	22	171	14	1	454	50.6	9.38	131.99	22
Master Protein	P61803	Dolichyl-diphosphooligosaccharide--protein glycosyltransferase subunit DAD1 OS=Homo sapiens OX=9606 GN=DAD1 PE=1 SV=3	11	1	3	1	1	113	12.5	7.08	2.41	1
Master Protein	P07910	Heterogeneous nuclear ribonucleoproteins C1/C2 OS=Homo sapiens OX=9606 GN=HNRNPC PE=1 SV=4	23	7	28	7	1	306	33.7	5.08	11.78	7
Master Protein	Q5J8M3	ER membrane protein complex subunit 4 OS=Homo sapiens OX=9606 GN=EMC4 PE=1 SV=2	7	1	3	1	1	183	20.1	8.62	0	1
Master Protein	P15153	Ras-related C3 botulinum toxin substrate 2 OS=Homo sapiens OX=9606 GN=RAC2 PE=1 SV=1	4	1	3	1	1	192	21.4	7.61	0	1
Master Protein	Q96BZ8	Leukocyte receptor cluster member 1 OS=Homo sapiens OX=9606 GN=LENG1 PE=1 SV=2	3	1	2	1	1	264	30.5	9.8	0	1
Master Protein	P22626	Heterogeneous nuclear ribonucleoproteins A2/B1 OS=Homo sapiens OX=9606 GN=HNRNPA2B1 PE=1 SV=2	45	16	94	12	1	353	37.4	8.95	64.54	16
Master Protein	P63173	Large ribosomal subunit protein eL38 OS=Homo sapiens OX=9606 GN=RPL38 PE=1 SV=2	50	5	20	5	1	70	8.2	10.1	5.15	5
Master Protein	P23588	Eukaryotic translation initiation factor 4B OS=Homo sapiens OX=9606 GN=EIF4B PE=1 SV=2	2	1	2	1	1	611	69.1	5.73	0	1
Master Protein	Q5BJF2	Sigma intracellular receptor 2 OS=Homo sapiens OX=9606 GN=TMEM97 PE=1 SV=1	10	2	4	2	1	176	20.8	9.38	0	2
Master Protein	P41091	Eukaryotic translation initiation factor 2 subunit 3 OS=Homo sapiens OX=9606 GN=EIF2S3 PE=1 SV=3	11	5	16	5	1	472	51.1	8.4	1.82	5
Master Protein	Q96CS3	FAS-associated factor 2 OS=Homo sapiens OX=9606 GN=FAF2 PE=1 SV=2	3	1	3	1	1	445	52.6	5.62	0	1
Master Protein	Q53F19	Nuclear cap-binding protein subunit 3 OS=Homo sapiens OX=9606 GN=NCBP3 PE=1 SV=2	8	5	12	5	1	620	70.5	5.73	6.99	5
Master Protein	Q99653	Calcineurin B homologous protein 1 OS=Homo sapiens OX=9606 GN=CHP1 PE=1 SV=3	6	1	1	1	1	195	22.4	5.1	0	1
Master Protein	Q9UHD1	Cysteine and histidine-rich domain-containing protein 1 OS=Homo sapiens OX=9606 GN=CHORDC1 PE=1 SV=2	9	3	11	3	1	332	37.5	7.87	0	3
Master Protein	Q14151	Scaffold attachment factor B2 OS=Homo sapiens OX=9606 GN=SAFB2 PE=1 SV=1	25	19	60	12	1	953	107.4	6.16	43.45	19
Master Protein	Q9Y265	RuvB-like 1 OS=Homo sapiens OX=9606 GN=RUVBL1 PE=1 SV=1	5	2	6	2	1	456	50.2	6.42	0	2
Master Protein	Q9Y2Q9	Small ribosomal subunit protein bS1m OS=Homo sapiens OX=9606 GN=MRPS28 PE=1 SV=1	16	3	7	3	1	187	20.8	9.1	1.86	3
Master Protein	P43243	Matrin-3 OS=Homo sapiens OX=9606 GN=MATR3 PE=1 SV=2	22	17	62	17	1	847	94.6	6.25	18.95	17
Master Protein	P48444	Coatomer subunit delta OS=Homo sapiens OX=9606 GN=ARCN1 PE=1 SV=1	7	3	5	3	1	511	57.2	6.21	0	3
Master Protein	Q6UB35	Monofunctional C1-tetrahydrofolate synthase, mitochondrial OS=Homo sapiens OX=9606 GN=MTHFD1L PE=1 SV=1	1	1	3	1	1	978	105.7	8.06	0	1
Master Protein	Q6UN15	Pre-mRNA 3'-end-processing factor FIP1 OS=Homo sapiens OX=9606 GN=FIP1L1 PE=1 SV=1	2	1	3	1	1	594	66.5	5.59	0	1
Master Protein	Q9BV38	WD repeat-containing protein 18 OS=Homo sapiens OX=9606 GN=WDR18 PE=1 SV=2	19	8	22	8	1	432	47.4	6.7	16.7	8
Master Protein	Q96FW1	Ubiquitin thioesterase OTUB1 OS=Homo sapiens OX=9606 GN=OTUB1 PE=1 SV=2	7	2	5	2	1	271	31.3	4.94	0	2
Master Protein	O94776	Metastasis-associated protein MTA2 OS=Homo sapiens OX=9606 GN=MTA2 PE=1 SV=1	4	3	8	2	1	668	75	9.66	4.01	3
Master Protein	P25705	ATP synthase subunit alpha, mitochondrial OS=Homo sapiens OX=9606 GN=ATP5F1A PE=1 SV=1	47	22	107	22	1	553	59.7	9.13	62.56	22
Master Protein	P08134	Rho-related GTP-binding protein RhoC OS=Homo sapiens OX=9606 GN=RHOC PE=1 SV=1	4	1	4	1	1	193	22	6.58	0	1
Master Protein	P35269	General transcription factor IIF subunit 1 OS=Homo sapiens OX=9606 GN=GTF2F1 PE=1 SV=2	8	3	9	3	1	517	58.2	7.49	1.84	3
Master Protein	Q9Y262	Eukaryotic translation initiation factor 3 subunit L OS=Homo sapiens OX=9606 GN=EIF3L PE=1 SV=1	13	8	22	8	1	564	66.7	6.34	10.13	8
Master Protein	Q6YN16	Hydroxysteroid dehydrogenase-like protein 2 OS=Homo sapiens OX=9606 GN=HSDL2 PE=1 SV=1	2	1	3	1	1	418	45.4	7.99	0	1
Master Protein	P78347	General transcription factor II-I OS=Homo sapiens OX=9606 GN=GTF2I PE=1 SV=2	37	31	102	31	1	998	112.3	6.39	45.66	31
Master Protein	Q8IXQ4	GPALPP motifs-containing protein 1 OS=Homo sapiens OX=9606 GN=GPALPP1 PE=1 SV=1	9	3	9	3	1	340	38.1	5.41	4.34	3
Master Protein	P41240	Tyrosine-protein kinase CSK OS=Homo sapiens OX=9606 GN=CSK PE=1 SV=1	2	1	4	1	1	450	50.7	7.06	0	1
Master Protein	P35268	Large ribosomal subunit protein eL22 OS=Homo sapiens OX=9606 GN=RPL22 PE=1 SV=2	20	3	13	3	1	128	14.8	9.19	5.16	3
Master Protein	P46778	Large ribosomal subunit protein eL21 OS=Homo sapiens OX=9606 GN=RPL21 PE=1 SV=2	27	4	14	4	1	160	18.6	10.49	9.92	4
Master Protein	Q9NPL8	Complex I assembly factor TIMMDC1, mitochondrial OS=Homo sapiens OX=9606 GN=TIMMDC1 PE=1 SV=2	8	2	6	2	1	285	32.2	8.5	0	2
Master Protein	Q69YN2	CWF19-like protein 1 OS=Homo sapiens OX=9606 GN=CWF19L1 PE=1 SV=2	6	3	11	3	1	538	60.6	7.24	0	3
Master Protein	P62937	Peptidyl-prolyl cis-trans isomerase A OS=Homo sapiens OX=9606 GN=PPIA PE=1 SV=2	12	2	4	2	1	165	18	7.81	0	2
Master Protein	Q14004	Cyclin-dependent kinase 13 OS=Homo sapiens OX=9606 GN=CDK13 PE=1 SV=2	1	2	6	1	1	1512	164.8	9.69	0	2
Master Protein	P52597	Heterogeneous nuclear ribonucleoprotein F OS=Homo sapiens OX=9606 GN=HNRNPF PE=1 SV=3	12	4	26	2	1	415	45.6	5.58	22.14	4
Master Protein	P12956	X-ray repair cross-complementing protein 6 OS=Homo sapiens OX=9606 GN=XRCC6 PE=1 SV=2	18	9	29	9	1	609	69.8	6.64	13.02	9
Master Protein	P63241	Eukaryotic translation initiation factor 5A-1 OS=Homo sapiens OX=9606 GN=EIF5A PE=1 SV=2	16	2	9	2	1	154	16.8	5.24	0	2
Master Protein	P06576	ATP synthase subunit beta, mitochondrial OS=Homo sapiens OX=9606 GN=ATP5F1B PE=1 SV=3	73	25	143	25	1	529	56.5	5.4	103.71	25
Master Protein	Q9P0J0	NADH dehydrogenase [ubiquinone] 1 alpha subcomplex subunit 13 OS=Homo sapiens OX=9606 GN=NDUFA13 PE=1 SV=3	14	2	4	2	1	144	16.7	8.43	1.89	2
Master Protein	P22314	Ubiquitin-like modifier-activating enzyme 1 OS=Homo sapiens OX=9606 GN=UBA1 PE=1 SV=3	1	1	3	1	1	1058	117.8	5.76	0	1
Master Protein	P04637	Cellular tumor antigen p53 OS=Homo sapiens OX=9606 GN=TP53 PE=1 SV=4	3	1	2	1	1	393	43.6	6.79	0	1
Master Protein	Q96AY2	Crossover junction endonuclease EME1 OS=Homo sapiens OX=9606 GN=EME1 PE=1 SV=2	2	1	1	1	1	570	63.2	7.05	0	1
Master Protein	P48382	DNA-binding protein RFX5 OS=Homo sapiens OX=9606 GN=RFX5 PE=1 SV=1	5	2	6	2	1	616	65.3	9.29	0	2
Master Protein	P14866	Heterogeneous nuclear ribonucleoprotein L OS=Homo sapiens OX=9606 GN=HNRNPL PE=1 SV=2	13	6	12	6	1	589	64.1	8.22	9.42	6
Master Protein	Q96QR8	Transcriptional activator protein Pur-beta OS=Homo sapiens OX=9606 GN=PURB PE=1 SV=3	4	1	3	1	1	312	33.2	5.43	1.66	1
Master Protein	Q99986	Serine/threonine-protein kinase VRK1 OS=Homo sapiens OX=9606 GN=VRK1 PE=1 SV=1	20	6	15	6	1	396	45.4	8.91	5	6
Master Protein	P04843	Dolichyl-diphosphooligosaccharide--protein glycosyltransferase subunit 1 OS=Homo sapiens OX=9606 GN=RPN1 PE=1 SV=1	24	13	40	13	1	607	68.5	6.38	19.23	13
Master Protein	P53567	CCAAT/enhancer-binding protein gamma OS=Homo sapiens OX=9606 GN=CEBPG PE=1 SV=1	7	1	4	1	1	150	16.4	9.77	0	1
Master Protein	O95433	Activator of 90 kDa heat shock protein ATPase homolog 1 OS=Homo sapiens OX=9606 GN=AHSA1 PE=1 SV=1	28	8	22	8	1	338	38.3	5.53	6.32	8
Master Protein	Q13505	Metaxin-1 OS=Homo sapiens OX=9606 GN=MTX1 PE=1 SV=3	2	1	1	1	1	466	51.4	9.79	0	1
Master Protein	Q10567	AP-1 complex subunit beta-1 OS=Homo sapiens OX=9606 GN=AP1B1 PE=1 SV=3	1	1	2	1	1	949	104.5	5.06	0	1
Master Protein	Q9H814	Phosphorylated adapter RNA export protein OS=Homo sapiens OX=9606 GN=PHAX PE=1 SV=1	8	3	9	3	1	394	44.4	5.4	3.55	3
Master Protein	Q12948	Forkhead box protein C1 OS=Homo sapiens OX=9606 GN=FOXC1 PE=1 SV=3	2	1	1	1	1	553	56.8	8.51	0	1
Master Protein	Q13206	Probable ATP-dependent RNA helicase DDX10 OS=Homo sapiens OX=9606 GN=DDX10 PE=1 SV=2	4	2	2	2	1	875	100.8	8.63	0	2
Master Protein	P16402	Histone H1.3 OS=Homo sapiens OX=9606 GN=H1-3 PE=1 SV=2	17	7	35	7	1	221	22.3	11.02	28.97	7
Master Protein	Q9H910	Jupiter microtubule associated homolog 2 OS=Homo sapiens OX=9606 GN=JPT2 PE=1 SV=1	43	6	15	6	1	190	20.1	9.26	0	6
Master Protein	Q96FJ0	AMSH-like protease OS=Homo sapiens OX=9606 GN=STAMBPL1 PE=1 SV=2	3	1	3	1	1	436	49.8	7.23	0	1
Master Protein	Q9NW13	RNA-binding protein 28 OS=Homo sapiens OX=9606 GN=RBM28 PE=1 SV=3	22	16	49	16	1	759	85.7	9.22	25.87	16
Master Protein	Q9NUQ9	CYFIP-related Rac1 interactor B OS=Homo sapiens OX=9606 GN=CYRIB PE=1 SV=1	3	1	2	1	1	324	36.7	6.06	0	1
Master Protein	Q9UMY1	Nucleolar protein 7 OS=Homo sapiens OX=9606 GN=NOL7 PE=1 SV=2	15	3	4	3	1	257	29.4	9.67	1.75	3
Master Protein	Q9UQB3	Catenin delta-2 OS=Homo sapiens OX=9606 GN=CTNND2 PE=1 SV=3	1	1	1	1	1	1225	132.6	7.74	0	1
Master Protein	Q9NZT1	Calmodulin-like protein 5 OS=Homo sapiens OX=9606 GN=CALML5 PE=1 SV=2	5	1	2	1	1	146	15.9	4.44	0	1
Master Protein	P07197	Neurofilament medium polypeptide OS=Homo sapiens OX=9606 GN=NEFM PE=1 SV=3	2	2	8	1	1	916	102.4	4.91	3.73	2
Master Protein	Q8IXM2	Chromatin complexes subunit BAP18 OS=Homo sapiens OX=9606 GN=BAP18 PE=1 SV=1	8	1	4	1	1	172	17.9	7.33	0	1
Master Protein	Q9BRJ2	Large ribosomal subunit protein mL45 OS=Homo sapiens OX=9606 GN=MRPL45 PE=1 SV=2	3	1	3	1	1	306	35.3	9.03	0	1
Master Protein	Q96DA0	Pancreatic adenocarcinoma up-regulated factor OS=Homo sapiens OX=9606 GN=ZG16B PE=1 SV=4	9	1	1	1	1	172	18.9	5.5	0	1
Master Protein	P19784	Casein kinase II subunit alpha' OS=Homo sapiens OX=9606 GN=CSNK2A2 PE=1 SV=1	18	5	10	5	1	350	41.2	8.56	3.91	5
Master Protein	Q14119	Vascular endothelial zinc finger 1 OS=Homo sapiens OX=9606 GN=VEZF1 PE=1 SV=2	4	2	4	2	1	521	56.9	9.52	0	2
Master Protein	P17858	ATP-dependent 6-phosphofructokinase, liver type OS=Homo sapiens OX=9606 GN=PFKL PE=1 SV=6	4	3	9	2	1	780	85	7.5	3.78	3
Master Protein	O60762	Dolichol-phosphate mannosyltransferase subunit 1 OS=Homo sapiens OX=9606 GN=DPM1 PE=1 SV=1	8	2	6	2	1	260	29.6	9.57	0	2
Master Protein	P18621	Large ribosomal subunit protein uL22 OS=Homo sapiens OX=9606 GN=RPL17 PE=1 SV=3	15	3	10	3	1	184	21.4	10.17	8.04	3
Master Protein	P14678	Small nuclear ribonucleoprotein-associated proteins B and B' OS=Homo sapiens OX=9606 GN=SNRPB PE=1 SV=2	16	4	12	4	1	240	24.6	11.19	6.81	4
Master Protein	Q9NQZ2	Something about silencing protein 10 OS=Homo sapiens OX=9606 GN=UTP3 PE=1 SV=1	26	10	31	10	1	479	54.5	5.62	11.27	10
Master Protein	P12277	Creatine kinase B-type OS=Homo sapiens OX=9606 GN=CKB PE=1 SV=1	3	1	3	1	1	381	42.6	5.59	1.93	1
Master Protein	P54136	Arginine--tRNA ligase, cytoplasmic OS=Homo sapiens OX=9606 GN=RARS1 PE=1 SV=2	7	4	6	4	1	660	75.3	6.68	0	4
Master Protein	Q14978	Nucleolar and coiled-body phosphoprotein 1 OS=Homo sapiens OX=9606 GN=NOLC1 PE=1 SV=2	18	12	37	12	1	699	73.6	9.47	37.48	12
Master Protein	Q07666	KH domain-containing, RNA-binding, signal transduction-associated protein 1 OS=Homo sapiens OX=9606 GN=KHDRBS1 PE=1 SV=1	5	2	9	2	1	443	48.2	8.66	4.03	2
Master Protein	Q9UIA9	Exportin-7 OS=Homo sapiens OX=9606 GN=XPO7 PE=1 SV=3	1	1	3	1	1	1087	123.8	6.32	0	1
Master Protein	P54619	5'-AMP-activated protein kinase subunit gamma-1 OS=Homo sapiens OX=9606 GN=PRKAG1 PE=1 SV=1	5	2	4	2	1	331	37.6	6.92	0	2
Master Protein	P37108	Signal recognition particle 14 kDa protein OS=Homo sapiens OX=9606 GN=SRP14 PE=1 SV=2	23	4	11	4	1	136	14.6	10.04	8.95	4
Master Protein	P62888	Large ribosomal subunit protein eL30 OS=Homo sapiens OX=9606 GN=RPL30 PE=1 SV=2	43	6	25	6	1	115	12.8	9.63	3.75	6
Master Protein	P49790	Nuclear pore complex protein Nup153 OS=Homo sapiens OX=9606 GN=NUP153 PE=1 SV=2	3	5	13	5	1	1475	153.8	8.73	3.25	5
Master Protein	P52594	Arf-GAP domain and FG repeat-containing protein 1 OS=Homo sapiens OX=9606 GN=AGFG1 PE=1 SV=2	6	2	6	2	1	562	58.2	8.63	0	2
Master Protein	Q02241	Kinesin-like protein KIF23 OS=Homo sapiens OX=9606 GN=KIF23 PE=1 SV=3	2	2	4	2	1	960	110	8.51	3.54	2
Master Protein	Q16352	Alpha-internexin OS=Homo sapiens OX=9606 GN=INA PE=1 SV=2	4	2	7	1	1	499	55.4	5.4	4.06	2
Master Protein	Q13162	Peroxiredoxin-4 OS=Homo sapiens OX=9606 GN=PRDX4 PE=1 SV=1	7	2	5	1	1	271	30.5	6.29	1.66	2
Master Protein	Q9NPA0	ER membrane protein complex subunit 7 OS=Homo sapiens OX=9606 GN=EMC7 PE=1 SV=1	4	1	3	1	1	242	26.5	9.25	0	1
Master Protein	Q9Y6I9	Testis-expressed protein 264 OS=Homo sapiens OX=9606 GN=TEX264 PE=1 SV=1	4	1	2	1	1	313	34.2	4.86	0	1
Master Protein	Q8N5M1	ATP synthase mitochondrial F1 complex assembly factor 2 OS=Homo sapiens OX=9606 GN=ATPAF2 PE=1 SV=1	4	1	2	1	1	289	32.8	7.09	1.66	1
Master Protein	O95218	Zinc finger Ran-binding domain-containing protein 2 OS=Homo sapiens OX=9606 GN=ZRANB2 PE=1 SV=2	26	6	24	6	1	330	37.4	10.01	2.28	6
Master Protein	Q96I99	Succinate--CoA ligase [GDP-forming] subunit beta, mitochondrial OS=Homo sapiens OX=9606 GN=SUCLG2 PE=1 SV=2	2	1	1	1	1	432	46.5	6.39	0	1
Master Protein	Q9UBL6	Copine-7 OS=Homo sapiens OX=9606 GN=CPNE7 PE=1 SV=1	1	1	2	1	1	633	70.2	6.38	0	1
Master Protein	Q92841	Probable ATP-dependent RNA helicase DDX17 OS=Homo sapiens OX=9606 GN=DDX17 PE=1 SV=2	25	17	49	10	1	729	80.2	8.27	17.93	17
Master Protein	Q9UBX3	Mitochondrial dicarboxylate carrier OS=Homo sapiens OX=9606 GN=SLC25A10 PE=1 SV=2	21	5	11	5	1	287	31.3	9.54	1.85	5
Master Protein	P07741	Adenine phosphoribosyltransferase OS=Homo sapiens OX=9606 GN=APRT PE=1 SV=2	24	4	13	4	1	180	19.6	6.02	2.32	4
Master Protein	P24752	Acetyl-CoA acetyltransferase, mitochondrial OS=Homo sapiens OX=9606 GN=ACAT1 PE=1 SV=1	8	3	5	3	1	427	45.2	8.85	0	3
Master Protein	Q9NQW6	Anillin OS=Homo sapiens OX=9606 GN=ANLN PE=1 SV=2	2	2	4	2	1	1124	124.1	8.07	0	2
Master Protein	Q15907	Ras-related protein Rab-11B OS=Homo sapiens OX=9606 GN=RAB11B PE=1 SV=4	28	6	16	6	1	218	24.5	5.94	14.34	6
Master Protein	P63208	S-phase kinase-associated protein 1 OS=Homo sapiens OX=9606 GN=SKP1 PE=1 SV=2	7	1	3	1	1	163	18.6	4.54	0	1
Master Protein	Q14669	E3 ubiquitin-protein ligase TRIP12 OS=Homo sapiens OX=9606 GN=TRIP12 PE=1 SV=1	3	5	14	5	1	1992	220.3	8.48	1.73	5
Master Protein	P61626	Lysozyme C OS=Homo sapiens OX=9606 GN=LYZ PE=1 SV=1	8	1	2	1	1	148	16.5	9.16	1.63	1
Master Protein	Q13573	SNW domain-containing protein 1 OS=Homo sapiens OX=9606 GN=SNW1 PE=1 SV=1	27	14	45	14	1	536	61.5	9.52	20.22	14
Master Protein	P48047	ATP synthase subunit O, mitochondrial OS=Homo sapiens OX=9606 GN=ATP5PO PE=1 SV=1	35	7	23	7	1	213	23.3	9.96	9.29	7
Master Protein	Q9UKN8	General transcription factor 3C polypeptide 4 OS=Homo sapiens OX=9606 GN=GTF3C4 PE=1 SV=2	1	1	3	1	1	822	91.9	6.65	0	1
Master Protein	O75391	Sperm-associated antigen 7 OS=Homo sapiens OX=9606 GN=SPAG7 PE=1 SV=2	6	1	2	1	1	227	26	7.91	0	1
Master Protein	Q9GZL7	Ribosome biogenesis protein WDR12 OS=Homo sapiens OX=9606 GN=WDR12 PE=1 SV=2	2	1	1	1	1	423	47.7	5.9	0	1
Master Protein	O95347	Structural maintenance of chromosomes protein 2 OS=Homo sapiens OX=9606 GN=SMC2 PE=1 SV=2	1	1	1	1	1	1197	135.6	8.43	0	1
Master Protein	P62195	26S proteasome regulatory subunit 8 OS=Homo sapiens OX=9606 GN=PSMC5 PE=1 SV=1	14	5	14	4	1	406	45.6	7.55	1.86	5
Master Protein	Q01658	Protein Dr1 OS=Homo sapiens OX=9606 GN=DR1 PE=1 SV=1	7	1	3	1	1	176	19.4	4.75	0	1
Master Protein	P48643	T-complex protein 1 subunit epsilon OS=Homo sapiens OX=9606 GN=CCT5 PE=1 SV=1	23	12	34	12	1	541	59.6	5.66	15.1	12
Master Protein	Q9GZU8	PSME3-interacting protein OS=Homo sapiens OX=9606 GN=PSME3IP1 PE=1 SV=1	14	4	12	4	1	254	28.9	5.45	5.75	4
Master Protein	P08708	Small ribosomal subunit protein eS17 OS=Homo sapiens OX=9606 GN=RPS17 PE=1 SV=2	15	3	11	3	1	135	15.5	9.85	3.97	3
Master Protein	Q9BUB7	Transmembrane protein 70, mitochondrial OS=Homo sapiens OX=9606 GN=TMEM70 PE=1 SV=2	12	3	8	3	1	260	29	8.91	0	3
Master Protein	O75400	Pre-mRNA-processing factor 40 homolog A OS=Homo sapiens OX=9606 GN=PRPF40A PE=1 SV=2	2	2	6	2	1	957	108.7	7.56	0	2
Master Protein	Q9Y5B9	FACT complex subunit SPT16 OS=Homo sapiens OX=9606 GN=SUPT16H PE=1 SV=1	9	8	19	8	1	1047	119.8	5.66	7.35	8
Master Protein	P05455	Lupus La protein OS=Homo sapiens OX=9606 GN=SSB PE=1 SV=2	13	5	10	5	1	408	46.8	7.12	1.65	5
Master Protein	Q13435	Splicing factor 3B subunit 2 OS=Homo sapiens OX=9606 GN=SF3B2 PE=1 SV=2	11	10	32	10	1	895	100.2	5.67	16.4	10
Master Protein	O75439	Mitochondrial-processing peptidase subunit beta OS=Homo sapiens OX=9606 GN=PMPCB PE=1 SV=2	6	3	7	3	1	489	54.3	6.83	0	3
Master Protein	P19525	Interferon-induced, double-stranded RNA-activated protein kinase OS=Homo sapiens OX=9606 GN=EIF2AK2 PE=1 SV=2	2	1	3	1	1	551	62.1	8.4	0	1
Master Protein	Q9NZ01	Very-long-chain enoyl-CoA reductase OS=Homo sapiens OX=9606 GN=TECR PE=1 SV=1	3	1	2	1	1	308	36	9.45	0	1
Master Protein	O75152	Zinc finger CCCH domain-containing protein 11A OS=Homo sapiens OX=9606 GN=ZC3H11A PE=1 SV=3	13	9	18	9	1	810	89.1	8.37	3.31	9
Master Protein	O00767	Stearoyl-CoA desaturase OS=Homo sapiens OX=9606 GN=SCD PE=1 SV=2	7	2	5	2	1	359	41.5	9	0	2
Master Protein	Q9H0D6	5'-3' exoribonuclease 2 OS=Homo sapiens OX=9606 GN=XRN2 PE=1 SV=1	6	5	11	5	1	950	108.5	7.47	4	5
Master Protein	Q9H0G5	Nuclear speckle splicing regulatory protein 1 OS=Homo sapiens OX=9606 GN=NSRP1 PE=1 SV=1	7	3	10	3	1	558	66.4	8.84	2	3
Master Protein	P32455	Guanylate-binding protein 1 OS=Homo sapiens OX=9606 GN=GBP1 PE=1 SV=2	2	1	3	1	1	592	67.9	6.32	0	1
Master Protein	Q8WVY7	Ubiquitin-like domain-containing CTD phosphatase 1 OS=Homo sapiens OX=9606 GN=UBLCP1 PE=1 SV=2	3	1	3	1	1	318	36.8	6.46	0	1
Master Protein	P06753	Tropomyosin alpha-3 chain OS=Homo sapiens OX=9606 GN=TPM3 PE=1 SV=2	11	3	4	3	1	285	32.9	4.72	0	3
Master Protein	P41223	Protein BUD31 homolog OS=Homo sapiens OX=9606 GN=BUD31 PE=1 SV=2	6	1	2	1	1	144	17	8.82	0	1
Master Protein	P05165	Propionyl-CoA carboxylase alpha chain, mitochondrial OS=Homo sapiens OX=9606 GN=PCCA PE=1 SV=4	2	1	1	1	1	728	80	7.52	0	1
Master Protein	P00374	Dihydrofolate reductase OS=Homo sapiens OX=9606 GN=DHFR PE=1 SV=2	9	2	6	2	1	187	21.4	7.42	0	2
Master Protein	Q9Y2J2	Band 4.1-like protein 3 OS=Homo sapiens OX=9606 GN=EPB41L3 PE=1 SV=2	1	1	2	1	1	1087	120.6	5.19	0	1
Master Protein	Q7Z4W1	L-xylulose reductase OS=Homo sapiens OX=9606 GN=DCXR PE=1 SV=2	9	2	6	2	1	244	25.9	8.1	6.93	2
Master Protein	Q9NQT4	Exosome complex component RRP46 OS=Homo sapiens OX=9606 GN=EXOSC5 PE=1 SV=1	5	1	1	1	1	235	25.2	7.59	0	1
Master Protein	P41250	Glycine--tRNA ligase OS=Homo sapiens OX=9606 GN=GARS1 PE=1 SV=3	1	1	2	1	1	739	83.1	7.03	0	1
Master Protein	Q9NQC3	Reticulon-4 OS=Homo sapiens OX=9606 GN=RTN4 PE=1 SV=2	2	2	4	2	1	1192	129.9	4.5	0	2
Master Protein	P38432	Coilin OS=Homo sapiens OX=9606 GN=COIL PE=1 SV=1	17	8	17	8	1	576	62.6	9.07	1.77	8
Master Protein	O95453	Poly(A)-specific ribonuclease PARN OS=Homo sapiens OX=9606 GN=PARN PE=1 SV=1	9	5	12	5	1	639	73.4	6.2	3.68	5
Master Protein	Q13177	Serine/threonine-protein kinase PAK 2 OS=Homo sapiens OX=9606 GN=PAK2 PE=1 SV=3	2	1	2	1	1	524	58	5.96	1.85	1
Master Protein	P82933	Small ribosomal subunit protein uS9m OS=Homo sapiens OX=9606 GN=MRPS9 PE=1 SV=2	2	1	2	1	1	396	45.8	9.51	0	1
Master Protein	Q15126	Phosphomevalonate kinase OS=Homo sapiens OX=9606 GN=PMVK PE=1 SV=3	6	1	2	1	1	192	22	5.73	0	1
Master Protein	Q5R3F8	Protein phosphatase 1 regulatory subunit 29 OS=Homo sapiens OX=9606 GN=ELFN2 PE=1 SV=1	3	1	8	1	1	820	89.6	7.62	0	1
Master Protein	Q7KZF4	Staphylococcal nuclease domain-containing protein 1 OS=Homo sapiens OX=9606 GN=SND1 PE=1 SV=1	6	5	11	5	1	910	101.9	7.17	5.35	5
Master Protein	Q9UNX3	Ribosomal protein uL24-like OS=Homo sapiens OX=9606 GN=RPL26L1 PE=1 SV=1	46	10	32	2	1	145	17.2	10.55	22.58	10
Master Protein	O75915	PRA1 family protein 3 OS=Homo sapiens OX=9606 GN=ARL6IP5 PE=1 SV=1	6	1	3	1	1	188	21.6	9.77	1.65	1
Master Protein	P62942	Peptidyl-prolyl cis-trans isomerase FKBP1A OS=Homo sapiens OX=9606 GN=FKBP1A PE=1 SV=2	59	5	38	5	1	108	11.9	8.16	15.76	5
Master Protein	Q92797	Symplekin OS=Homo sapiens OX=9606 GN=SYMPK PE=1 SV=2	22	23	60	23	1	1274	141.1	6.13	33.45	23
Master Protein	Q96QA5	Gasdermin-A OS=Homo sapiens OX=9606 GN=GSDMA PE=1 SV=4	7	3	4	3	1	445	49.3	5.29	0	3
Master Protein	Q9BW85	Splicing factor YJU2 OS=Homo sapiens OX=9606 GN=YJU2 PE=1 SV=1	7	2	7	2	1	323	37.1	5.92	0	2
Master Protein	O00442	RNA 3'-terminal phosphate cyclase OS=Homo sapiens OX=9606 GN=RTCA PE=1 SV=1	3	1	3	1	1	366	39.3	7.85	0	1
Master Protein	P40937	Replication factor C subunit 5 OS=Homo sapiens OX=9606 GN=RFC5 PE=1 SV=1	6	2	3	2	1	340	38.5	7.2	0	2
Master Protein	P22392	Nucleoside diphosphate kinase B OS=Homo sapiens OX=9606 GN=NME2 PE=1 SV=1	26	3	12	3	1	152	17.3	8.41	5.36	3
Master Protein	Q9NVM9	Integrator complex subunit 13 OS=Homo sapiens OX=9606 GN=INTS13 PE=1 SV=2	4	3	11	3	1	706	80.2	6.7	2.25	3
Master Protein	O43592	Exportin-T OS=Homo sapiens OX=9606 GN=XPOT PE=1 SV=2	1	1	2	1	1	962	109.9	5.39	0	1
Master Protein	P46063	ATP-dependent DNA helicase Q1 OS=Homo sapiens OX=9606 GN=RECQL PE=1 SV=3	12	7	20	7	1	649	73.4	7.88	1.84	7
Master Protein	P55039	Developmentally-regulated GTP-binding protein 2 OS=Homo sapiens OX=9606 GN=DRG2 PE=1 SV=1	3	1	2	1	1	364	40.7	8.88	0	1
Master Protein	Q9Y3B4	Splicing factor 3B subunit 6 OS=Homo sapiens OX=9606 GN=SF3B6 PE=1 SV=1	10	1	1	1	1	125	14.6	9.38	0	1
Master Protein	P49368	T-complex protein 1 subunit gamma OS=Homo sapiens OX=9606 GN=CCT3 PE=1 SV=4	24	12	37	12	1	545	60.5	6.49	7.95	12
Master Protein	P23193	Transcription elongation factor A protein 1 OS=Homo sapiens OX=9606 GN=TCEA1 PE=1 SV=2	15	4	11	4	1	301	33.9	8.38	0	4
Master Protein	Q9UEG4	Zinc finger protein 629 OS=Homo sapiens OX=9606 GN=ZNF629 PE=1 SV=2	24	18	56	17	1	869	96.6	7.93	0	18
Master Protein	P20042	Eukaryotic translation initiation factor 2 subunit 2 OS=Homo sapiens OX=9606 GN=EIF2S2 PE=1 SV=2	18	5	11	5	1	333	38.4	5.8	1.63	5
Master Protein	Q9UEE9	Craniofacial development protein 1 OS=Homo sapiens OX=9606 GN=CFDP1 PE=1 SV=1	14	3	9	3	1	299	33.6	4.81	8.12	3
Master Protein	O15042	U2 snRNP-associated SURP motif-containing protein OS=Homo sapiens OX=9606 GN=U2SURP PE=1 SV=2	5	5	13	5	1	1029	118.2	8.47	2.08	5
Master Protein	P61244	Protein max OS=Homo sapiens OX=9606 GN=MAX PE=1 SV=1	21	4	20	4	1	160	18.3	6.3	1.67	4
Master Protein	Q7L1Q6	eIF5-mimic protein 2 OS=Homo sapiens OX=9606 GN=BZW1 PE=1 SV=1	6	3	5	3	1	419	48	5.92	1.66	3
Master Protein	Q08211	ATP-dependent RNA helicase A OS=Homo sapiens OX=9606 GN=DHX9 PE=1 SV=4	27	33	115	33	1	1270	140.9	6.84	60.19	33
Master Protein	Q01780	Exosome complex component 10 OS=Homo sapiens OX=9606 GN=EXOSC10 PE=1 SV=2	36	32	104	32	1	885	100.8	8.46	56.57	32
Master Protein	Q9Y3Y2	Chromatin target of PRMT1 protein OS=Homo sapiens OX=9606 GN=CHTOP PE=1 SV=2	15	3	12	3	1	248	26.4	12.23	11.05	3
Master Protein	Q15382	GTP-binding protein Rheb OS=Homo sapiens OX=9606 GN=RHEB PE=1 SV=1	14	3	5	3	1	184	20.5	5.92	1.76	3
Master Protein	Q9NVH1	DnaJ homolog subfamily C member 11 OS=Homo sapiens OX=9606 GN=DNAJC11 PE=1 SV=2	3	1	3	1	1	559	63.2	8.4	0	1
Master Protein	Q13601	KRR1 small subunit processome component homolog OS=Homo sapiens OX=9606 GN=KRR1 PE=1 SV=4	10	4	12	4	1	381	43.6	9.77	5.84	4
Master Protein	Q15233	Non-POU domain-containing octamer-binding protein OS=Homo sapiens OX=9606 GN=NONO PE=1 SV=4	33	16	80	15	1	471	54.2	8.95	35.89	16
Master Protein	Q9NRX1	RNA-binding protein PNO1 OS=Homo sapiens OX=9606 GN=PNO1 PE=1 SV=1	10	2	4	2	1	252	27.9	9.73	0	2
Master Protein	P27635	Large ribosomal subunit protein uL16 OS=Homo sapiens OX=9606 GN=RPL10 PE=1 SV=5	16	4	17	4	1	214	24.6	10.08	10.25	4
Master Protein	Q13330	Metastasis-associated protein MTA1 OS=Homo sapiens OX=9606 GN=MTA1 PE=1 SV=2	4	3	7	2	1	715	80.7	9.26	4.01	3
Master Protein	O00303	Eukaryotic translation initiation factor 3 subunit F OS=Homo sapiens OX=9606 GN=EIF3F PE=1 SV=1	10	3	9	3	1	357	37.5	5.45	5.13	3
Master Protein	P01876	Immunoglobulin heavy constant alpha 1 OS=Homo sapiens OX=9606 GN=IGHA1 PE=1 SV=3	5	2	4	2	1	398	42.8	5.64	1.78	2
Master Protein	Q8NI36	WD repeat-containing protein 36 OS=Homo sapiens OX=9606 GN=WDR36 PE=1 SV=1	19	15	52	15	1	951	105.3	7.53	12.34	15
Master Protein	P05787	Keratin, type II cytoskeletal 8 OS=Homo sapiens OX=9606 GN=KRT8 PE=1 SV=7	56	31	126	22	1	483	53.7	5.59	81.98	31
Master Protein	P52209	6-phosphogluconate dehydrogenase, decarboxylating OS=Homo sapiens OX=9606 GN=PGD PE=1 SV=3	11	5	9	5	1	483	53.1	7.23	2.27	5
Master Protein	O60870	DNA/RNA-binding protein KIN17 OS=Homo sapiens OX=9606 GN=KIN PE=1 SV=2	7	2	4	2	1	393	45.3	8.95	0	2
Master Protein	P55795	Heterogeneous nuclear ribonucleoprotein H2 OS=Homo sapiens OX=9606 GN=HNRNPH2 PE=1 SV=1	12	4	18	1	1	449	49.2	6.3	16.77	4
Master Protein	P63167	Dynein light chain 1, cytoplasmic OS=Homo sapiens OX=9606 GN=DYNLL1 PE=1 SV=1	12	1	3	1	1	89	10.4	7.4	0	1
Master Protein	Q9BPX3	Condensin complex subunit 3 OS=Homo sapiens OX=9606 GN=NCAPG PE=1 SV=1	2	1	2	1	1	1015	114.3	5.59	0	1
Master Protein	P08758	Annexin A5 OS=Homo sapiens OX=9606 GN=ANXA5 PE=1 SV=2	9	3	6	3	1	320	35.9	5.05	0	3
Master Protein	Q9Y294	Histone chaperone ASF1A OS=Homo sapiens OX=9606 GN=ASF1A PE=1 SV=1	4	1	3	1	1	204	23	4.41	0	1
Master Protein	Q16630	Cleavage and polyadenylation specificity factor subunit 6 OS=Homo sapiens OX=9606 GN=CPSF6 PE=1 SV=2	9	4	7	4	1	551	59.2	7.15	3.61	4
Master Protein	P53985	Monocarboxylate transporter 1 OS=Homo sapiens OX=9606 GN=SLC16A1 PE=1 SV=3	8	4	15	4	1	500	53.9	8.66	6.37	4
Master Protein	P21397	Amine oxidase [flavin-containing] A OS=Homo sapiens OX=9606 GN=MAOA PE=1 SV=1	3	2	3	2	1	527	59.6	7.85	0	2
Master Protein	Q8N1F7	Nuclear pore complex protein Nup93 OS=Homo sapiens OX=9606 GN=NUP93 PE=1 SV=2	6	5	9	5	1	819	93.4	5.72	2.26	5
Master Protein	Q9Y285	Phenylalanine--tRNA ligase alpha subunit OS=Homo sapiens OX=9606 GN=FARSA PE=1 SV=3	14	7	22	7	1	508	57.5	7.8	5.29	7
Master Protein	P09622	Dihydrolipoyl dehydrogenase, mitochondrial OS=Homo sapiens OX=9606 GN=DLD PE=1 SV=2	6	2	3	2	1	509	54.1	7.85	0	2
Master Protein	Q15056	Eukaryotic translation initiation factor 4H OS=Homo sapiens OX=9606 GN=EIF4H PE=1 SV=5	5	1	2	1	1	248	27.4	7.23	0	1
Master Protein	P46776	Large ribosomal subunit protein uL15 OS=Homo sapiens OX=9606 GN=RPL27A PE=1 SV=2	20	3	9	3	1	148	16.6	11	8.29	3
Master Protein	Q9UPT8	Zinc finger CCCH domain-containing protein 4 OS=Homo sapiens OX=9606 GN=ZC3H4 PE=1 SV=3	4	3	6	3	1	1303	140.2	6.27	0	3
Master Protein	Q96NC0	Zinc finger matrin-type protein 2 OS=Homo sapiens OX=9606 GN=ZMAT2 PE=1 SV=1	9	3	13	3	1	199	23.6	9.01	0	3
Master Protein	Q9Y6X4	Soluble lamin-associated protein of 75 kDa OS=Homo sapiens OX=9606 GN=FAM169A PE=1 SV=2	1	1	2	1	1	670	74.9	4.6	0	1
Master Protein	Q13586	Stromal interaction molecule 1 OS=Homo sapiens OX=9606 GN=STIM1 PE=1 SV=3	5	2	4	2	1	685	77.4	6.67	0	2
Master Protein	P50213	Isocitrate dehydrogenase [NAD] subunit alpha, mitochondrial OS=Homo sapiens OX=9606 GN=IDH3A PE=1 SV=1	12	4	9	4	1	366	39.6	6.92	3.89	4
Master Protein	P46940	Ras GTPase-activating-like protein IQGAP1 OS=Homo sapiens OX=9606 GN=IQGAP1 PE=1 SV=1	7	12	25	12	1	1657	189.1	6.48	5.22	12
Master Protein	Q9GZZ1	N-alpha-acetyltransferase 50 OS=Homo sapiens OX=9606 GN=NAA50 PE=1 SV=1	14	2	3	2	1	169	19.4	8.81	0	2
Master Protein	Q9NPJ3	Acyl-coenzyme A thioesterase 13 OS=Homo sapiens OX=9606 GN=ACOT13 PE=1 SV=1	16	2	5	2	1	140	15	9.14	1.62	2
Master Protein	Q9BQ75	Protein CMSS1 OS=Homo sapiens OX=9606 GN=CMSS1 PE=1 SV=2	4	1	4	1	1	279	31.9	9.19	0	1
Master Protein	Q9NSI2	Ribosome biogenesis protein SLX9 homolog OS=Homo sapiens OX=9606 GN=SLX9 PE=1 SV=2	36	6	16	6	1	230	25.4	11.08	11.3	6
Master Protein	P62857	Small ribosomal subunit protein eS28 OS=Homo sapiens OX=9606 GN=RPS28 PE=1 SV=1	17	1	3	1	1	69	7.8	10.7	0	1
Master Protein	A6ZKI3	Retrotransposon Gag-like protein 8C OS=Homo sapiens OX=9606 GN=RTL8C PE=1 SV=1	6	1	3	1	1	113	13.2	5.07	0	1
Master Protein	Q9UJZ1	Stomatin-like protein 2, mitochondrial OS=Homo sapiens OX=9606 GN=STOML2 PE=1 SV=1	34	8	17	8	1	356	38.5	7.39	9.63	8
Master Protein	O95372	Acyl-protein thioesterase 2 OS=Homo sapiens OX=9606 GN=LYPLA2 PE=1 SV=1	10	3	8	3	1	231	24.7	7.23	5.07	3
Master Protein	Q13428	Treacle protein OS=Homo sapiens OX=9606 GN=TCOF1 PE=1 SV=3	26	31	126	31	1	1488	152	9.04	98.57	31
Master Protein	P18887	DNA repair protein XRCC1 OS=Homo sapiens OX=9606 GN=XRCC1 PE=1 SV=3	5	3	8	3	1	633	69.5	6.28	1.83	3
Master Protein	P25789	Proteasome subunit alpha type-4 OS=Homo sapiens OX=9606 GN=PSMA4 PE=1 SV=1	3	1	2	1	1	261	29.5	7.72	1.74	1
Master Protein	P25685	DnaJ homolog subfamily B member 1 OS=Homo sapiens OX=9606 GN=DNAJB1 PE=1 SV=4	3	1	2	1	1	340	38	8.63	0	1
Master Protein	Q96A35	Large ribosomal subunit protein uL24m OS=Homo sapiens OX=9606 GN=MRPL24 PE=1 SV=1	5	1	2	1	1	216	24.9	9.29	0	1
Master Protein	P17028	Zinc finger protein 24 OS=Homo sapiens OX=9606 GN=ZNF24 PE=1 SV=4	12	4	10	4	1	368	42.1	6.21	8.58	4
Master Protein	O00410	Importin-5 OS=Homo sapiens OX=9606 GN=IPO5 PE=1 SV=4	3	2	5	2	1	1097	123.6	4.94	0	2
Master Protein	P11387	DNA topoisomerase 1 OS=Homo sapiens OX=9606 GN=TOP1 PE=1 SV=2	8	7	16	7	1	765	90.7	9.31	3.46	7
Master Protein	Q9UBD5	Origin recognition complex subunit 3 OS=Homo sapiens OX=9606 GN=ORC3 PE=1 SV=1	4	3	7	3	1	711	82.2	7.61	0	3
Master Protein	Q15717	ELAV-like protein 1 OS=Homo sapiens OX=9606 GN=ELAVL1 PE=1 SV=2	29	8	31	8	1	326	36.1	9.17	25.52	8
Master Protein	Q9ULV3	Cip1-interacting zinc finger protein OS=Homo sapiens OX=9606 GN=CIZ1 PE=1 SV=2	1	1	1	1	1	898	100	6.11	0	1
Master Protein	P47914	Large ribosomal subunit protein eL29 OS=Homo sapiens OX=9606 GN=RPL29 PE=1 SV=2	14	2	7	2	1	159	17.7	11.66	7.35	2
Master Protein	Q13148	TAR DNA-binding protein 43 OS=Homo sapiens OX=9606 GN=TARDBP PE=1 SV=1	8	4	13	4	1	414	44.7	6.19	1.99	4
Master Protein	Q13243	Serine/arginine-rich splicing factor 5 OS=Homo sapiens OX=9606 GN=SRSF5 PE=1 SV=1	8	2	6	1	1	272	31.2	11.59	0	2
Master Protein	Q96RE7	Nucleus accumbens-associated protein 1 OS=Homo sapiens OX=9606 GN=NACC1 PE=1 SV=1	5	2	2	2	1	527	57.2	5.74	0	2
Master Protein	Q16891	MICOS complex subunit MIC60 OS=Homo sapiens OX=9606 GN=IMMT PE=1 SV=1	13	8	24	8	1	758	83.6	6.48	10.52	8
Master Protein	O96008	Mitochondrial import receptor subunit TOM40 homolog OS=Homo sapiens OX=9606 GN=TOMM40 PE=1 SV=1	6	2	5	2	1	361	37.9	7.25	7.77	2
Master Protein	Q9NXF1	Testis-expressed protein 10 OS=Homo sapiens OX=9606 GN=TEX10 PE=1 SV=2	2	2	2	2	1	929	105.6	9.36	0	2
Master Protein	Q8N567	Zinc finger CCHC domain-containing protein 9 OS=Homo sapiens OX=9606 GN=ZCCHC9 PE=1 SV=2	4	1	2	1	1	271	30.5	9.17	0	1
Master Protein	Q15738	Sterol-4-alpha-carboxylate 3-dehydrogenase, decarboxylating OS=Homo sapiens OX=9606 GN=NSDHL PE=1 SV=2	5	2	6	2	1	373	41.9	8.06	0	2
Master Protein	P62191	26S proteasome regulatory subunit 4 OS=Homo sapiens OX=9606 GN=PSMC1 PE=1 SV=1	8	3	7	2	1	440	49.2	6.21	0	3
Master Protein	P67812	Signal peptidase complex catalytic subunit SEC11A OS=Homo sapiens OX=9606 GN=SEC11A PE=1 SV=1	16	3	8	3	1	179	20.6	9.48	2.41	3
Master Protein	Q00325	Solute carrier family 25 member 3 OS=Homo sapiens OX=9606 GN=SLC25A3 PE=1 SV=2	18	7	23	7	1	362	40.1	9.38	13.17	7
Master Protein	Q9BZL4	Protein phosphatase 1 regulatory subunit 12C OS=Homo sapiens OX=9606 GN=PPP1R12C PE=1 SV=1	2	1	3	1	1	782	84.8	5.57	0	1
Master Protein	P62258	14-3-3 protein epsilon OS=Homo sapiens OX=9606 GN=YWHAE PE=1 SV=1	12	3	8	1	1	255	29.2	4.74	0	3
Master Protein	Q9NVI7	ATPase family AAA domain-containing protein 3A OS=Homo sapiens OX=9606 GN=ATAD3A PE=1 SV=2	24	14	39	5	1	634	71.3	8.98	20.29	14
Master Protein	Q16666	Gamma-interferon-inducible protein 16 OS=Homo sapiens OX=9606 GN=IFI16 PE=1 SV=3	24	16	49	16	1	785	88.2	9.28	21.67	16
Master Protein	O43768	Alpha-endosulfine OS=Homo sapiens OX=9606 GN=ENSA PE=1 SV=1	31	3	6	3	1	121	13.4	7.24	0	3
Master Protein	P60981	Destrin OS=Homo sapiens OX=9606 GN=DSTN PE=1 SV=3	7	1	2	1	1	165	18.5	7.85	0	1
Master Protein	Q29RF7	Sister chromatid cohesion protein PDS5 homolog A OS=Homo sapiens OX=9606 GN=PDS5A PE=1 SV=1	5	4	10	4	1	1337	150.7	7.91	0	4
Master Protein	Q6ZN08	Putative zinc finger protein 66 OS=Homo sapiens OX=9606 GN=ZNF66 PE=5 SV=3	14	3	13	2	1	573	65.8	9.33	0	3
Master Protein	Q96JP5	E3 ubiquitin-protein ligase ZFP91 OS=Homo sapiens OX=9606 GN=ZFP91 PE=1 SV=1	13	6	25	6	1	570	63.4	7.36	31.35	6
Master Protein	P27348	14-3-3 protein theta OS=Homo sapiens OX=9606 GN=YWHAQ PE=1 SV=1	20	5	13	2	1	245	27.7	4.78	3.56	5
Master Protein	P52434	DNA-directed RNA polymerases I, II, and III subunit RPABC3 OS=Homo sapiens OX=9606 GN=POLR2H PE=1 SV=4	27	3	4	3	1	150	17.1	4.68	0	3
Master Protein	P20585	DNA mismatch repair protein Msh3 OS=Homo sapiens OX=9606 GN=MSH3 PE=1 SV=4	1	1	3	1	1	1137	127.3	8.02	0	1
Master Protein	P32119	Peroxiredoxin-2 OS=Homo sapiens OX=9606 GN=PRDX2 PE=1 SV=5	28	5	17	4	1	198	21.9	5.97	9.81	5
Master Protein	P40616	ADP-ribosylation factor-like protein 1 OS=Homo sapiens OX=9606 GN=ARL1 PE=1 SV=1	6	1	3	1	1	181	20.4	5.72	1.79	1
Master Protein	Q96I25	Splicing factor 45 OS=Homo sapiens OX=9606 GN=RBM17 PE=1 SV=1	21	8	23	8	1	401	44.9	5.97	8.52	8
Master Protein	P17812	CTP synthase 1 OS=Homo sapiens OX=9606 GN=CTPS1 PE=1 SV=2	6	3	6	3	1	591	66.6	6.46	0	3
Master Protein	P07339	Cathepsin D OS=Homo sapiens OX=9606 GN=CTSD PE=1 SV=1	5	2	6	2	1	412	44.5	6.54	0	2
Master Protein	P56385	ATP synthase subunit e, mitochondrial OS=Homo sapiens OX=9606 GN=ATP5ME PE=1 SV=2	14	1	3	1	1	69	7.9	9.35	0	1
Master Protein	P09651	Heterogeneous nuclear ribonucleoprotein A1 OS=Homo sapiens OX=9606 GN=HNRNPA1 PE=1 SV=5	48	18	131	14	1	372	38.7	9.13	59.12	18
Master Protein	P04181	Ornithine aminotransferase, mitochondrial OS=Homo sapiens OX=9606 GN=OAT PE=1 SV=1	26	10	24	10	1	439	48.5	7.03	7.88	10
Master Protein	Q6PK04	Coiled-coil domain-containing protein 137 OS=Homo sapiens OX=9606 GN=CCDC137 PE=1 SV=1	14	4	14	4	1	289	33.2	10.93	9.77	4
Master Protein	Q86YL5	Testis development-related protein OS=Homo sapiens OX=9606 GN=TDRP PE=1 SV=2	6	1	4	1	1	185	20.4	6.01	0	1
Master Protein	Q99497	Parkinson disease protein 7 OS=Homo sapiens OX=9606 GN=PARK7 PE=1 SV=2	13	3	7	3	1	189	19.9	6.79	0	3
Master Protein	Q9Y4W2	Ribosomal biogenesis protein LAS1L OS=Homo sapiens OX=9606 GN=LAS1L PE=1 SV=2	5	3	4	3	1	734	83	4.73	0	3
Master Protein	O14776	Transcription elongation regulator 1 OS=Homo sapiens OX=9606 GN=TCERG1 PE=1 SV=2	8	10	21	10	1	1098	123.8	8.65	3.63	10
Master Protein	P37802	Transgelin-2 OS=Homo sapiens OX=9606 GN=TAGLN2 PE=1 SV=3	65	10	73	10	1	199	22.4	8.25	43.34	10
Master Protein	P52655	Transcription initiation factor IIA subunit 1 OS=Homo sapiens OX=9606 GN=GTF2A1 PE=1 SV=1	3	1	3	1	1	376	41.5	4.55	3.84	1
Master Protein	P22087	rRNA 2'-O-methyltransferase fibrillarin OS=Homo sapiens OX=9606 GN=FBL PE=1 SV=2	24	6	32	6	1	321	33.8	10.18	6.85	6
Master Protein	Q9BSD7	Cancer-related nucleoside-triphosphatase OS=Homo sapiens OX=9606 GN=NTPCR PE=1 SV=1	6	1	1	1	1	190	20.7	9.54	0	1
Master Protein	Q9BVC6	Voltage-gated monoatomic cation channel TMEM109 OS=Homo sapiens OX=9606 GN=TMEM109 PE=1 SV=1	5	1	1	1	1	243	26.2	10.48	1.68	1
Master Protein	Q9P275	Ubiquitin carboxyl-terminal hydrolase 36 OS=Homo sapiens OX=9606 GN=USP36 PE=1 SV=4	2	2	4	2	1	1123	122.8	9.7	0	2
Master Protein	P20340	Ras-related protein Rab-6A OS=Homo sapiens OX=9606 GN=RAB6A PE=1 SV=3	18	4	12	3	1	208	23.6	5.54	2.02	4
Master Protein	Q9UI09	NADH dehydrogenase [ubiquinone] 1 alpha subcomplex subunit 12 OS=Homo sapiens OX=9606 GN=NDUFA12 PE=1 SV=1	8	1	3	1	1	145	17.1	9.63	0	1
Master Protein	P82930	Small ribosomal subunit protein mS34 OS=Homo sapiens OX=9606 GN=MRPS34 PE=1 SV=2	10	2	7	2	1	218	25.6	9.98	2.06	2
Master Protein	Q969T4	Ubiquitin-conjugating enzyme E2 E3 OS=Homo sapiens OX=9606 GN=UBE2E3 PE=1 SV=1	9	2	2	2	1	207	22.9	7.18	0	2
Master Protein	P36776	Lon protease homolog, mitochondrial OS=Homo sapiens OX=9606 GN=LONP1 PE=1 SV=2	9	8	23	8	1	959	106.4	6.39	5.34	8
Master Protein	P61289	Proteasome activator complex subunit 3 OS=Homo sapiens OX=9606 GN=PSME3 PE=1 SV=1	20	5	13	5	1	254	29.5	5.95	4.09	5
Master Protein	P25440	Bromodomain-containing protein 2 OS=Homo sapiens OX=9606 GN=BRD2 PE=1 SV=2	4	3	6	3	1	801	88	9.09	1.7	3
Master Protein	P00846	ATP synthase subunit a OS=Homo sapiens OX=9606 GN=MT-ATP6 PE=1 SV=1	4	1	2	1	1	226	24.8	10.1	0	1
Master Protein	Q9BXP5	Serrate RNA effector molecule homolog OS=Homo sapiens OX=9606 GN=SRRT PE=1 SV=1	1	1	2	1	1	876	100.6	5.96	0	1
Master Protein	Q49A26	Cytokine-like nuclear factor N-PAC OS=Homo sapiens OX=9606 GN=GLYR1 PE=1 SV=4	9	4	13	4	1	553	60.5	9.17	3.9	4
Master Protein	Q14692	Ribosome biogenesis protein BMS1 homolog OS=Homo sapiens OX=9606 GN=BMS1 PE=1 SV=1	12	14	38	14	1	1282	145.7	6.44	21.55	14
Master Protein	P55081	Microfibrillar-associated protein 1 OS=Homo sapiens OX=9606 GN=MFAP1 PE=1 SV=2	21	6	18	6	1	439	51.9	4.98	3.72	6
Master Protein	Q9Y4C8	Probable RNA-binding protein 19 OS=Homo sapiens OX=9606 GN=RBM19 PE=1 SV=3	3	3	6	3	1	960	107.3	6.54	0	3
Master Protein	Q9HAV7	GrpE protein homolog 1, mitochondrial OS=Homo sapiens OX=9606 GN=GRPEL1 PE=1 SV=2	5	1	2	1	1	217	24.3	8.12	0	1
Master Protein	P39880	Homeobox protein cut-like 1 OS=Homo sapiens OX=9606 GN=CUX1 PE=1 SV=3	9	12	23	5	1	1505	164.1	5.9	7.29	12
Master Protein	O75340	Programmed cell death protein 6 OS=Homo sapiens OX=9606 GN=PDCD6 PE=1 SV=1	9	2	5	2	1	191	21.9	5.4	0	2
Master Protein	P06737	Glycogen phosphorylase, liver form OS=Homo sapiens OX=9606 GN=PYGL PE=1 SV=4	4	4	9	4	1	847	97.1	7.17	1.93	4
Master Protein	P17844	Probable ATP-dependent RNA helicase DDX5 OS=Homo sapiens OX=9606 GN=DDX5 PE=1 SV=1	30	19	61	12	1	614	69.1	8.92	27.46	19
Master Protein	P42166	Lamina-associated polypeptide 2, isoform alpha OS=Homo sapiens OX=9606 GN=TMPO PE=1 SV=2	45	21	119	13	1	694	75.4	7.66	70.52	21
Master Protein	Q14240	Eukaryotic initiation factor 4A-II OS=Homo sapiens OX=9606 GN=EIF4A2 PE=1 SV=2	26	11	41	2	1	407	46.4	5.48	20.85	11
Master Protein	Q15072	Zinc finger protein OZF OS=Homo sapiens OX=9606 GN=ZNF146 PE=1 SV=2	5	2	4	2	1	292	33.3	8.88	0	2
Master Protein	Q9BQG0	Myb-binding protein 1A OS=Homo sapiens OX=9606 GN=MYBBP1A PE=1 SV=2	15	20	70	20	1	1328	148.8	9.28	26.1	20
Master Protein	P37840	Alpha-synuclein OS=Homo sapiens OX=9606 GN=SNCA PE=1 SV=1	44	5	13	5	1	140	14.5	4.7	4.5	5
Master Protein	P09661	U2 small nuclear ribonucleoprotein A' OS=Homo sapiens OX=9606 GN=SNRPA1 PE=1 SV=2	18	4	11	4	1	255	28.4	8.62	1.66	4
Master Protein	Q7LBC6	Lysine-specific demethylase 3B OS=Homo sapiens OX=9606 GN=KDM3B PE=1 SV=2	1	1	1	1	1	1761	191.5	7.18	0	1
Master Protein	Q9H1C7	Cysteine-rich and transmembrane domain-containing protein 1 OS=Homo sapiens OX=9606 GN=CYSTM1 PE=1 SV=1	10	1	2	1	1	97	10.6	4.32	0	1
Master Protein	Q86U42	Polyadenylate-binding protein 2 OS=Homo sapiens OX=9606 GN=PABPN1 PE=1 SV=3	6	2	6	2	1	306	32.7	5.06	3.67	2
Master Protein	Q7Z6I8	UPF0461 protein C5orf24 OS=Homo sapiens OX=9606 GN=C5orf24 PE=1 SV=1	5	1	1	1	1	188	20.1	9.85	0	1
Master Protein	Q969Q0	Ribosomal protein eL42-like OS=Homo sapiens OX=9606 GN=RPL36AL PE=1 SV=3	17	2	5	1	1	106	12.5	10.65	9.04	2
Master Protein	Q9HCS7	Pre-mRNA-splicing factor SYF1 OS=Homo sapiens OX=9606 GN=XAB2 PE=1 SV=2	1	1	1	1	1	855	99.9	6.23	0	1
Master Protein	Q96HS1	Serine/threonine-protein phosphatase PGAM5, mitochondrial OS=Homo sapiens OX=9606 GN=PGAM5 PE=1 SV=2	15	5	12	5	1	289	32	8.68	6.58	5
Master Protein	Q13895	Bystin OS=Homo sapiens OX=9606 GN=BYSL PE=1 SV=3	26	10	28	10	1	437	49.6	8.12	7.71	10
Master Protein	P01011	Alpha-1-antichymotrypsin OS=Homo sapiens OX=9606 GN=SERPINA3 PE=1 SV=2	5	1	2	1	1	423	47.6	5.52	0	1
Master Protein	Q15562	Transcriptional enhancer factor TEF-4 OS=Homo sapiens OX=9606 GN=TEAD2 PE=1 SV=2	4	2	5	2	1	447	49.2	6.47	0	2
Master Protein	Q01081	Splicing factor U2AF 35 kDa subunit OS=Homo sapiens OX=9606 GN=U2AF1 PE=1 SV=3	3	1	2	1	1	240	27.9	8.81	3.43	1
Master Protein	O75251	NADH dehydrogenase [ubiquinone] iron-sulfur protein 7, mitochondrial OS=Homo sapiens OX=9606 GN=NDUFS7 PE=1 SV=3	4	1	3	1	1	213	23.5	9.99	4.29	1
Master Protein	Q9H583	HEAT repeat-containing protein 1 OS=Homo sapiens OX=9606 GN=HEATR1 PE=1 SV=3	0	1	1	1	1	2144	242.2	6.54	0	1
Master Protein	Q96PZ0	Pseudouridylate synthase 7 homolog OS=Homo sapiens OX=9606 GN=PUS7 PE=1 SV=2	7	4	8	4	1	661	75	6.37	1.68	4
Master Protein	Q969Z0	FAST kinase domain-containing protein 4 OS=Homo sapiens OX=9606 GN=TBRG4 PE=1 SV=1	5	3	9	3	1	631	70.7	7.42	1.66	3
Master Protein	Q7Z4V5	Hepatoma-derived growth factor-related protein 2 OS=Homo sapiens OX=9606 GN=HDGFL2 PE=1 SV=1	7	5	12	5	1	671	74.3	7.49	7.99	5
Master Protein	P10809	60 kDa heat shock protein, mitochondrial OS=Homo sapiens OX=9606 GN=HSPD1 PE=1 SV=2	52	27	84	27	1	573	61	5.87	51.84	27
Master Protein	P06733	Alpha-enolase OS=Homo sapiens OX=9606 GN=ENO1 PE=1 SV=2	9	4	11	4	1	434	47.1	7.39	3.6	4
Master Protein	Q9P2N5	RNA-binding protein 27 OS=Homo sapiens OX=9606 GN=RBM27 PE=1 SV=2	2	2	4	2	1	1060	118.6	9.19	1.75	2
Master Protein	P38646	Stress-70 protein, mitochondrial OS=Homo sapiens OX=9606 GN=HSPA9 PE=1 SV=2	6	3	6	3	1	679	73.6	6.16	0	3
Master Protein	P07954	Fumarate hydratase, mitochondrial OS=Homo sapiens OX=9606 GN=FH PE=1 SV=3	8	3	9	3	1	510	54.6	8.76	1.62	3
Master Protein	O43809	Cleavage and polyadenylation specificity factor subunit 5 OS=Homo sapiens OX=9606 GN=NUDT21 PE=1 SV=1	12	2	5	2	1	227	26.2	8.82	0	2
Master Protein	Q9P2R7	Succinate--CoA ligase [ADP-forming] subunit beta, mitochondrial OS=Homo sapiens OX=9606 GN=SUCLA2 PE=1 SV=3	2	1	2	1	1	463	50.3	7.42	0	1
Master Protein	Q9UBM7	7-dehydrocholesterol reductase OS=Homo sapiens OX=9606 GN=DHCR7 PE=1 SV=1	2	1	3	1	1	475	54.5	8.7	5.51	1
Master Protein	O43396	Thioredoxin-like protein 1 OS=Homo sapiens OX=9606 GN=TXNL1 PE=1 SV=3	2	1	1	1	1	289	32.2	4.96	0	1
Master Protein	O43143	ATP-dependent RNA helicase DHX15 OS=Homo sapiens OX=9606 GN=DHX15 PE=1 SV=2	17	13	40	12	1	795	90.9	7.46	29.28	13
Master Protein	O95168	NADH dehydrogenase [ubiquinone] 1 beta subcomplex subunit 4 OS=Homo sapiens OX=9606 GN=NDUFB4 PE=1 SV=3	8	1	2	1	1	129	15.2	9.85	4.24	1
Master Protein	Q8WXX5	DnaJ homolog subfamily C member 9 OS=Homo sapiens OX=9606 GN=DNAJC9 PE=1 SV=1	16	5	18	5	1	260	29.9	5.73	12.21	5
Master Protein	P35250	Replication factor C subunit 2 OS=Homo sapiens OX=9606 GN=RFC2 PE=1 SV=3	4	1	1	1	1	354	39.1	6.44	0	1
Master Protein	P81605	Dermcidin OS=Homo sapiens OX=9606 GN=DCD PE=1 SV=2	23	3	12	3	1	110	11.3	6.54	4.03	3
Master Protein	Q9NWU5	Large ribosomal subunit protein uL22m OS=Homo sapiens OX=9606 GN=MRPL22 PE=1 SV=1	21	4	11	4	1	206	23.6	9.94	0	4
Master Protein	Q6P2Q9	Pre-mRNA-processing-splicing factor 8 OS=Homo sapiens OX=9606 GN=PRPF8 PE=1 SV=2	8	17	40	17	1	2335	273.4	8.84	3.44	17
Master Protein	Q9BU76	Multiple myeloma tumor-associated protein 2 OS=Homo sapiens OX=9606 GN=MMTAG2 PE=1 SV=1	14	3	5	3	1	263	29.4	10.02	3.93	3
Master Protein	Q9BYD1	Large ribosomal subunit protein uL13m OS=Homo sapiens OX=9606 GN=MRPL13 PE=1 SV=1	8	1	2	1	1	178	20.7	9.16	0	1
Master Protein	Q5BJH7	Protein YIF1B OS=Homo sapiens OX=9606 GN=YIF1B PE=1 SV=1	4	1	3	1	1	314	34.4	9.16	1.62	1
Master Protein	Q17RC7	Exocyst complex component 3-like protein 4 OS=Homo sapiens OX=9606 GN=EXOC3L4 PE=1 SV=2	1	1	1	1	1	722	79.8	6.32	0	1
Master Protein	Q9NTZ6	RNA-binding protein 12 OS=Homo sapiens OX=9606 GN=RBM12 PE=1 SV=1	2	2	4	2	1	932	97.3	8.63	0	2
Master Protein	P41252	Isoleucine--tRNA ligase, cytoplasmic OS=Homo sapiens OX=9606 GN=IARS1 PE=1 SV=2	4	5	13	5	1	1262	144.4	6.15	1.77	5
Master Protein	O95373	Importin-7 OS=Homo sapiens OX=9606 GN=IPO7 PE=1 SV=1	13	10	24	10	1	1038	119.4	4.82	5.77	10
Master Protein	P49406	Large ribosomal subunit protein bL19m OS=Homo sapiens OX=9606 GN=MRPL19 PE=1 SV=2	7	2	4	2	1	292	33.5	9.5	1.72	2
Master Protein	P30740	Leukocyte elastase inhibitor OS=Homo sapiens OX=9606 GN=SERPINB1 PE=1 SV=1	2	1	2	1	1	379	42.7	6.28	0	1
Master Protein	Q00610	Clathrin heavy chain 1 OS=Homo sapiens OX=9606 GN=CLTC PE=1 SV=5	6	7	16	7	1	1675	191.5	5.69	0	7
Master Protein	Q9GZR2	RNA exonuclease 4 OS=Homo sapiens OX=9606 GN=REXO4 PE=1 SV=2	41	14	56	14	1	422	46.6	9.77	22.53	14
Master Protein	Q9NVV0	Trimeric intracellular cation channel type B OS=Homo sapiens OX=9606 GN=TMEM38B PE=1 SV=1	5	1	2	1	1	291	32.5	9.06	0	1
Master Protein	O00567	Nucleolar protein 56 OS=Homo sapiens OX=9606 GN=NOP56 PE=1 SV=4	15	9	23	9	1	594	66	9.19	6.03	9
Master Protein	Q00403	Transcription initiation factor IIB OS=Homo sapiens OX=9606 GN=GTF2B PE=1 SV=1	10	3	6	3	1	316	34.8	8.35	0	3
Master Protein	Q02790	Peptidyl-prolyl cis-trans isomerase FKBP4 OS=Homo sapiens OX=9606 GN=FKBP4 PE=1 SV=3	7	3	5	3	1	459	51.8	5.43	0	3
Master Protein	Q15459	Splicing factor 3A subunit 1 OS=Homo sapiens OX=9606 GN=SF3A1 PE=1 SV=1	5	4	9	4	1	793	88.8	5.22	3.84	4
Master Protein	Q99250	Sodium channel protein type 2 subunit alpha OS=Homo sapiens OX=9606 GN=SCN2A PE=1 SV=3	1	1	1	1	1	2005	227.8	5.73	0	1
Master Protein	P38919	Eukaryotic initiation factor 4A-III OS=Homo sapiens OX=9606 GN=EIF4A3 PE=1 SV=4	37	17	53	13	1	411	46.8	6.73	31.72	17
Master Protein	P43686	26S proteasome regulatory subunit 6B OS=Homo sapiens OX=9606 GN=PSMC4 PE=1 SV=2	16	4	13	4	1	418	47.3	5.21	2.35	4
Master Protein	P82912	Small ribosomal subunit protein uS11m OS=Homo sapiens OX=9606 GN=MRPS11 PE=1 SV=2	6	1	3	1	1	194	20.6	10.81	0	1
Master Protein	Q8TEX9	Importin-4 OS=Homo sapiens OX=9606 GN=IPO4 PE=1 SV=2	2	2	3	2	1	1081	118.6	4.96	0	2
Master Protein	P02788	Lactotransferrin OS=Homo sapiens OX=9606 GN=LTF PE=1 SV=6	1	1	2	1	1	710	78.1	8.12	0	1
Master Protein	O75151	Lysine-specific demethylase PHF2 OS=Homo sapiens OX=9606 GN=PHF2 PE=1 SV=4	2	2	6	2	1	1096	120.7	9.17	0	2
Master Protein	Q9BTC0	Death-inducer obliterator 1 OS=Homo sapiens OX=9606 GN=DIDO1 PE=1 SV=5	6	11	23	11	1	2240	243.7	7.88	13.09	11
Master Protein	Q9Y314	Nitric oxide synthase-interacting protein OS=Homo sapiens OX=9606 GN=NOSIP PE=1 SV=1	13	3	10	3	1	301	33.2	8.82	4.04	3
Master Protein	Q15397	Pumilio homolog 3 OS=Homo sapiens OX=9606 GN=PUM3 PE=1 SV=3	14	9	23	9	1	648	73.5	9.64	8.89	9
Master Protein	P11166	Solute carrier family 2, facilitated glucose transporter member 1 OS=Homo sapiens OX=9606 GN=SLC2A1 PE=1 SV=2	2	1	2	1	1	492	54	8.72	0	1
Master Protein	Q9Y3E5	Peptidyl-tRNA hydrolase 2, mitochondrial OS=Homo sapiens OX=9606 GN=PTRH2 PE=1 SV=1	11	1	1	1	1	179	19.2	8.73	0	1
Master Protein	Q96G23	Ceramide synthase 2 OS=Homo sapiens OX=9606 GN=CERS2 PE=1 SV=1	7	2	6	2	1	380	44.8	8.98	0	2
Master Protein	Q15417	Calponin-3 OS=Homo sapiens OX=9606 GN=CNN3 PE=1 SV=1	18	5	9	5	1	329	36.4	6.05	2	5
Master Protein	P49916	DNA ligase 3 OS=Homo sapiens OX=9606 GN=LIG3 PE=1 SV=2	8	7	17	7	1	1009	112.8	9.01	0	7
Master Protein	Q8IYD1	Eukaryotic peptide chain release factor GTP-binding subunit ERF3B OS=Homo sapiens OX=9606 GN=GSPT2 PE=1 SV=2	3	2	8	2	1	628	68.8	5.43	1.9	2
Master Protein	Q9UNL2	Translocon-associated protein subunit gamma OS=Homo sapiens OX=9606 GN=SSR3 PE=1 SV=1	8	1	7	1	1	185	21.1	9.61	3.89	1
Master Protein	Q05519	Serine/arginine-rich splicing factor 11 OS=Homo sapiens OX=9606 GN=SRSF11 PE=1 SV=1	2	1	2	1	1	484	53.5	10.52	0	1
Master Protein	Q96P70	Importin-9 OS=Homo sapiens OX=9606 GN=IPO9 PE=1 SV=3	3	1	4	1	1	1041	115.9	4.81	2.05	1
Master Protein	Q6UWP7	Lysocardiolipin acyltransferase 1 OS=Homo sapiens OX=9606 GN=LCLAT1 PE=1 SV=1	2	1	1	1	1	414	48.9	8.62	0	1
Master Protein	Q9UQE7	Structural maintenance of chromosomes protein 3 OS=Homo sapiens OX=9606 GN=SMC3 PE=1 SV=2	6	7	20	7	1	1217	141.5	7.18	9.91	7
Master Protein	Q02978	Mitochondrial 2-oxoglutarate/malate carrier protein OS=Homo sapiens OX=9606 GN=SLC25A11 PE=1 SV=3	28	8	24	8	1	314	34	9.91	10.24	8
Master Protein	Q8NAF0	Zinc finger protein 579 OS=Homo sapiens OX=9606 GN=ZNF579 PE=1 SV=2	3	1	1	1	1	562	60.5	8.69	0	1
Master Protein	Q9Y3B9	RRP15-like protein OS=Homo sapiens OX=9606 GN=RRP15 PE=1 SV=2	17	6	23	6	1	282	31.5	5.52	2.04	6
Master Protein	P07437	Tubulin beta chain OS=Homo sapiens OX=9606 GN=TUBB PE=1 SV=2	26	11	48	2	1	444	49.6	4.89	31.58	11
Master Protein	Q9Y2X9	Zinc finger protein 281 OS=Homo sapiens OX=9606 GN=ZNF281 PE=1 SV=1	1	1	2	1	1	895	96.9	8.48	0	1
Master Protein	Q9BPW8	Protein NipSnap homolog 1 OS=Homo sapiens OX=9606 GN=NIPSNAP1 PE=1 SV=1	15	3	11	3	1	284	33.3	9.31	1.6	3
Master Protein	O75607	Nucleoplasmin-3 OS=Homo sapiens OX=9606 GN=NPM3 PE=1 SV=3	8	1	5	1	1	178	19.3	4.63	2.12	1
Master Protein	Q7Z3K3	Pogo transposable element with ZNF domain OS=Homo sapiens OX=9606 GN=POGZ PE=1 SV=2	4	5	11	5	1	1410	155.2	7.4	1.6	5
Master Protein	Q7L014	Probable ATP-dependent RNA helicase DDX46 OS=Homo sapiens OX=9606 GN=DDX46 PE=1 SV=2	27	25	79	25	1	1031	117.3	9.29	37.98	25
Master Protein	Q9UHX1	Poly(U)-binding-splicing factor PUF60 OS=Homo sapiens OX=9606 GN=PUF60 PE=1 SV=1	5	4	7	4	1	559	59.8	5.29	0	4
Master Protein	P83881	Large ribosomal subunit protein eL42 OS=Homo sapiens OX=9606 GN=RPL36A PE=1 SV=2	17	2	6	1	1	106	12.4	10.58	9.05	2
Master Protein	Q8WWQ0	PH-interacting protein OS=Homo sapiens OX=9606 GN=PHIP PE=1 SV=2	2	3	7	3	1	1821	206.6	8.85	0	3
Master Protein	Q9BWF3	RNA-binding protein 4 OS=Homo sapiens OX=9606 GN=RBM4 PE=1 SV=1	2	1	1	1	1	364	40.3	7.08	0	1
Master Protein	Q92552	Small ribosomal subunit protein mS27 OS=Homo sapiens OX=9606 GN=MRPS27 PE=1 SV=3	2	1	3	1	1	414	47.6	6.18	3.69	1
Master Protein	Q9UKN7	Unconventional myosin-XV OS=Homo sapiens OX=9606 GN=MYO15A PE=1 SV=2	1	1	1	1	1	3530	395	9.17	0	1
Master Protein	Q8IVW6	AT-rich interactive domain-containing protein 3B OS=Homo sapiens OX=9606 GN=ARID3B PE=1 SV=2	1	1	1	1	1	561	60.6	7.52	0	1
Master Protein	P12268	Inosine-5'-monophosphate dehydrogenase 2 OS=Homo sapiens OX=9606 GN=IMPDH2 PE=1 SV=2	6	3	5	3	1	514	55.8	6.9	0	3
Master Protein	Q9UKM9	RNA-binding protein Raly OS=Homo sapiens OX=9606 GN=RALY PE=1 SV=1	19	6	13	6	1	306	32.4	9.17	3.4	6
Master Protein	P53621	Coatomer subunit alpha OS=Homo sapiens OX=9606 GN=COPA PE=1 SV=2	3	4	6	4	1	1224	138.3	7.66	0	4
Master Protein	Q15008	26S proteasome non-ATPase regulatory subunit 6 OS=Homo sapiens OX=9606 GN=PSMD6 PE=1 SV=1	19	7	20	7	1	389	45.5	5.62	1.66	7
Master Protein	Q13363	C-terminal-binding protein 1 OS=Homo sapiens OX=9606 GN=CTBP1 PE=1 SV=2	9	3	7	3	1	440	47.5	6.77	0	3
Master Protein	P68032	Actin, alpha cardiac muscle 1 OS=Homo sapiens OX=9606 GN=ACTC1 PE=1 SV=1	33	14	107	2	1	377	42	5.39	62.9	14
Master Protein	Q16795	NADH dehydrogenase [ubiquinone] 1 alpha subcomplex subunit 9, mitochondrial OS=Homo sapiens OX=9606 GN=NDUFA9 PE=1 SV=2	19	6	11	6	1	377	42.5	9.8	1.79	6
Master Protein	Q6FI81	Anamorsin OS=Homo sapiens OX=9606 GN=CIAPIN1 PE=1 SV=2	6	2	4	2	1	312	33.6	5.62	0	2
Master Protein	P50454	Serpin H1 OS=Homo sapiens OX=9606 GN=SERPINH1 PE=1 SV=2	24	7	20	7	1	418	46.4	8.69	9.42	7
Master Protein	Q99798	Aconitate hydratase, mitochondrial OS=Homo sapiens OX=9606 GN=ACO2 PE=1 SV=2	1	1	1	1	1	780	85.4	7.61	0	1
Master Protein	Q15120	[Pyruvate dehydrogenase (acetyl-transferring)] kinase isozyme 3, mitochondrial OS=Homo sapiens OX=9606 GN=PDK3 PE=1 SV=1	5	2	5	2	1	406	46.9	8.37	0	2
Master Protein	Q9NRX2	Large ribosomal subunit protein bL17m OS=Homo sapiens OX=9606 GN=MRPL17 PE=1 SV=1	6	1	1	1	1	175	20	10.11	0	1
Master Protein	P35659	Protein DEK OS=Homo sapiens OX=9606 GN=DEK PE=1 SV=1	8	3	7	3	1	375	42.6	8.56	0	3
Master Protein	Q8N5K1	CDGSH iron-sulfur domain-containing protein 2 OS=Homo sapiens OX=9606 GN=CISD2 PE=1 SV=1	9	1	3	1	1	135	15.3	9.61	0	1
Master Protein	O00746	Nucleoside diphosphate kinase, mitochondrial OS=Homo sapiens OX=9606 GN=NME4 PE=1 SV=1	6	1	1	1	1	187	20.6	10.29	0	1
Master Protein	Q14839	Chromodomain-helicase-DNA-binding protein 4 OS=Homo sapiens OX=9606 GN=CHD4 PE=1 SV=2	8	17	41	17	1	1912	217.9	5.86	22.59	17
Master Protein	Q15287	RNA-binding protein with serine-rich domain 1 OS=Homo sapiens OX=9606 GN=RNPS1 PE=1 SV=1	5	1	1	1	1	305	34.2	11.84	0	1
Master Protein	P84085	ADP-ribosylation factor 5 OS=Homo sapiens OX=9606 GN=ARF5 PE=1 SV=2	20	4	15	2	1	180	20.5	6.79	5.56	4
Master Protein	O00154	Cytosolic acyl coenzyme A thioester hydrolase OS=Homo sapiens OX=9606 GN=ACOT7 PE=1 SV=3	11	3	7	3	1	380	41.8	8.54	0	3
Master Protein	O75643	U5 small nuclear ribonucleoprotein 200 kDa helicase OS=Homo sapiens OX=9606 GN=SNRNP200 PE=1 SV=2	12	26	61	26	1	2136	244.4	6.06	10.84	26
Master Protein	Q15125	3-beta-hydroxysteroid-Delta(8),Delta(7)-isomerase OS=Homo sapiens OX=9606 GN=EBP PE=1 SV=3	10	2	7	2	1	230	26.3	7.9	6.46	2
Master Protein	O94788	Retinal dehydrogenase 2 OS=Homo sapiens OX=9606 GN=ALDH1A2 PE=1 SV=3	1	1	1	1	1	518	56.7	6.05	1.63	1
Master Protein	Q6PI78	Transmembrane protein 65 OS=Homo sapiens OX=9606 GN=TMEM65 PE=1 SV=2	5	1	3	1	1	240	25.5	8.6	0	1
Master Protein	P10599	Thioredoxin OS=Homo sapiens OX=9606 GN=TXN PE=1 SV=3	23	3	14	3	1	105	11.7	4.92	14.71	3
Master Protein	Q01082	Spectrin beta chain, non-erythrocytic 1 OS=Homo sapiens OX=9606 GN=SPTBN1 PE=1 SV=2	2	5	10	5	1	2364	274.4	5.57	0	5
Master Protein	P78527	DNA-dependent protein kinase catalytic subunit OS=Homo sapiens OX=9606 GN=PRKDC PE=1 SV=3	4	14	34	14	1	4128	468.8	7.12	8.36	14
Master Protein	Q92598	Heat shock protein 105 kDa OS=Homo sapiens OX=9606 GN=HSPH1 PE=1 SV=1	1	1	4	1	1	858	96.8	5.39	0	1
Master Protein	P25398	Small ribosomal subunit protein eS12 OS=Homo sapiens OX=9606 GN=RPS12 PE=1 SV=3	14	2	8	2	1	132	14.5	7.21	1.84	2
Master Protein	Q8TA86	Retinitis pigmentosa 9 protein OS=Homo sapiens OX=9606 GN=RP9 PE=1 SV=2	4	1	3	1	1	221	26.1	9.79	3.42	1
Master Protein	Q15084	Protein disulfide-isomerase A6 OS=Homo sapiens OX=9606 GN=PDIA6 PE=1 SV=1	26	7	23	7	1	440	48.1	5.08	5.14	7
Master Protein	P52294	Importin subunit alpha-5 OS=Homo sapiens OX=9606 GN=KPNA1 PE=1 SV=3	1	1	3	1	1	538	60.2	5.01	0	1
Master Protein	Q9Y5A9	YTH domain-containing family protein 2 OS=Homo sapiens OX=9606 GN=YTHDF2 PE=1 SV=2	4	2	3	2	1	579	62.3	8.79	0	2
Master Protein	Q6KC79	Nipped-B-like protein OS=Homo sapiens OX=9606 GN=NIPBL PE=1 SV=2	1	2	2	2	1	2804	315.9	7.91	0	2
Master Protein	Q96KR1	Zinc finger RNA-binding protein OS=Homo sapiens OX=9606 GN=ZFR PE=1 SV=2	2	2	5	2	1	1074	116.9	9.04	0	2
Master Protein	Q16543	Hsp90 co-chaperone Cdc37 OS=Homo sapiens OX=9606 GN=CDC37 PE=1 SV=1	7	2	6	2	1	378	44.4	5.25	2.2	2
Master Protein	Q15645	Pachytene checkpoint protein 2 homolog OS=Homo sapiens OX=9606 GN=TRIP13 PE=1 SV=2	7	3	8	3	1	432	48.5	6.09	0	3
Master Protein	P52272	Heterogeneous nuclear ribonucleoprotein M OS=Homo sapiens OX=9606 GN=HNRNPM PE=1 SV=3	34	23	69	23	1	730	77.5	8.7	67.57	23
Master Protein	P00387	NADH-cytochrome b5 reductase 3 OS=Homo sapiens OX=9606 GN=CYB5R3 PE=1 SV=3	4	1	3	1	1	301	34.2	7.59	1.74	1
Master Protein	Q9H307	Pinin OS=Homo sapiens OX=9606 GN=PNN PE=1 SV=5	3	2	4	2	1	717	81.6	7.14	1.77	2
Master Protein	Q9NXV6	CDKN2A-interacting protein OS=Homo sapiens OX=9606 GN=CDKN2AIP PE=1 SV=3	2	1	2	1	1	580	61.1	9.01	0	1
Master Protein	Q9NWB1	RNA binding protein fox-1 homolog 1 OS=Homo sapiens OX=9606 GN=RBFOX1 PE=1 SV=2	4	1	3	1	1	397	42.8	6.86	1.66	1
Master Protein	Q5SSJ5	Heterochromatin protein 1-binding protein 3 OS=Homo sapiens OX=9606 GN=HP1BP3 PE=1 SV=1	22	10	28	10	1	553	61.2	9.67	18.24	10
Master Protein	Q9BXY0	Protein MAK16 homolog OS=Homo sapiens OX=9606 GN=MAK16 PE=1 SV=2	4	1	1	1	1	300	35.3	5.38	0	1
Master Protein	Q08170	Serine/arginine-rich splicing factor 4 OS=Homo sapiens OX=9606 GN=SRSF4 PE=1 SV=2	4	2	6	1	1	494	56.6	11.52	0	2
Master Protein	P23284	Peptidyl-prolyl cis-trans isomerase B OS=Homo sapiens OX=9606 GN=PPIB PE=1 SV=2	50	11	38	11	1	216	23.7	9.41	29.07	11
Master Protein	Q53H12	Acylglycerol kinase, mitochondrial OS=Homo sapiens OX=9606 GN=AGK PE=1 SV=2	2	1	2	1	1	422	47.1	8.09	0	1
Master Protein	Q14980	Nuclear mitotic apparatus protein 1 OS=Homo sapiens OX=9606 GN=NUMA1 PE=1 SV=2	15	25	68	25	1	2115	238.1	5.78	13.43	25
Master Protein	Q71F23	Centromere protein U OS=Homo sapiens OX=9606 GN=CENPU PE=1 SV=1	9	3	6	3	1	418	47.5	9.13	0	3
Master Protein	P17480	Nucleolar transcription factor 1 OS=Homo sapiens OX=9606 GN=UBTF PE=1 SV=1	17	12	33	12	1	764	89.4	5.81	9.11	12
Master Protein	P39748	Flap endonuclease 1 OS=Homo sapiens OX=9606 GN=FEN1 PE=1 SV=1	3	1	3	1	1	380	42.6	8.62	0	1
Master Protein	Q8TCT9	Minor histocompatibility antigen H13 OS=Homo sapiens OX=9606 GN=HM13 PE=1 SV=1	2	1	1	1	1	377	41.5	6.43	0	1
Master Protein	Q9H1D9	DNA-directed RNA polymerase III subunit RPC6 OS=Homo sapiens OX=9606 GN=POLR3F PE=1 SV=1	16	5	15	5	1	316	35.7	6.11	1.72	5
Master Protein	P56545	C-terminal-binding protein 2 OS=Homo sapiens OX=9606 GN=CTBP2 PE=1 SV=1	2	1	2	1	1	445	48.9	6.95	0	1
Master Protein	Q8IXB1	DnaJ homolog subfamily C member 10 OS=Homo sapiens OX=9606 GN=DNAJC10 PE=1 SV=2	1	1	5	1	1	793	91	7.18	0	1
Master Protein	Q14152	Eukaryotic translation initiation factor 3 subunit A OS=Homo sapiens OX=9606 GN=EIF3A PE=1 SV=1	10	12	35	12	1	1382	166.5	6.79	5.82	12
Master Protein	Q13442	28 kDa heat- and acid-stable phosphoprotein OS=Homo sapiens OX=9606 GN=PDAP1 PE=1 SV=1	14	4	11	4	1	181	20.6	8.87	5.09	4
Master Protein	O43290	U4/U6.U5 tri-snRNP-associated protein 1 OS=Homo sapiens OX=9606 GN=SART1 PE=1 SV=1	25	14	35	14	1	800	90.2	6.13	17.6	14
Master Protein	O15525	Transcription factor MafG OS=Homo sapiens OX=9606 GN=MAFG PE=1 SV=1	4	1	2	1	1	162	17.8	10.04	0	1
Master Protein	Q8N1G4	Leucine-rich repeat-containing protein 47 OS=Homo sapiens OX=9606 GN=LRRC47 PE=1 SV=1	2	1	2	1	1	583	63.4	8.28	1.93	1
Master Protein	P42574	Caspase-3 OS=Homo sapiens OX=9606 GN=CASP3 PE=1 SV=2	4	1	3	1	1	277	31.6	6.54	0	1
Master Protein	Q9Y3A4	Ribosomal RNA-processing protein 7 homolog A OS=Homo sapiens OX=9606 GN=RRP7A PE=1 SV=2	8	2	4	2	1	280	32.3	9.58	0	2
Master Protein	Q99613	Eukaryotic translation initiation factor 3 subunit C OS=Homo sapiens OX=9606 GN=EIF3C PE=1 SV=1	14	12	29	12	1	913	105.3	5.68	8.8	12
Master Protein	Q96TA2	ATP-dependent zinc metalloprotease YME1L1 OS=Homo sapiens OX=9606 GN=YME1L1 PE=1 SV=2	2	1	1	1	1	773	86.4	8.76	0	1
Master Protein	Q9P013	Spliceosome-associated protein CWC15 homolog OS=Homo sapiens OX=9606 GN=CWC15 PE=1 SV=2	5	1	2	1	1	229	26.6	5.71	1.75	1
Master Protein	O00193	Small acidic protein OS=Homo sapiens OX=9606 GN=SMAP PE=1 SV=1	21	2	7	2	1	183	20.3	4.72	4.17	2
Master Protein	P61081	NEDD8-conjugating enzyme Ubc12 OS=Homo sapiens OX=9606 GN=UBE2M PE=1 SV=1	22	4	9	4	1	183	20.9	7.69	0	4
Master Protein	Q9H0C8	Integrin-linked kinase-associated serine/threonine phosphatase 2C OS=Homo sapiens OX=9606 GN=ILKAP PE=1 SV=1	18	7	26	7	1	392	42.9	7.09	12.56	7
Master Protein	P36405	ADP-ribosylation factor-like protein 3 OS=Homo sapiens OX=9606 GN=ARL3 PE=1 SV=2	6	1	3	1	1	182	20.4	7.24	0	1
Master Protein	P61077	Ubiquitin-conjugating enzyme E2 D3 OS=Homo sapiens OX=9606 GN=UBE2D3 PE=1 SV=1	7	1	3	1	1	147	16.7	7.8	1.76	1
Master Protein	O95400	CD2 antigen cytoplasmic tail-binding protein 2 OS=Homo sapiens OX=9606 GN=CD2BP2 PE=1 SV=1	3	1	2	1	1	341	37.6	4.61	0	1
Master Protein	Q14247	Src substrate cortactin OS=Homo sapiens OX=9606 GN=CTTN PE=1 SV=2	4	1	3	1	1	550	61.5	5.4	0	1
Master Protein	P08559	Pyruvate dehydrogenase E1 component subunit alpha, somatic form, mitochondrial OS=Homo sapiens OX=9606 GN=PDHA1 PE=1 SV=3	13	5	10	5	1	390	43.3	8.06	0	5
Master Protein	Q13637	Ras-related protein Rab-32 OS=Homo sapiens OX=9606 GN=RAB32 PE=1 SV=3	12	3	4	3	1	225	25	6.54	0	3
Master Protein	P18615	Negative elongation factor E OS=Homo sapiens OX=9606 GN=NELFE PE=1 SV=3	11	4	8	4	1	380	43.2	9.33	3.6	4
Master Protein	Q9BRJ6	Uncharacterized protein C7orf50 OS=Homo sapiens OX=9606 GN=C7orf50 PE=1 SV=1	28	4	13	4	1	194	22.1	9.64	4.01	4
Master Protein	Q92522	Histone H1.10 OS=Homo sapiens OX=9606 GN=H1-10 PE=1 SV=1	18	4	14	4	1	213	22.5	10.76	18.31	4
Master Protein	Q9Y617	Phosphoserine aminotransferase OS=Homo sapiens OX=9606 GN=PSAT1 PE=1 SV=2	18	6	11	6	1	370	40.4	7.66	5.24	6
Master Protein	P61513	Large ribosomal subunit protein eL43 OS=Homo sapiens OX=9606 GN=RPL37A PE=1 SV=2	10	2	10	2	1	92	10.3	10.43	8.74	2
Master Protein	P26640	Valine--tRNA ligase OS=Homo sapiens OX=9606 GN=VARS1 PE=1 SV=4	9	10	25	10	1	1264	140.4	7.59	5.58	10
Master Protein	P50225	Sulfotransferase 1A1 OS=Homo sapiens OX=9606 GN=SULT1A1 PE=1 SV=3	21	6	20	6	1	295	34.1	6.62	5.11	6
Master Protein	Q14137	Ribosome biogenesis protein BOP1 OS=Homo sapiens OX=9606 GN=BOP1 PE=1 SV=2	5	4	10	4	1	746	83.6	6.19	0	4
Master Protein	O00429	Dynamin-1-like protein OS=Homo sapiens OX=9606 GN=DNM1L PE=1 SV=2	1	1	3	1	1	736	81.8	6.81	0	1
Master Protein	Q86UE8	Serine/threonine-protein kinase tousled-like 2 OS=Homo sapiens OX=9606 GN=TLK2 PE=1 SV=2	2	2	3	1	1	772	87.6	8.41	0	2
Master Protein	Q9H5V9	STING ER exit protein OS=Homo sapiens OX=9606 GN=STEEP1 PE=1 SV=1	16	4	8	4	1	222	25.6	8.73	1.62	4
Master Protein	Q9NRN7	L-aminoadipate-semialdehyde dehydrogenase-phosphopantetheinyl transferase OS=Homo sapiens OX=9606 GN=AASDHPPT PE=1 SV=2	10	3	9	3	1	309	35.8	6.8	0	3
Master Protein	Q04637	Eukaryotic translation initiation factor 4 gamma 1 OS=Homo sapiens OX=9606 GN=EIF4G1 PE=1 SV=4	4	5	11	5	1	1599	175.4	5.33	0	5
Master Protein	Q9NWH9	SAFB-like transcription modulator OS=Homo sapiens OX=9606 GN=SLTM PE=1 SV=2	1	1	2	1	1	1034	117.1	7.87	0	1
Master Protein	P59998	Actin-related protein 2/3 complex subunit 4 OS=Homo sapiens OX=9606 GN=ARPC4 PE=1 SV=3	17	3	9	3	1	168	19.7	8.43	2.23	3
Master Protein	Q9UBT2	SUMO-activating enzyme subunit 2 OS=Homo sapiens OX=9606 GN=UBA2 PE=1 SV=2	6	4	11	4	1	640	71.2	5.29	1.91	4
Master Protein	Q13901	Nuclear nucleic acid-binding protein C1D OS=Homo sapiens OX=9606 GN=C1D PE=1 SV=1	13	2	6	2	1	141	16	9.03	0	2
Master Protein	Q9H2P0	Activity-dependent neuroprotector homeobox protein OS=Homo sapiens OX=9606 GN=ADNP PE=1 SV=1	21	23	64	23	1	1102	123.5	7.34	3.72	23
Master Protein	O14617	AP-3 complex subunit delta-1 OS=Homo sapiens OX=9606 GN=AP3D1 PE=1 SV=1	1	1	3	1	1	1153	130.1	8.48	0	1
Master Protein	P36507	Dual specificity mitogen-activated protein kinase kinase 2 OS=Homo sapiens OX=9606 GN=MAP2K2 PE=1 SV=1	5	2	5	2	1	400	44.4	6.55	0	2
Master Protein	Q9BZZ5	Apoptosis inhibitor 5 OS=Homo sapiens OX=9606 GN=API5 PE=1 SV=3	6	3	5	3	1	524	59	7.34	7.06	3
Master Protein	Q6IQ49	Splicing regulator SDE2 OS=Homo sapiens OX=9606 GN=SDE2 PE=1 SV=1	2	1	2	1	1	451	49.7	6.05	2.17	1
Master Protein	O75534	Cold shock domain-containing protein E1 OS=Homo sapiens OX=9606 GN=CSDE1 PE=1 SV=2	1	1	1	1	1	798	88.8	6.25	0	1
Master Protein	P22061	Protein-L-isoaspartate(D-aspartate) O-methyltransferase OS=Homo sapiens OX=9606 GN=PCMT1 PE=1 SV=4	11	2	4	2	1	227	24.6	7.21	0	2
Master Protein	Q8IWZ8	SURP and G-patch domain-containing protein 1 OS=Homo sapiens OX=9606 GN=SUGP1 PE=1 SV=2	2	1	3	1	1	645	72.4	7.61	1.7	1
Master Protein	Q13111	Chromatin assembly factor 1 subunit A OS=Homo sapiens OX=9606 GN=CHAF1A PE=1 SV=3	3	3	5	3	1	956	106.8	5.94	1.87	3
Master Protein	P46783	Small ribosomal subunit protein eS10 OS=Homo sapiens OX=9606 GN=RPS10 PE=1 SV=1	29	4	24	4	1	165	18.9	10.15	5.62	4
Master Protein	Q15746	Myosin light chain kinase, smooth muscle OS=Homo sapiens OX=9606 GN=MYLK PE=1 SV=4	0	1	2	1	1	1914	210.6	6.15	0	1
Master Protein	Q7Z7K6	Centromere protein V OS=Homo sapiens OX=9606 GN=CENPV PE=1 SV=1	13	3	11	3	1	275	29.9	9.73	4.28	3
Master Protein	Q8WZA0	Protein LZIC OS=Homo sapiens OX=9606 GN=LZIC PE=1 SV=1	4	1	3	1	1	190	21.5	4.94	1.74	1
Master Protein	Q2NL82	Pre-rRNA-processing protein TSR1 homolog OS=Homo sapiens OX=9606 GN=TSR1 PE=1 SV=1	8	6	9	6	1	804	91.8	7.42	1.6	6
Master Protein	Q99615	DnaJ homolog subfamily C member 7 OS=Homo sapiens OX=9606 GN=DNAJC7 PE=1 SV=2	4	2	3	2	1	494	56.4	6.96	0	2
Master Protein	P36404	ADP-ribosylation factor-like protein 2 OS=Homo sapiens OX=9606 GN=ARL2 PE=1 SV=4	5	1	1	1	1	184	20.9	6.34	0	1
Master Protein	Q8WVC0	RNA polymerase-associated protein LEO1 OS=Homo sapiens OX=9606 GN=LEO1 PE=1 SV=1	1	1	1	1	1	666	75.4	4.51	0	1
Master Protein	Q9BSC4	Nucleolar protein 10 OS=Homo sapiens OX=9606 GN=NOL10 PE=1 SV=1	1	1	3	1	1	688	80.3	8.46	3.83	1
Master Protein	Q92576	PHD finger protein 3 OS=Homo sapiens OX=9606 GN=PHF3 PE=1 SV=3	1	2	3	2	1	2039	229.3	6.96	0	2
Master Protein	Q9UHB7	AF4/FMR2 family member 4 OS=Homo sapiens OX=9606 GN=AFF4 PE=1 SV=1	1	1	3	1	1	1163	127.4	9.31	0	1
Master Protein	O75367	Core histone macro-H2A.1 OS=Homo sapiens OX=9606 GN=MACROH2A1 PE=1 SV=5	20	6	16	5	1	369	39.2	9.83	9.11	6
Master Protein	Q9Y5Y2	Cytosolic Fe-S cluster assembly factor NUBP2 OS=Homo sapiens OX=9606 GN=NUBP2 PE=1 SV=1	5	1	2	1	1	271	28.8	5.83	0	1
Master Protein	Q00341	Vigilin OS=Homo sapiens OX=9606 GN=HDLBP PE=1 SV=3	5	5	8	5	1	1268	141.4	6.87	0	5
Master Protein	P39019	Small ribosomal subunit protein eS19 OS=Homo sapiens OX=9606 GN=RPS19 PE=1 SV=2	13	2	5	2	1	145	16.1	10.32	1.61	2
Master Protein	Q9NTK5	Obg-like ATPase 1 OS=Homo sapiens OX=9606 GN=OLA1 PE=1 SV=2	3	1	1	1	1	396	44.7	7.81	0	1
Master Protein	P29508	Serpin B3 OS=Homo sapiens OX=9606 GN=SERPINB3 PE=1 SV=2	9	3	7	3	1	390	44.5	6.81	0	3
Master Protein	Q9Y2S7	Polymerase delta-interacting protein 2 OS=Homo sapiens OX=9606 GN=POLDIP2 PE=1 SV=1	3	1	1	1	1	368	42	8.63	0	1
Master Protein	Q9NZ63	Splicing factor C9orf78 OS=Homo sapiens OX=9606 GN=C9orf78 PE=1 SV=1	4	1	3	1	1	289	33.7	6.74	0	1
Master Protein	Q8N163	Cell cycle and apoptosis regulator protein 2 OS=Homo sapiens OX=9606 GN=CCAR2 PE=1 SV=2	2	2	4	2	1	923	102.8	5.22	0	2
Master Protein	Q9UHR5	SAP30-binding protein OS=Homo sapiens OX=9606 GN=SAP30BP PE=1 SV=1	7	2	3	2	1	308	33.9	4.84	1.83	2
Master Protein	O95551	Tyrosyl-DNA phosphodiesterase 2 OS=Homo sapiens OX=9606 GN=TDP2 PE=1 SV=1	15	4	13	4	1	362	40.9	5.1	8.78	4
Master Protein	Q9NSD9	Phenylalanine--tRNA ligase beta subunit OS=Homo sapiens OX=9606 GN=FARSB PE=1 SV=3	8	5	12	5	1	589	66.1	6.84	1.68	5
Master Protein	Q9BXW7	Haloacid dehalogenase-like hydrolase domain-containing 5 OS=Homo sapiens OX=9606 GN=HDHD5 PE=1 SV=1	2	1	2	1	1	423	46.3	8.13	0	1
Master Protein	Q9UNX4	WD repeat-containing protein 3 OS=Homo sapiens OX=9606 GN=WDR3 PE=1 SV=1	4	4	9	4	1	943	106	6.64	0	4
Master Protein	P61619	Protein transport protein Sec61 subunit alpha isoform 1 OS=Homo sapiens OX=9606 GN=SEC61A1 PE=1 SV=2	7	3	7	3	1	476	52.2	8.06	1.99	3
Master Protein	Q9UGU0	Transcription factor 20 OS=Homo sapiens OX=9606 GN=TCF20 PE=1 SV=3	2	3	8	3	1	1960	211.6	9.04	0	3
Master Protein	Q8NEF9	Serum response factor-binding protein 1 OS=Homo sapiens OX=9606 GN=SRFBP1 PE=1 SV=1	33	14	46	14	1	429	48.6	9.58	18.63	14
Master Protein	Q96T58	Msx2-interacting protein OS=Homo sapiens OX=9606 GN=SPEN PE=1 SV=1	3	9	16	9	1	3664	402	7.64	3.91	9
Master Protein	Q13151	Heterogeneous nuclear ribonucleoprotein A0 OS=Homo sapiens OX=9606 GN=HNRNPA0 PE=1 SV=1	21	7	36	5	1	305	30.8	9.29	34.76	7
Master Protein	Q86XP3	ATP-dependent RNA helicase DDX42 OS=Homo sapiens OX=9606 GN=DDX42 PE=1 SV=1	16	14	41	14	1	938	102.9	7.02	16.57	14
Master Protein	Q9UPN6	SR-related and CTD-associated factor 8 OS=Homo sapiens OX=9606 GN=SCAF8 PE=1 SV=1	1	1	2	1	1	1271	140.4	8.29	0	1
Master Protein	Q9UBE0	SUMO-activating enzyme subunit 1 OS=Homo sapiens OX=9606 GN=SAE1 PE=1 SV=1	2	1	1	1	1	346	38.4	5.3	0	1
Master Protein	O94874	E3 UFM1-protein ligase 1 OS=Homo sapiens OX=9606 GN=UFL1 PE=1 SV=2	4	3	6	3	1	794	89.5	6.79	0	3
Master Protein	P62906	Large ribosomal subunit protein uL1 OS=Homo sapiens OX=9606 GN=RPL10A PE=1 SV=2	7	2	6	2	1	217	24.8	9.94	0	2
Master Protein	P39656	Dolichyl-diphosphooligosaccharide--protein glycosyltransferase 48 kDa subunit OS=Homo sapiens OX=9606 GN=DDOST PE=1 SV=4	14	6	16	6	1	456	50.8	6.55	13.3	6
Master Protein	P62070	Ras-related protein R-Ras2 OS=Homo sapiens OX=9606 GN=RRAS2 PE=1 SV=1	6	1	3	1	1	204	23.4	6.01	0	1
Master Protein	Q8IX01	SURP and G-patch domain-containing protein 2 OS=Homo sapiens OX=9606 GN=SUGP2 PE=1 SV=2	11	11	32	11	1	1082	120.1	7.28	19.98	11
Master Protein	Q9H3K6	BolA-like protein 2 OS=Homo sapiens OX=9606 GN=BOLA2 PE=1 SV=1	50	4	15	4	1	86	10.1	6.52	4.32	4
Master Protein	P17482	Homeobox protein Hox-B9 OS=Homo sapiens OX=9606 GN=HOXB9 PE=1 SV=2	3	1	2	1	1	250	28	8.9	0	1
Master Protein	P51610	Host cell factor 1 OS=Homo sapiens OX=9606 GN=HCFC1 PE=1 SV=2	8	11	22	11	1	2035	208.6	7.46	5.58	11
Master Protein	P49327	Fatty acid synthase OS=Homo sapiens OX=9606 GN=FASN PE=1 SV=3	11	24	56	24	1	2511	273.3	6.44	13.14	24
Master Protein	P29083	General transcription factor IIE subunit 1 OS=Homo sapiens OX=9606 GN=GTF2E1 PE=1 SV=2	4	1	5	1	1	439	49.4	4.82	0	1
Master Protein	O75390	Citrate synthase, mitochondrial OS=Homo sapiens OX=9606 GN=CS PE=1 SV=2	8	3	6	3	1	466	51.7	8.32	0	3
Master Protein	Q96NB2	Sideroflexin-2 OS=Homo sapiens OX=9606 GN=SFXN2 PE=1 SV=2	4	1	1	1	1	322	36.2	9.41	0	1
Master Protein	P21333	Filamin-A OS=Homo sapiens OX=9606 GN=FLNA PE=1 SV=4	1	2	7	2	1	2647	280.6	6.06	0	2
Master Protein	P52292	Importin subunit alpha-1 OS=Homo sapiens OX=9606 GN=KPNA2 PE=1 SV=1	10	5	13	5	1	529	57.8	5.4	3.37	5
Master Protein	Q9Y3U8	Large ribosomal subunit protein eL36 OS=Homo sapiens OX=9606 GN=RPL36 PE=1 SV=3	20	2	3	2	1	105	12.2	11.59	4.61	2
Master Protein	O14929	Histone acetyltransferase type B catalytic subunit OS=Homo sapiens OX=9606 GN=HAT1 PE=1 SV=2	3	1	3	1	1	419	49.5	5.69	0	1
Master Protein	P34897	Serine hydroxymethyltransferase, mitochondrial OS=Homo sapiens OX=9606 GN=SHMT2 PE=1 SV=3	17	8	27	8	1	504	56	8.53	14.91	8
Master Protein	P18085	ADP-ribosylation factor 4 OS=Homo sapiens OX=9606 GN=ARF4 PE=1 SV=3	14	3	9	2	1	180	20.5	7.14	1.98	3
Master Protein	P35580	Myosin-10 OS=Homo sapiens OX=9606 GN=MYH10 PE=1 SV=3	5	8	14	6	1	1976	228.9	5.54	3.47	8
Master Protein	P38159	RNA-binding motif protein, X chromosome OS=Homo sapiens OX=9606 GN=RBMX PE=1 SV=3	16	6	15	6	1	391	42.3	10.05	4.02	6
Master Protein	Q96FF9	Sororin OS=Homo sapiens OX=9606 GN=CDCA5 PE=1 SV=1	18	4	10	4	1	252	27.6	9.61	7.28	4
Master Protein	Q9H9B1	Histone-lysine N-methyltransferase EHMT1 OS=Homo sapiens OX=9606 GN=EHMT1 PE=1 SV=4	3	3	9	3	1	1298	141.4	5.76	0	3
Master Protein	P06493	Cyclin-dependent kinase 1 OS=Homo sapiens OX=9606 GN=CDK1 PE=1 SV=3	29	9	26	8	1	297	34.1	8.4	13.74	9
Master Protein	Q9BSJ8	Extended synaptotagmin-1 OS=Homo sapiens OX=9606 GN=ESYT1 PE=1 SV=1	2	2	5	2	1	1104	122.8	5.83	0	2
Master Protein	P67870	Casein kinase II subunit beta OS=Homo sapiens OX=9606 GN=CSNK2B PE=1 SV=1	10	2	11	2	1	215	24.9	5.55	0	2
Master Protein	P43246	DNA mismatch repair protein Msh2 OS=Homo sapiens OX=9606 GN=MSH2 PE=1 SV=1	5	5	11	5	1	934	104.7	5.77	1.67	5
Master Protein	Q96PQ6	Zinc finger protein 317 OS=Homo sapiens OX=9606 GN=ZNF317 PE=1 SV=2	2	1	1	1	1	595	67.9	8.98	0	1
Master Protein	Q9BWU0	Kanadaptin OS=Homo sapiens OX=9606 GN=SLC4A1AP PE=1 SV=2	1	1	3	1	1	742	82.8	5.1	0	1
Master Protein	P00403	Cytochrome c oxidase subunit 2 OS=Homo sapiens OX=9606 GN=MT-CO2 PE=1 SV=1	15	3	9	3	1	227	25.5	4.82	8.31	3
Master Protein	P50402	Emerin OS=Homo sapiens OX=9606 GN=EMD PE=1 SV=1	38	8	22	8	1	254	29	5.5	10.86	8
Master Protein	P49411	Elongation factor Tu, mitochondrial OS=Homo sapiens OX=9606 GN=TUFM PE=1 SV=3	33	11	46	11	1	455	49.8	7.61	14.87	11
Master Protein	O60716	Catenin delta-1 OS=Homo sapiens OX=9606 GN=CTNND1 PE=1 SV=1	1	1	1	1	1	968	108.1	6.23	0	1
Master Protein	Q6IAN0	Dehydrogenase/reductase SDR family member 7B OS=Homo sapiens OX=9606 GN=DHRS7B PE=1 SV=2	4	1	1	1	1	325	35.1	9.55	0	1
Master Protein	Q9UMR2	ATP-dependent RNA helicase DDX19B OS=Homo sapiens OX=9606 GN=DDX19B PE=1 SV=1	9	3	5	3	1	479	53.9	6.3	0	3
Master Protein	P55317	Hepatocyte nuclear factor 3-alpha OS=Homo sapiens OX=9606 GN=FOXA1 PE=1 SV=2	4	1	3	1	1	472	49.1	8.82	0	1
Master Protein	P33992	DNA replication licensing factor MCM5 OS=Homo sapiens OX=9606 GN=MCM5 PE=1 SV=5	8	5	11	5	1	734	82.2	8.37	6.73	5
Master Protein	P16949	Stathmin OS=Homo sapiens OX=9606 GN=STMN1 PE=1 SV=3	15	2	5	2	1	149	17.3	5.97	1.96	2
Master Protein	P06744	Glucose-6-phosphate isomerase OS=Homo sapiens OX=9606 GN=GPI PE=1 SV=4	12	7	16	7	1	558	63.1	8.32	5.6	7
Master Protein	P07947	Tyrosine-protein kinase Yes OS=Homo sapiens OX=9606 GN=YES1 PE=1 SV=3	5	3	9	2	1	543	60.8	6.74	0	3
Master Protein	P55209	Nucleosome assembly protein 1-like 1 OS=Homo sapiens OX=9606 GN=NAP1L1 PE=1 SV=1	7	2	3	2	1	391	45.3	4.46	0	2
Master Protein	P25205	DNA replication licensing factor MCM3 OS=Homo sapiens OX=9606 GN=MCM3 PE=1 SV=3	8	7	15	7	1	808	90.9	5.77	3.46	7
Master Protein	Q9NS69	Mitochondrial import receptor subunit TOM22 homolog OS=Homo sapiens OX=9606 GN=TOMM22 PE=1 SV=3	26	2	12	2	1	142	15.5	4.34	0	2
Master Protein	Q76FK4	Nucleolar protein 8 OS=Homo sapiens OX=9606 GN=NOL8 PE=1 SV=1	7	8	17	8	1	1167	131.5	7.09	11.31	8
Master Protein	Q96CW1	AP-2 complex subunit mu OS=Homo sapiens OX=9606 GN=AP2M1 PE=1 SV=2	2	1	1	1	1	435	49.6	9.54	0	1
Master Protein	Q15020	Squamous cell carcinoma antigen recognized by T-cells 3 OS=Homo sapiens OX=9606 GN=SART3 PE=1 SV=1	16	15	39	15	1	963	109.9	5.57	16.18	15
Master Protein	O75937	DnaJ homolog subfamily C member 8 OS=Homo sapiens OX=9606 GN=DNAJC8 PE=1 SV=2	9	2	5	2	1	253	29.8	9.06	0	2
Master Protein	Q9BRT6	Protein LLP homolog OS=Homo sapiens OX=9606 GN=LLPH PE=1 SV=1	11	1	2	1	1	129	15.2	10.37	0	1
Master Protein	P51148	Ras-related protein Rab-5C OS=Homo sapiens OX=9606 GN=RAB5C PE=1 SV=2	27	5	17	2	1	216	23.5	8.41	11.05	5
Master Protein	Q96BT3	Centromere protein T OS=Homo sapiens OX=9606 GN=CENPT PE=1 SV=2	4	2	5	2	1	561	60.4	6.58	0	2
Master Protein	Q8NCI6	Beta-galactosidase-1-like protein 3 OS=Homo sapiens OX=9606 GN=GLB1L3 PE=2 SV=3	3	1	2	1	1	653	74.8	8.95	0	1
Master Protein	P62277	Small ribosomal subunit protein uS15 OS=Homo sapiens OX=9606 GN=RPS13 PE=1 SV=2	30	5	17	5	1	151	17.2	10.54	14.11	5
Master Protein	P49915	GMP synthase [glutamine-hydrolyzing] OS=Homo sapiens OX=9606 GN=GMPS PE=1 SV=1	3	2	3	2	1	693	76.7	6.87	0	2
Master Protein	P48507	Glutamate--cysteine ligase regulatory subunit OS=Homo sapiens OX=9606 GN=GCLM PE=1 SV=1	5	1	1	1	1	274	30.7	6.02	0	1
Master Protein	Q06265	Exosome complex component RRP45 OS=Homo sapiens OX=9606 GN=EXOSC9 PE=1 SV=3	12	4	10	4	1	439	48.9	5.29	2.03	4
Master Protein	O43615	Mitochondrial import inner membrane translocase subunit TIM44 OS=Homo sapiens OX=9606 GN=TIMM44 PE=1 SV=2	10	4	10	4	1	452	51.3	8.32	0	4
Master Protein	Q96PK6	RNA-binding protein 14 OS=Homo sapiens OX=9606 GN=RBM14 PE=1 SV=2	21	14	38	14	1	669	69.4	9.67	21.95	14
Master Protein	Q8NFW8	N-acylneuraminate cytidylyltransferase OS=Homo sapiens OX=9606 GN=CMAS PE=1 SV=2	2	1	3	1	1	434	48.3	7.93	0	1
Master Protein	Q08J23	RNA cytosine C(5)-methyltransferase NSUN2 OS=Homo sapiens OX=9606 GN=NSUN2 PE=1 SV=2	3	2	6	2	1	767	86.4	6.77	0	2
Master Protein	Q8N9M1	Uncharacterized protein C19orf47 OS=Homo sapiens OX=9606 GN=C19orf47 PE=1 SV=1	3	1	4	1	1	422	44.7	10.11	0	1
Master Protein	Q9UK76	Jupiter microtubule associated homolog 1 OS=Homo sapiens OX=9606 GN=JPT1 PE=1 SV=3	6	1	2	1	1	154	16	5.6	0	1
Master Protein	Q9H0S4	Probable ATP-dependent RNA helicase DDX47 OS=Homo sapiens OX=9606 GN=DDX47 PE=1 SV=1	15	6	10	6	1	455	50.6	9.1	0	6
Master Protein	P60866	Small ribosomal subunit protein uS10 OS=Homo sapiens OX=9606 GN=RPS20 PE=1 SV=1	29	4	19	4	1	119	13.4	9.94	11.21	4
Master Protein	P78318	Immunoglobulin-binding protein 1 OS=Homo sapiens OX=9606 GN=IGBP1 PE=1 SV=1	27	7	19	7	1	339	39.2	5.38	8.27	7
Master Protein	P47755	F-actin-capping protein subunit alpha-2 OS=Homo sapiens OX=9606 GN=CAPZA2 PE=1 SV=3	3	1	3	1	1	286	32.9	5.85	0	1
Master Protein	P42766	Large ribosomal subunit protein uL29 OS=Homo sapiens OX=9606 GN=RPL35 PE=1 SV=2	21	3	8	3	1	123	14.5	11.05	5.97	3
Master Protein	P51003	Poly(A) polymerase alpha OS=Homo sapiens OX=9606 GN=PAPOLA PE=1 SV=4	1	1	2	1	1	745	82.8	7.37	0	1
Master Protein	Q13621	Solute carrier family 12 member 1 OS=Homo sapiens OX=9606 GN=SLC12A1 PE=1 SV=2	3	1	3	1	1	1099	121.4	7.39	0	1
Master Protein	O95831	Apoptosis-inducing factor 1, mitochondrial OS=Homo sapiens OX=9606 GN=AIFM1 PE=1 SV=1	6	3	7	3	1	613	66.9	8.95	1.69	3
Master Protein	Q99496	E3 ubiquitin-protein ligase RING2 OS=Homo sapiens OX=9606 GN=RNF2 PE=1 SV=1	15	4	13	4	1	336	37.6	6.84	8.02	4
Master Protein	P08727	Keratin, type I cytoskeletal 19 OS=Homo sapiens OX=9606 GN=KRT19 PE=1 SV=4	31	14	45	8	1	400	44.1	5.14	37.11	14
Master Protein	Q5TEC6	Histone H3-7 OS=Homo sapiens OX=9606 GN=H3-7 PE=1 SV=1	13	2	11	1	1	136	15.4	11.27	5.48	2
Master Protein	Q8N684	Cleavage and polyadenylation specificity factor subunit 7 OS=Homo sapiens OX=9606 GN=CPSF7 PE=1 SV=1	6	3	5	3	1	471	52	8	0	3
Master Protein	Q9NPD3	Exosome complex component RRP41 OS=Homo sapiens OX=9606 GN=EXOSC4 PE=1 SV=3	12	3	6	3	1	245	26.4	6.52	0	3
Master Protein	Q92979	Ribosomal RNA small subunit methyltransferase NEP1 OS=Homo sapiens OX=9606 GN=EMG1 PE=1 SV=4	14	3	7	3	1	244	26.7	9.17	5.28	3
Master Protein	Q9NTX5	Ethylmalonyl-CoA decarboxylase OS=Homo sapiens OX=9606 GN=ECHDC1 PE=1 SV=2	4	1	3	1	1	307	33.7	8.21	0	1
Master Protein	Q04760	Lactoylglutathione lyase OS=Homo sapiens OX=9606 GN=GLO1 PE=1 SV=4	5	1	3	1	1	184	20.8	5.31	3.49	1
Master Protein	Q8TF68	Zinc finger protein 384 OS=Homo sapiens OX=9606 GN=ZNF384 PE=1 SV=2	21	8	41	5	1	577	63.2	8.95	18.01	8
Master Protein	P57088	Transmembrane protein 33 OS=Homo sapiens OX=9606 GN=TMEM33 PE=1 SV=2	5	1	3	1	1	247	28	9.7	0	1
Master Protein	P50995	Annexin A11 OS=Homo sapiens OX=9606 GN=ANXA11 PE=1 SV=1	2	1	3	1	1	505	54.4	7.65	0	1
Master Protein	P62316	Small nuclear ribonucleoprotein Sm D2 OS=Homo sapiens OX=9606 GN=SNRPD2 PE=1 SV=1	49	6	22	6	1	118	13.5	9.91	15.69	6
Master Protein	O43390	Heterogeneous nuclear ribonucleoprotein R OS=Homo sapiens OX=9606 GN=HNRNPR PE=1 SV=1	8	5	15	3	1	633	70.9	8.13	0	5
Master Protein	Q7L0Y3	tRNA methyltransferase 10 homolog C OS=Homo sapiens OX=9606 GN=TRMT10C PE=1 SV=2	2	1	2	1	1	403	47.3	9.36	0	1
Master Protein	Q9Y4L1	Hypoxia up-regulated protein 1 OS=Homo sapiens OX=9606 GN=HYOU1 PE=1 SV=1	4	4	10	4	1	999	111.3	5.22	0	4
Master Protein	O43175	D-3-phosphoglycerate dehydrogenase OS=Homo sapiens OX=9606 GN=PHGDH PE=1 SV=4	19	8	19	8	1	533	56.6	6.71	23.77	8
Master Protein	Q9BRR8	G patch domain-containing protein 1 OS=Homo sapiens OX=9606 GN=GPATCH1 PE=1 SV=1	1	1	2	1	1	931	103.3	7.05	0	1
Master Protein	Q9P0M6	Core histone macro-H2A.2 OS=Homo sapiens OX=9606 GN=MACROH2A2 PE=1 SV=3	8	3	6	2	1	372	40	9.69	0	3
Master Protein	Q9NP72	Ras-related protein Rab-18 OS=Homo sapiens OX=9606 GN=RAB18 PE=1 SV=1	5	1	1	1	1	206	23	5.24	0	1
Master Protein	Q9P0L0	Vesicle-associated membrane protein-associated protein A OS=Homo sapiens OX=9606 GN=VAPA PE=1 SV=3	17	3	8	3	1	249	27.9	8.62	1.97	3
Master Protein	Q9BY77	Polymerase delta-interacting protein 3 OS=Homo sapiens OX=9606 GN=POLDIP3 PE=1 SV=2	13	4	10	4	1	421	46.1	9.99	2.54	4
Master Protein	Q14739	Delta(14)-sterol reductase LBR OS=Homo sapiens OX=9606 GN=LBR PE=1 SV=2	16	10	37	10	1	615	70.7	9.36	15.64	10
Master Protein	Q96RL1	BRCA1-A complex subunit RAP80 OS=Homo sapiens OX=9606 GN=UIMC1 PE=1 SV=2	2	1	2	1	1	719	79.7	5.45	0	1
Master Protein	Q14676	Mediator of DNA damage checkpoint protein 1 OS=Homo sapiens OX=9606 GN=MDC1 PE=1 SV=3	30	36	112	36	1	2089	226.5	5.47	33.96	36
Master Protein	Q9BUL5	PHD finger protein 23 OS=Homo sapiens OX=9606 GN=PHF23 PE=1 SV=1	6	2	6	2	1	403	43.8	5.78	0	2
Master Protein	Q9Y606	Pseudouridylate synthase 1 homolog OS=Homo sapiens OX=9606 GN=PUS1 PE=1 SV=3	8	3	8	3	1	427	47.4	8.41	1.8	3
Master Protein	Q86YP4	Transcriptional repressor p66-alpha OS=Homo sapiens OX=9606 GN=GATAD2A PE=1 SV=1	6	3	7	2	1	633	68	9.94	3.69	3
Master Protein	Q9BVP2	Guanine nucleotide-binding protein-like 3 OS=Homo sapiens OX=9606 GN=GNL3 PE=1 SV=2	8	4	10	4	1	549	62	9.16	5.15	4
Master Protein	Q14683	Structural maintenance of chromosomes protein 1A OS=Homo sapiens OX=9606 GN=SMC1A PE=1 SV=2	4	5	11	5	1	1233	143.1	7.64	5.46	5
Master Protein	Q96AE4	Far upstream element-binding protein 1 OS=Homo sapiens OX=9606 GN=FUBP1 PE=1 SV=3	10	6	16	5	1	644	67.5	7.61	3.46	6
Master Protein	P14625	Endoplasmin OS=Homo sapiens OX=9606 GN=HSP90B1 PE=1 SV=1	24	19	64	17	1	803	92.4	4.84	40.64	19
Master Protein	O15226	NF-kappa-B-repressing factor OS=Homo sapiens OX=9606 GN=NKRF PE=1 SV=2	9	6	11	6	1	690	77.6	8.79	1.65	6
Master Protein	Q8IY67	Ribonucleoprotein PTB-binding 1 OS=Homo sapiens OX=9606 GN=RAVER1 PE=1 SV=1	2	1	1	1	1	606	63.8	8.48	0	1
Master Protein	P05388	Large ribosomal subunit protein uL10 OS=Homo sapiens OX=9606 GN=RPLP0 PE=1 SV=1	16	3	9	3	1	317	34.3	5.97	9.83	3
Master Protein	P57737	Coronin-7 OS=Homo sapiens OX=9606 GN=CORO7 PE=1 SV=2	1	1	3	1	1	925	100.5	5.8	0	1
Master Protein	P26196	Probable ATP-dependent RNA helicase DDX6 OS=Homo sapiens OX=9606 GN=DDX6 PE=1 SV=2	11	4	11	4	1	483	54.4	8.66	1.68	4
Master Protein	O00116	Alkyldihydroxyacetonephosphate synthase, peroxisomal OS=Homo sapiens OX=9606 GN=AGPS PE=1 SV=1	4	2	5	2	1	658	72.9	7.34	0	2
Master Protein	P08621	U1 small nuclear ribonucleoprotein 70 kDa OS=Homo sapiens OX=9606 GN=SNRNP70 PE=1 SV=2	3	1	2	1	1	437	51.5	9.94	0	1
Master Protein	O00506	Serine/threonine-protein kinase 25 OS=Homo sapiens OX=9606 GN=STK25 PE=1 SV=1	7	2	3	2	1	426	48.1	6.74	0	2
Master Protein	Q5TBB1	Ribonuclease H2 subunit B OS=Homo sapiens OX=9606 GN=RNASEH2B PE=1 SV=1	3	1	1	1	1	312	35.1	9.13	0	1
Master Protein	P13010	X-ray repair cross-complementing protein 5 OS=Homo sapiens OX=9606 GN=XRCC5 PE=1 SV=3	17	11	34	11	1	732	82.7	5.81	6.48	11
Master Protein	P11388	DNA topoisomerase 2-alpha OS=Homo sapiens OX=9606 GN=TOP2A PE=1 SV=3	19	31	92	27	1	1531	174.3	8.72	35.37	31
Master Protein	Q15424	Scaffold attachment factor B1 OS=Homo sapiens OX=9606 GN=SAFB PE=1 SV=4	21	16	51	9	1	915	102.6	5.47	30.78	16
Master Protein	Q9H3U1	Protein unc-45 homolog A OS=Homo sapiens OX=9606 GN=UNC45A PE=1 SV=1	1	1	1	1	1	944	103	6.07	0	1
Master Protein	P13984	General transcription factor IIF subunit 2 OS=Homo sapiens OX=9606 GN=GTF2F2 PE=1 SV=2	16	4	15	4	1	249	28.4	9.23	18.17	4
Master Protein	P30050	Large ribosomal subunit protein uL11 OS=Homo sapiens OX=9606 GN=RPL12 PE=1 SV=1	15	2	6	2	1	165	17.8	9.42	4.41	2
Master Protein	Q12840	Kinesin heavy chain isoform 5A OS=Homo sapiens OX=9606 GN=KIF5A PE=1 SV=2	1	1	1	1	1	1032	117.3	5.9	0	1
Master Protein	P51991	Heterogeneous nuclear ribonucleoprotein A3 OS=Homo sapiens OX=9606 GN=HNRNPA3 PE=1 SV=2	26	11	69	9	1	378	39.6	9.01	47.88	11
Master Protein	Q99832	T-complex protein 1 subunit eta OS=Homo sapiens OX=9606 GN=CCT7 PE=1 SV=2	28	13	40	13	1	543	59.3	7.65	18.68	13
Master Protein	P49257	Protein ERGIC-53 OS=Homo sapiens OX=9606 GN=LMAN1 PE=1 SV=2	2	1	1	1	1	510	57.5	6.77	0	1
Master Protein	Q9UKV3	Apoptotic chromatin condensation inducer in the nucleus OS=Homo sapiens OX=9606 GN=ACIN1 PE=1 SV=2	17	18	60	18	1	1341	151.8	6.43	41.78	18
Master Protein	Q13257	Mitotic spindle assembly checkpoint protein MAD2A OS=Homo sapiens OX=9606 GN=MAD2L1 PE=1 SV=1	9	2	5	2	1	205	23.5	5.08	0	2
Master Protein	Q9Y6M1	Insulin-like growth factor 2 mRNA-binding protein 2 OS=Homo sapiens OX=9606 GN=IGF2BP2 PE=1 SV=2	6	3	6	2	1	599	66.1	8.46	3.72	3
Master Protein	Q8WUB8	PHD finger protein 10 OS=Homo sapiens OX=9606 GN=PHF10 PE=1 SV=3	3	2	2	2	1	498	56	6.62	2.1	2
Master Protein	Q8NDD1	Uncharacterized protein C1orf131 OS=Homo sapiens OX=9606 GN=C1orf131 PE=1 SV=4	14	4	14	4	1	293	32.6	9.88	0	4
Master Protein	Q16576	Histone-binding protein RBBP7 OS=Homo sapiens OX=9606 GN=RBBP7 PE=1 SV=1	9	4	7	4	1	425	47.8	5.05	1.74	4
Master Protein	Q7Z794	Keratin, type II cytoskeletal 1b OS=Homo sapiens OX=9606 GN=KRT77 PE=1 SV=3	7	5	25	1	1	578	61.9	5.99	12.7	5
Master Protein	Q96Q11	CCA tRNA nucleotidyltransferase 1, mitochondrial OS=Homo sapiens OX=9606 GN=TRNT1 PE=1 SV=2	4	2	2	2	1	434	50.1	8.1	0	2
Master Protein	Q9NZI8	Insulin-like growth factor 2 mRNA-binding protein 1 OS=Homo sapiens OX=9606 GN=IGF2BP1 PE=1 SV=2	24	12	39	10	1	577	63.4	9.2	19.25	12
Master Protein	Q9BZ95	Histone-lysine N-methyltransferase NSD3 OS=Homo sapiens OX=9606 GN=NSD3 PE=1 SV=1	1	1	2	1	1	1437	161.5	8.21	0	1
Master Protein	P16220	Cyclic AMP-responsive element-binding protein 1 OS=Homo sapiens OX=9606 GN=CREB1 PE=1 SV=3	3	1	2	1	1	327	35.1	5.27	0	1
Master Protein	Q01085	Nucleolysin TIAR OS=Homo sapiens OX=9606 GN=TIAL1 PE=1 SV=1	3	1	4	1	1	375	41.6	7.74	0	1
Master Protein	O75964	ATP synthase subunit g, mitochondrial OS=Homo sapiens OX=9606 GN=ATP5MG PE=1 SV=3	33	4	15	4	1	103	11.4	9.64	7.32	4
Master Protein	Q9P035	Very-long-chain (3R)-3-hydroxyacyl-CoA dehydratase 3 OS=Homo sapiens OX=9606 GN=HACD3 PE=1 SV=2	19	6	18	6	1	362	43.1	8.94	9.89	6
Master Protein	Q8TAQ2	SWI/SNF complex subunit SMARCC2 OS=Homo sapiens OX=9606 GN=SMARCC2 PE=1 SV=1	1	2	6	2	1	1214	132.8	5.69	0	2
Master Protein	Q9Y2Z4	Tyrosine--tRNA ligase, mitochondrial OS=Homo sapiens OX=9606 GN=YARS2 PE=1 SV=2	2	1	3	1	1	477	53.2	8.98	0	1
Master Protein	P62820	Ras-related protein Rab-1A OS=Homo sapiens OX=9606 GN=RAB1A PE=1 SV=3	22	5	18	2	1	205	22.7	6.21	3.77	5
Master Protein	O95251	Histone acetyltransferase KAT7 OS=Homo sapiens OX=9606 GN=KAT7 PE=1 SV=1	2	1	2	1	1	611	70.6	8.85	0	1
Master Protein	P29692	Elongation factor 1-delta OS=Homo sapiens OX=9606 GN=EEF1D PE=1 SV=5	4	1	1	1	1	281	31.1	5.01	0	1
Master Protein	Q92733	Proline-rich protein PRCC OS=Homo sapiens OX=9606 GN=PRCC PE=1 SV=1	4	2	3	2	1	491	52.4	5.1	1.62	2
Master Protein	Q9NVI1	Fanconi anemia group I protein OS=Homo sapiens OX=9606 GN=FANCI PE=1 SV=4	1	1	3	1	1	1328	149.2	6.74	0	1
Master Protein	Q9H1E3	Nuclear ubiquitous casein and cyclin-dependent kinase substrate 1 OS=Homo sapiens OX=9606 GN=NUCKS1 PE=1 SV=1	28	4	10	4	1	243	27.3	5.08	7.16	4
Master Protein	P61026	Ras-related protein Rab-10 OS=Homo sapiens OX=9606 GN=RAB10 PE=1 SV=1	26	5	18	3	1	200	22.5	8.38	1.85	5
Master Protein	P46977	Dolichyl-diphosphooligosaccharide--protein glycosyltransferase subunit STT3A OS=Homo sapiens OX=9606 GN=STT3A PE=1 SV=2	7	5	12	5	1	705	80.5	8.07	1.63	5
Master Protein	P53597	Succinate--CoA ligase [ADP/GDP-forming] subunit alpha, mitochondrial OS=Homo sapiens OX=9606 GN=SUCLG1 PE=1 SV=4	6	2	5	2	1	346	36.2	8.79	0	2
Master Protein	Q99729	Heterogeneous nuclear ribonucleoprotein A/B OS=Homo sapiens OX=9606 GN=HNRNPAB PE=1 SV=2	4	1	3	1	1	332	36.2	8.21	0	1
Master Protein	P31944	Caspase-14 OS=Homo sapiens OX=9606 GN=CASP14 PE=1 SV=2	21	5	15	5	1	242	27.7	5.58	1.62	5
Master Protein	P26641	Elongation factor 1-gamma OS=Homo sapiens OX=9606 GN=EEF1G PE=1 SV=3	16	6	26	6	1	437	50.1	6.67	3.51	6
Master Protein	A0A0B4J2D5	Putative glutamine amidotransferase-like class 1 domain-containing protein 3B, mitochondrial OS=Homo sapiens OX=9606 GN=GATD3B PE=5 SV=1	7	2	3	2	1	268	28.1	8.27	2.02	2
Master Protein	P63104	14-3-3 protein zeta/delta OS=Homo sapiens OX=9606 GN=YWHAZ PE=1 SV=1	17	4	11	1	1	245	27.7	4.79	0	4
Master Protein	Q13185	Chromobox protein homolog 3 OS=Homo sapiens OX=9606 GN=CBX3 PE=1 SV=4	18	4	14	4	1	183	20.8	5.33	2.17	4
Master Protein	Q9UGI8	Testin OS=Homo sapiens OX=9606 GN=TES PE=1 SV=1	5	2	3	2	1	421	48	7.68	0	2
Master Protein	Q00577	Transcriptional activator protein Pur-alpha OS=Homo sapiens OX=9606 GN=PURA PE=1 SV=2	5	2	4	2	1	322	34.9	6.44	1.67	2
Master Protein	Q9UIJ7	GTP:AMP phosphotransferase AK3, mitochondrial OS=Homo sapiens OX=9606 GN=AK3 PE=1 SV=4	19	4	4	4	1	227	25.6	9.16	0	4
Master Protein	P51532	Transcription activator BRG1 OS=Homo sapiens OX=9606 GN=SMARCA4 PE=1 SV=2	2	3	4	3	1	1647	184.5	7.88	0	3
Master Protein	P28838	Cytosol aminopeptidase OS=Homo sapiens OX=9606 GN=LAP3 PE=1 SV=3	2	1	3	1	1	519	56.1	7.93	0	1
Master Protein	Q9NY12	H/ACA ribonucleoprotein complex subunit 1 OS=Homo sapiens OX=9606 GN=GAR1 PE=1 SV=1	11	3	9	3	1	217	22.3	10.92	1.79	3
Master Protein	O14965	Aurora kinase A OS=Homo sapiens OX=9606 GN=AURKA PE=1 SV=3	2	1	3	1	1	403	45.8	9.39	1.79	1
Master Protein	Q92620	Pre-mRNA-splicing factor ATP-dependent RNA helicase PRP16 OS=Homo sapiens OX=9606 GN=DHX38 PE=1 SV=2	4	4	7	4	1	1227	140.4	6.54	2.18	4
Master Protein	O00267	Transcription elongation factor SPT5 OS=Homo sapiens OX=9606 GN=SUPT5H PE=1 SV=1	13	12	38	12	1	1087	120.9	5.06	17.63	12
Master Protein	Q96QD8	Sodium-coupled neutral amino acid symporter 2 OS=Homo sapiens OX=9606 GN=SLC38A2 PE=1 SV=2	3	1	3	1	1	506	56	8	0	1
Master Protein	P20020	Plasma membrane calcium-transporting ATPase 1 OS=Homo sapiens OX=9606 GN=ATP2B1 PE=1 SV=4	2	2	3	2	1	1220	134.6	5.91	0	2
Master Protein	Q969J2	Zinc finger protein with KRAB and SCAN domains 4 OS=Homo sapiens OX=9606 GN=ZKSCAN4 PE=1 SV=1	1	1	1	1	1	545	61.5	7.61	0	1
Master Protein	P48556	26S proteasome non-ATPase regulatory subunit 8 OS=Homo sapiens OX=9606 GN=PSMD8 PE=1 SV=2	5	2	6	2	1	350	39.6	9.7	0	2
Master Protein	Q12906	Interleukin enhancer-binding factor 3 OS=Homo sapiens OX=9606 GN=ILF3 PE=1 SV=3	25	18	65	15	1	894	95.3	8.76	41.64	18
Master Protein	Q12792	Twinfilin-1 OS=Homo sapiens OX=9606 GN=TWF1 PE=1 SV=3	5	2	4	2	1	350	40.3	6.96	0	2
Master Protein	Q86VP6	Cullin-associated NEDD8-dissociated protein 1 OS=Homo sapiens OX=9606 GN=CAND1 PE=1 SV=2	12	13	26	13	1	1230	136.3	5.78	20.34	13
Master Protein	Q8NBU5	Outer mitochondrial transmembrane helix translocase OS=Homo sapiens OX=9606 GN=ATAD1 PE=1 SV=1	2	1	1	1	1	361	40.7	6.9	0	1
Master Protein	Q12769	Nuclear pore complex protein Nup160 OS=Homo sapiens OX=9606 GN=NUP160 PE=1 SV=3	1	1	3	1	1	1436	162	5.5	0	1
Master Protein	Q15631	Translin OS=Homo sapiens OX=9606 GN=TSN PE=1 SV=1	4	1	2	1	1	228	26.2	6.44	0	1
Master Protein	Q8WW12	PEST proteolytic signal-containing nuclear protein OS=Homo sapiens OX=9606 GN=PCNP PE=1 SV=2	36	5	19	5	1	178	18.9	7.49	5.32	5
Master Protein	P24539	ATP synthase F(0) complex subunit B1, mitochondrial OS=Homo sapiens OX=9606 GN=ATP5PB PE=1 SV=2	26	6	17	6	1	256	28.9	9.36	11.16	6
Master Protein	P18754	Regulator of chromosome condensation OS=Homo sapiens OX=9606 GN=RCC1 PE=1 SV=1	14	5	14	5	1	421	44.9	7.52	7.55	5
Master Protein	P18583	Protein SON OS=Homo sapiens OX=9606 GN=SON PE=1 SV=4	0	1	1	1	1	2426	263.7	5.64	0	1
Master Protein	P08133	Annexin A6 OS=Homo sapiens OX=9606 GN=ANXA6 PE=1 SV=3	3	2	3	2	1	673	75.8	5.6	0	2
Master Protein	Q9Y230	RuvB-like 2 OS=Homo sapiens OX=9606 GN=RUVBL2 PE=1 SV=3	22	9	16	9	1	463	51.1	5.64	3.65	9
Master Protein	P14406	Cytochrome c oxidase subunit 7A2, mitochondrial OS=Homo sapiens OX=9606 GN=COX7A2 PE=1 SV=1	16	1	2	1	1	83	9.4	9.76	0	1
Master Protein	Q96ME7	Zinc finger protein 512 OS=Homo sapiens OX=9606 GN=ZNF512 PE=1 SV=2	5	3	8	3	1	567	64.6	9.76	0	3
Master Protein	O00483	Cytochrome c oxidase subunit NDUFA4 OS=Homo sapiens OX=9606 GN=NDUFA4 PE=1 SV=1	22	2	5	2	1	81	9.4	9.38	1.89	2
Master Protein	Q9NW64	Pre-mRNA-splicing factor RBM22 OS=Homo sapiens OX=9606 GN=RBM22 PE=1 SV=1	7	3	9	3	1	420	46.9	8.54	1.62	3
Master Protein	Q1ED39	Lysine-rich nucleolar protein 1 OS=Homo sapiens OX=9606 GN=KNOP1 PE=1 SV=1	36	17	58	17	1	458	51.6	9.86	14.46	17
Master Protein	P27144	Adenylate kinase 4, mitochondrial OS=Homo sapiens OX=9606 GN=AK4 PE=1 SV=1	5	1	1	1	1	223	25.3	8.4	0	1
Master Protein	P02768	Albumin OS=Homo sapiens OX=9606 GN=ALB PE=1 SV=2	13	10	22	10	1	609	69.3	6.28	5.4	10
Master Protein	P07900	Heat shock protein HSP 90-alpha OS=Homo sapiens OX=9606 GN=HSP90AA1 PE=1 SV=5	40	30	120	15	1	732	84.6	5.02	33.03	30
Master Protein	Q9BW27	Nuclear pore complex protein Nup85 OS=Homo sapiens OX=9606 GN=NUP85 PE=1 SV=1	2	1	1	1	1	656	75	5.55	1.62	1
Master Protein	O95793	Double-stranded RNA-binding protein Staufen homolog 1 OS=Homo sapiens OX=9606 GN=STAU1 PE=1 SV=2	4	2	3	2	1	577	63.1	9.44	0	2
Master Protein	P09012	U1 small nuclear ribonucleoprotein A OS=Homo sapiens OX=9606 GN=SNRPA PE=1 SV=3	3	1	2	1	1	282	31.3	9.83	0	1
Master Protein	Q03701	CCAAT/enhancer-binding protein zeta OS=Homo sapiens OX=9606 GN=CEBPZ PE=1 SV=3	15	13	35	13	1	1054	120.9	5.94	13.79	13
Master Protein	Q9H6R4	Nucleolar protein 6 OS=Homo sapiens OX=9606 GN=NOL6 PE=1 SV=2	17	15	52	15	1	1146	127.5	7.64	13.51	15
Master Protein	Q9H0A0	RNA cytidine acetyltransferase OS=Homo sapiens OX=9606 GN=NAT10 PE=1 SV=2	10	8	17	8	1	1025	115.7	8.27	7.5	8
Master Protein	P12236	ADP/ATP translocase 3 OS=Homo sapiens OX=9606 GN=SLC25A6 PE=1 SV=4	23	7	24	1	1	298	32.8	9.74	16.53	7
Master Protein	P35998	26S proteasome regulatory subunit 7 OS=Homo sapiens OX=9606 GN=PSMC2 PE=1 SV=3	10	4	8	4	1	433	48.6	5.95	0	4
Master Protein	P33240	Cleavage stimulation factor subunit 2 OS=Homo sapiens OX=9606 GN=CSTF2 PE=1 SV=1	6	3	5	3	1	577	60.9	6.83	5.58	3
Master Protein	Q8WXI9	Transcriptional repressor p66-beta OS=Homo sapiens OX=9606 GN=GATAD2B PE=1 SV=1	9	4	8	3	1	593	65.2	9.7	3.69	4
Master Protein	P56192	Methionine--tRNA ligase, cytoplasmic OS=Homo sapiens OX=9606 GN=MARS1 PE=1 SV=2	5	4	13	4	1	900	101.1	6.16	3.33	4
Master Protein	Q9BYD3	Large ribosomal subunit protein uL4m OS=Homo sapiens OX=9606 GN=MRPL4 PE=1 SV=1	5	1	1	1	1	311	34.9	9.72	0	1
Master Protein	Q96ST3	Paired amphipathic helix protein Sin3a OS=Homo sapiens OX=9606 GN=SIN3A PE=1 SV=2	1	1	2	1	1	1273	145.1	7.25	0	1
Master Protein	P0C0S5	Histone H2A.Z OS=Homo sapiens OX=9606 GN=H2AZ1 PE=1 SV=2	31	4	19	2	1	128	13.5	10.58	14.73	4
Master Protein	O60313	Dynamin-like 120 kDa protein, mitochondrial OS=Homo sapiens OX=9606 GN=OPA1 PE=1 SV=3	1	1	2	1	1	960	111.6	7.87	0	1
Master Protein	O43719	17S U2 SnRNP complex component HTATSF1 OS=Homo sapiens OX=9606 GN=HTATSF1 PE=1 SV=1	2	2	6	2	1	755	85.8	4.4	0	2
Master Protein	Q9NVP1	ATP-dependent RNA helicase DDX18 OS=Homo sapiens OX=9606 GN=DDX18 PE=1 SV=2	19	11	26	11	1	670	75.4	9.5	12.34	11
Master Protein	Q99848	Probable rRNA-processing protein EBP2 OS=Homo sapiens OX=9606 GN=EBNA1BP2 PE=1 SV=2	33	10	32	10	1	306	34.8	10.1	30.22	10
Master Protein	O15381	Nuclear valosin-containing protein-like OS=Homo sapiens OX=9606 GN=NVL PE=1 SV=1	13	9	30	9	1	856	95	6.48	3.43	9
Master Protein	Q15758	Neutral amino acid transporter B(0) OS=Homo sapiens OX=9606 GN=SLC1A5 PE=1 SV=2	6	3	6	3	1	541	56.6	5.48	1.96	3
Master Protein	Q9Y2X3	Nucleolar protein 58 OS=Homo sapiens OX=9606 GN=NOP58 PE=1 SV=1	7	3	7	3	1	529	59.5	8.92	4.85	3
Master Protein	P50991	T-complex protein 1 subunit delta OS=Homo sapiens OX=9606 GN=CCT4 PE=1 SV=4	25	11	31	11	1	539	57.9	7.83	20.77	11
Master Protein	P10155	RNA-binding protein RO60 OS=Homo sapiens OX=9606 GN=RO60 PE=1 SV=2	2	1	3	1	1	538	60.6	8.03	1.97	1
Master Protein	P26358	DNA (cytosine-5)-methyltransferase 1 OS=Homo sapiens OX=9606 GN=DNMT1 PE=1 SV=2	3	4	11	4	1	1616	183.1	7.75	3.51	4
Master Protein	Q14165	Malectin OS=Homo sapiens OX=9606 GN=MLEC PE=1 SV=1	4	1	1	1	1	292	32.2	5.41	0	1
Master Protein	Q01105	Protein SET OS=Homo sapiens OX=9606 GN=SET PE=1 SV=3	13	3	12	3	1	290	33.5	4.32	4.26	3
Master Protein	Q02880	DNA topoisomerase 2-beta OS=Homo sapiens OX=9606 GN=TOP2B PE=1 SV=3	14	18	54	14	1	1626	183.2	8	8.88	18
Master Protein	P60033	CD81 antigen OS=Homo sapiens OX=9606 GN=CD81 PE=1 SV=1	3	1	3	1	1	236	25.8	5.29	0	1
Master Protein	Q86VM9	Zinc finger CCCH domain-containing protein 18 OS=Homo sapiens OX=9606 GN=ZC3H18 PE=1 SV=2	1	1	1	1	1	953	106.3	8.32	1.9	1
Master Protein	P11908	Ribose-phosphate pyrophosphokinase 2 OS=Homo sapiens OX=9606 GN=PRPS2 PE=1 SV=2	2	1	1	1	1	318	34.7	6.61	0	1
Master Protein	P52565	Rho GDP-dissociation inhibitor 1 OS=Homo sapiens OX=9606 GN=ARHGDIA PE=1 SV=3	7	1	3	1	1	204	23.2	5.11	1.67	1
Master Protein	Q8NFC6	Biorientation of chromosomes in cell division protein 1-like 1 OS=Homo sapiens OX=9606 GN=BOD1L1 PE=1 SV=2	0	1	3	1	1	3051	330.3	5.08	1.65	1
Master Protein	P19367	Hexokinase-1 OS=Homo sapiens OX=9606 GN=HK1 PE=1 SV=3	12	11	25	11	1	917	102.4	6.8	7.82	11
Master Protein	Q14974	Importin subunit beta-1 OS=Homo sapiens OX=9606 GN=KPNB1 PE=1 SV=2	1	1	3	1	1	876	97.1	4.78	0	1
Master Protein	Q9NV31	U3 small nucleolar ribonucleoprotein protein IMP3 OS=Homo sapiens OX=9606 GN=IMP3 PE=1 SV=1	17	3	6	3	1	184	21.8	9.5	1.62	3
Master Protein	O43684	Mitotic checkpoint protein BUB3 OS=Homo sapiens OX=9606 GN=BUB3 PE=1 SV=1	13	4	9	4	1	328	37.1	6.84	0	4
Master Protein	O60264	SWI/SNF-related matrix-associated actin-dependent regulator of chromatin subfamily A member 5 OS=Homo sapiens OX=9606 GN=SMARCA5 PE=1 SV=1	18	19	54	19	1	1052	121.8	8.09	21.28	19
Master Protein	P30085	UMP-CMP kinase OS=Homo sapiens OX=9606 GN=CMPK1 PE=1 SV=3	4	1	3	1	1	196	22.2	5.57	0	1
Master Protein	P82914	Small ribosomal subunit protein uS15m OS=Homo sapiens OX=9606 GN=MRPS15 PE=1 SV=1	4	1	3	1	1	257	29.8	10.48	0	1
Master Protein	P08865	Small ribosomal subunit protein uS2 OS=Homo sapiens OX=9606 GN=RPSA PE=1 SV=4	21	5	16	5	1	295	32.8	4.87	16.02	5
Master Protein	O00571	ATP-dependent RNA helicase DDX3X OS=Homo sapiens OX=9606 GN=DDX3X PE=1 SV=3	26	15	39	14	1	662	73.2	7.18	22.43	15
Master Protein	Q9NR30	Nucleolar RNA helicase 2 OS=Homo sapiens OX=9606 GN=DDX21 PE=1 SV=5	38	26	107	24	1	783	87.3	9.28	47.39	26
Master Protein	O94880	PHD finger protein 14 OS=Homo sapiens OX=9606 GN=PHF14 PE=1 SV=3	5	4	10	4	1	948	106.9	5.34	3.22	4
Master Protein	Q9H0H5	Rac GTPase-activating protein 1 OS=Homo sapiens OX=9606 GN=RACGAP1 PE=1 SV=1	14	9	20	9	1	632	71	8.88	5.32	9
Master Protein	P17980	26S proteasome regulatory subunit 6A OS=Homo sapiens OX=9606 GN=PSMC3 PE=1 SV=3	6	2	3	2	1	439	49.2	5.24	0	2
Master Protein	O15260	Surfeit locus protein 4 OS=Homo sapiens OX=9606 GN=SURF4 PE=1 SV=3	7	2	6	2	1	269	30.4	7.78	1.63	2
Master Protein	Q6NSZ9	Zinc finger and SCAN domain-containing protein 25 OS=Homo sapiens OX=9606 GN=ZSCAN25 PE=1 SV=3	5	2	3	2	1	544	61.4	7.72	0	2
Master Protein	Q01826	DNA-binding protein SATB1 OS=Homo sapiens OX=9606 GN=SATB1 PE=1 SV=1	1	1	2	1	1	763	85.9	6.54	0	1
Master Protein	Q53GS9	Ubiquitin carboxyl-terminal hydrolase 39 OS=Homo sapiens OX=9606 GN=USP39 PE=1 SV=2	7	3	9	3	1	565	65.3	8.91	0	3
Master Protein	Q8NE71	ATP-binding cassette sub-family F member 1 OS=Homo sapiens OX=9606 GN=ABCF1 PE=1 SV=2	3	2	4	2	1	845	95.9	6.8	0	2
Master Protein	Q9HAB8	Phosphopantothenate--cysteine ligase OS=Homo sapiens OX=9606 GN=PPCS PE=1 SV=2	4	1	1	1	1	311	34	6.71	0	1
Master Protein	Q7KZ85	Transcription elongation factor SPT6 OS=Homo sapiens OX=9606 GN=SUPT6H PE=1 SV=2	1	2	4	2	1	1726	198.9	4.91	0	2
Master Protein	Q9H223	EH domain-containing protein 4 OS=Homo sapiens OX=9606 GN=EHD4 PE=1 SV=1	5	2	2	2	1	541	61.1	6.76	1.78	2
Master Protein	P52298	Nuclear cap-binding protein subunit 2 OS=Homo sapiens OX=9606 GN=NCBP2 PE=1 SV=1	24	4	13	4	1	156	18	8.21	3.37	4
Master Protein	Q9BV20	Methylthioribose-1-phosphate isomerase OS=Homo sapiens OX=9606 GN=MRI1 PE=1 SV=1	6	2	4	2	1	369	39.1	6.3	1.66	2
Master Protein	Q12888	TP53-binding protein 1 OS=Homo sapiens OX=9606 GN=TP53BP1 PE=1 SV=2	1	1	1	1	1	1972	213.4	4.7	0	1
Master Protein	Q9H0U3	Magnesium transporter protein 1 OS=Homo sapiens OX=9606 GN=MAGT1 PE=1 SV=1	3	1	1	1	1	335	38	9.63	1.63	1
Master Protein	P82675	Small ribosomal subunit protein uS5m OS=Homo sapiens OX=9606 GN=MRPS5 PE=1 SV=2	2	1	1	1	1	430	48	9.92	0	1
Master Protein	O75940	Survival of motor neuron-related-splicing factor 30 OS=Homo sapiens OX=9606 GN=SMNDC1 PE=1 SV=1	4	1	2	1	1	238	26.7	7.24	0	1
Master Protein	P49792	E3 SUMO-protein ligase RanBP2 OS=Homo sapiens OX=9606 GN=RANBP2 PE=1 SV=2	0	1	2	1	1	3224	358	6.2	0	1
Master Protein	P26583	High mobility group protein B2 OS=Homo sapiens OX=9606 GN=HMGB2 PE=1 SV=2	33	9	54	7	1	209	24	7.81	23.54	9
Master Protein	P41227	N-alpha-acetyltransferase 10 OS=Homo sapiens OX=9606 GN=NAA10 PE=1 SV=1	14	4	7	4	1	235	26.4	5.64	1.63	4
Master Protein	Q15393	Splicing factor 3B subunit 3 OS=Homo sapiens OX=9606 GN=SF3B3 PE=1 SV=4	18	20	56	20	1	1217	135.5	5.26	12.3	20
Master Protein	P62891	Large ribosomal subunit protein eL39 OS=Homo sapiens OX=9606 GN=RPL39 PE=1 SV=2	20	1	3	1	1	51	6.4	12.56	0	1
Master Protein	Q9BRZ2	E3 ubiquitin-protein ligase TRIM56 OS=Homo sapiens OX=9606 GN=TRIM56 PE=1 SV=3	1	1	3	1	1	755	81.4	7.74	0	1
Master Protein	P31025	Lipocalin-1 OS=Homo sapiens OX=9606 GN=LCN1 PE=1 SV=1	5	1	3	1	1	176	19.2	5.58	1.66	1
Master Protein	Q7Z2T5	TRMT1-like protein OS=Homo sapiens OX=9606 GN=TRMT1L PE=1 SV=2	2	1	2	1	1	733	81.7	7.88	0	1
Master Protein	Q99459	Cell division cycle 5-like protein OS=Homo sapiens OX=9606 GN=CDC5L PE=1 SV=2	8	6	13	6	1	802	92.2	8.18	13.75	6
Master Protein	Q9BZE4	GTP-binding protein 4 OS=Homo sapiens OX=9606 GN=GTPBP4 PE=1 SV=3	6	4	13	4	1	634	73.9	9.5	0	4
Master Protein	P61204	ADP-ribosylation factor 3 OS=Homo sapiens OX=9606 GN=ARF3 PE=1 SV=2	20	5	18	3	1	181	20.6	7.43	4.15	5
Master Protein	Q96EY4	Translation machinery-associated protein 16 OS=Homo sapiens OX=9606 GN=TMA16 PE=1 SV=2	7	1	5	1	1	203	23.8	9.26	0	1
Master Protein	Q9NRZ9	Lymphoid-specific helicase OS=Homo sapiens OX=9606 GN=HELLS PE=1 SV=1	9	7	12	7	1	838	97	7.93	0	7
Master Protein	O15347	High mobility group protein B3 OS=Homo sapiens OX=9606 GN=HMGB3 PE=1 SV=4	22	5	20	5	1	200	23	8.37	3.02	5
Master Protein	P04908	Histone H2A type 1-B/E OS=Homo sapiens OX=9606 GN=H2AC4 PE=1 SV=2	27	3	29	1	1	130	14.1	11.05	11.44	3
Master Protein	P13667	Protein disulfide-isomerase A4 OS=Homo sapiens OX=9606 GN=PDIA4 PE=1 SV=2	14	8	29	8	1	645	72.9	5.07	3.63	8
Master Protein	P43487	Ran-specific GTPase-activating protein OS=Homo sapiens OX=9606 GN=RANBP1 PE=1 SV=1	15	3	6	3	1	201	23.3	5.29	0	3
Master Protein	Q92945	Far upstream element-binding protein 2 OS=Homo sapiens OX=9606 GN=KHSRP PE=1 SV=4	19	12	28	11	1	711	73.1	7.3	12.35	12
Master Protein	P05109	Protein S100-A8 OS=Homo sapiens OX=9606 GN=S100A8 PE=1 SV=1	20	2	6	2	1	93	10.8	7.03	1.75	2
Master Protein	Q14690	Protein RRP5 homolog OS=Homo sapiens OX=9606 GN=PDCD11 PE=1 SV=3	1	1	1	1	1	1871	208.6	8.87	1.77	1
Master Protein	P47897	Glutamine--tRNA ligase OS=Homo sapiens OX=9606 GN=QARS1 PE=1 SV=1	1	1	2	1	1	775	87.7	7.15	0	1
Master Protein	P20807	Calpain-3 OS=Homo sapiens OX=9606 GN=CAPN3 PE=1 SV=2	3	1	2	1	1	821	94.2	6.18	0	1
Master Protein	O14980	Exportin-1 OS=Homo sapiens OX=9606 GN=XPO1 PE=1 SV=1	3	3	9	3	1	1071	123.3	6.06	0	3
Master Protein	P48634	Protein PRRC2A OS=Homo sapiens OX=9606 GN=PRRC2A PE=1 SV=3	1	1	3	1	1	2157	228.7	9.45	0	1
Master Protein	P09874	Poly [ADP-ribose] polymerase 1 OS=Homo sapiens OX=9606 GN=PARP1 PE=1 SV=4	43	40	138	40	1	1014	113	8.88	95.05	40
Master Protein	Q8IY81	pre-rRNA 2'-O-ribose RNA methyltransferase FTSJ3 OS=Homo sapiens OX=9606 GN=FTSJ3 PE=1 SV=2	24	15	49	15	1	847	96.5	8.4	9.8	15
Master Protein	O00299	Chloride intracellular channel protein 1 OS=Homo sapiens OX=9606 GN=CLIC1 PE=1 SV=4	7	2	5	2	1	241	26.9	5.17	0	2
Master Protein	P49736	DNA replication licensing factor MCM2 OS=Homo sapiens OX=9606 GN=MCM2 PE=1 SV=4	9	8	15	8	1	904	101.8	5.52	6.12	8
Master Protein	P30048	Thioredoxin-dependent peroxide reductase, mitochondrial OS=Homo sapiens OX=9606 GN=PRDX3 PE=1 SV=3	10	2	5	2	1	256	27.7	7.78	0	2
Master Protein	P50990	T-complex protein 1 subunit theta OS=Homo sapiens OX=9606 GN=CCT8 PE=1 SV=4	37	20	60	20	1	548	59.6	5.6	31.47	20
Master Protein	P31943	Heterogeneous nuclear ribonucleoprotein H OS=Homo sapiens OX=9606 GN=HNRNPH1 PE=1 SV=4	24	7	34	3	1	449	49.2	6.3	18.38	7
Master Protein	P21796	Voltage-dependent anion-selective channel protein 1 OS=Homo sapiens OX=9606 GN=VDAC1 PE=1 SV=2	47	9	22	8	1	283	30.8	8.54	3.51	9
Master Protein	P47756	F-actin-capping protein subunit beta OS=Homo sapiens OX=9606 GN=CAPZB PE=1 SV=5	12	3	7	3	1	272	30.6	6	0	3
Master Protein	P42704	Leucine-rich PPR motif-containing protein, mitochondrial OS=Homo sapiens OX=9606 GN=LRPPRC PE=1 SV=3	9	13	31	13	1	1394	157.8	6.13	0	13
Master Protein	Q9UQ35	Serine/arginine repetitive matrix protein 2 OS=Homo sapiens OX=9606 GN=SRRM2 PE=1 SV=2	1	2	6	2	1	2752	299.4	12.06	4.03	2
Master Protein	Q9UQR0	Sex comb on midleg-like protein 2 OS=Homo sapiens OX=9606 GN=SCML2 PE=1 SV=1	3	2	5	2	1	700	77.2	8.54	0	2
Master Protein	Q15366	Poly(rC)-binding protein 2 OS=Homo sapiens OX=9606 GN=PCBP2 PE=1 SV=1	10	3	8	2	1	365	38.6	6.79	2.19	3
Master Protein	P25311	Zinc-alpha-2-glycoprotein OS=Homo sapiens OX=9606 GN=AZGP1 PE=1 SV=2	3	1	1	1	1	298	34.2	6.05	2.25	1
Master Protein	P46013	Proliferation marker protein Ki-67 OS=Homo sapiens OX=9606 GN=MKI67 PE=1 SV=2	40	102	406	102	1	3256	358.5	9.45	225.27	102
Master Protein	Q96DT7	Zinc finger and BTB domain-containing protein 10 OS=Homo sapiens OX=9606 GN=ZBTB10 PE=1 SV=2	10	7	22	7	1	871	94.8	5.16	11.43	7
Master Protein	P34932	Heat shock 70 kDa protein 4 OS=Homo sapiens OX=9606 GN=HSPA4 PE=1 SV=4	2	1	2	1	1	840	94.3	5.19	0	1
Master Protein	O60814	Histone H2B type 1-K OS=Homo sapiens OX=9606 GN=H2BC12 PE=1 SV=3	38	6	59	2	1	126	13.9	10.32	33.28	6
Master Protein	Q9NQZ5	StAR-related lipid transfer protein 7, mitochondrial OS=Homo sapiens OX=9606 GN=STARD7 PE=1 SV=2	10	3	7	3	1	370	43.1	8.95	6.02	3
Master Protein	Q9BYD2	Large ribosomal subunit protein bL9m OS=Homo sapiens OX=9606 GN=MRPL9 PE=1 SV=2	7	2	2	2	1	267	30.2	10.08	0	2
Master Protein	P32969	Large ribosomal subunit protein uL6 OS=Homo sapiens OX=9606 GN=RPL9 PE=1 SV=1	27	5	16	5	1	192	21.9	9.95	2.01	5
Master Protein	O60749	Sorting nexin-2 OS=Homo sapiens OX=9606 GN=SNX2 PE=1 SV=2	12	5	10	5	1	519	58.4	5.12	2.13	5
Master Protein	O75396	Vesicle-trafficking protein SEC22b OS=Homo sapiens OX=9606 GN=SEC22B PE=1 SV=5	26	5	11	5	1	215	24.7	8.51	4.33	5
Master Protein	Q9BQ61	Telomerase RNA component interacting RNase OS=Homo sapiens OX=9606 GN=TRIR PE=1 SV=1	28	6	17	6	1	176	18.4	9.44	9.64	6
Master Protein	P21127	Cyclin-dependent kinase 11B OS=Homo sapiens OX=9606 GN=CDK11B PE=1 SV=4	5	4	7	4	1	795	92.6	5.54	1.98	4
Master Protein	O00231	26S proteasome non-ATPase regulatory subunit 11 OS=Homo sapiens OX=9606 GN=PSMD11 PE=1 SV=3	20	7	16	7	1	422	47.4	6.48	1.65	7
Master Protein	O75925	E3 SUMO-protein ligase PIAS1 OS=Homo sapiens OX=9606 GN=PIAS1 PE=1 SV=2	2	1	3	1	1	651	71.8	7.3	0	1
Master Protein	Q8IYL3	UPF0688 protein C1orf174 OS=Homo sapiens OX=9606 GN=C1orf174 PE=1 SV=2	6	1	2	1	1	243	26	6.9	0	1
Master Protein	P09543	2',3'-cyclic-nucleotide 3'-phosphodiesterase OS=Homo sapiens OX=9606 GN=CNP PE=1 SV=2	2	1	1	1	1	421	47.5	9.07	0	1
Master Protein	Q93008	Probable ubiquitin carboxyl-terminal hydrolase FAF-X OS=Homo sapiens OX=9606 GN=USP9X PE=1 SV=4	1	2	5	2	1	2554	290.3	5.8	0	2
Master Protein	O60725	Protein-S-isoprenylcysteine O-methyltransferase OS=Homo sapiens OX=9606 GN=ICMT PE=1 SV=1	3	1	2	1	1	284	31.9	7.96	0	1
Master Protein	Q9Y2W1	Thyroid hormone receptor-associated protein 3 OS=Homo sapiens OX=9606 GN=THRAP3 PE=1 SV=2	18	18	76	17	1	955	108.6	10.15	18.88	18
Master Protein	P15311	Ezrin OS=Homo sapiens OX=9606 GN=EZR PE=1 SV=4	3	2	4	2	1	586	69.4	6.27	0	2
Master Protein	Q9BQT8	Mitochondrial 2-oxodicarboxylate carrier OS=Homo sapiens OX=9606 GN=SLC25A21 PE=1 SV=1	4	1	2	1	1	299	33.3	9.51	0	1
Master Protein	P24390	ER lumen protein-retaining receptor 1 OS=Homo sapiens OX=9606 GN=KDELR1 PE=1 SV=1	5	1	6	1	1	212	24.5	8.62	7.37	1
Master Protein	Q9UIG0	Tyrosine-protein kinase BAZ1B OS=Homo sapiens OX=9606 GN=BAZ1B PE=1 SV=2	12	14	38	14	1	1483	170.8	8.48	9.32	14
Master Protein	P20073	Annexin A7 OS=Homo sapiens OX=9606 GN=ANXA7 PE=1 SV=3	2	1	2	1	1	488	52.7	5.68	1.86	1
Master Protein	O60832	H/ACA ribonucleoprotein complex subunit DKC1 OS=Homo sapiens OX=9606 GN=DKC1 PE=1 SV=3	24	13	42	13	1	514	57.6	9.42	31.48	13
Master Protein	P15924	Desmoplakin OS=Homo sapiens OX=9606 GN=DSP PE=1 SV=3	1	2	4	2	1	2871	331.6	6.81	0	2
Master Protein	Q12931	Heat shock protein 75 kDa, mitochondrial OS=Homo sapiens OX=9606 GN=TRAP1 PE=1 SV=3	31	20	63	19	1	704	80.1	8.21	45.27	20
Master Protein	P23528	Cofilin-1 OS=Homo sapiens OX=9606 GN=CFL1 PE=1 SV=3	17	1	3	1	1	166	18.5	8.09	0	1
Master Protein	Q96GN5	Cell division cycle-associated 7-like protein OS=Homo sapiens OX=9606 GN=CDCA7L PE=1 SV=2	2	1	3	1	1	454	52.2	5.74	0	1
Master Protein	Q8TDY2	RB1-inducible coiled-coil protein 1 OS=Homo sapiens OX=9606 GN=RB1CC1 PE=1 SV=3	1	1	3	1	1	1594	183	5.41	0	1
Master Protein	P51114	RNA-binding protein FXR1 OS=Homo sapiens OX=9606 GN=FXR1 PE=1 SV=3	5	3	7	3	1	621	69.7	6.15	0	3
Master Protein	P60842	Eukaryotic initiation factor 4A-I OS=Homo sapiens OX=9606 GN=EIF4A1 PE=1 SV=1	47	20	97	11	1	406	46.1	5.48	36.36	20
Master Protein	Q15269	Periodic tryptophan protein 2 homolog OS=Homo sapiens OX=9606 GN=PWP2 PE=1 SV=2	2	2	4	2	1	919	102.4	6.15	0	2
Master Protein	P62280	Small ribosomal subunit protein uS17 OS=Homo sapiens OX=9606 GN=RPS11 PE=1 SV=3	29	7	26	7	1	158	18.4	10.3	5.25	7
Master Protein	Q16563	Synaptophysin-like protein 1 OS=Homo sapiens OX=9606 GN=SYPL1 PE=1 SV=1	4	1	3	1	1	259	28.5	8.43	1.62	1
Master Protein	Q96T37	RNA-binding protein 15 OS=Homo sapiens OX=9606 GN=RBM15 PE=1 SV=2	4	3	5	3	1	977	107.1	10.08	3.56	3
Master Protein	P62873	Guanine nucleotide-binding protein G(I)/G(S)/G(T) subunit beta-1 OS=Homo sapiens OX=9606 GN=GNB1 PE=1 SV=3	6	2	4	2	1	340	37.4	6	3.89	2
Master Protein	P05783	Keratin, type I cytoskeletal 18 OS=Homo sapiens OX=9606 GN=KRT18 PE=1 SV=2	36	18	58	16	1	430	48	5.45	44.6	18
Master Protein	Q92973	Transportin-1 OS=Homo sapiens OX=9606 GN=TNPO1 PE=1 SV=2	3	2	5	2	1	898	102.3	4.98	4.27	2
Master Protein	P49753	Acyl-coenzyme A thioesterase 2, mitochondrial OS=Homo sapiens OX=9606 GN=ACOT2 PE=1 SV=6	7	3	8	3	1	483	53.2	8.47	0	3
Master Protein	P46060	Ran GTPase-activating protein 1 OS=Homo sapiens OX=9606 GN=RANGAP1 PE=1 SV=1	2	1	2	1	1	587	63.5	4.68	0	1
Master Protein	Q9ULG1	Chromatin-remodeling ATPase INO80 OS=Homo sapiens OX=9606 GN=INO80 PE=1 SV=2	1	1	1	1	1	1556	176.6	9.5	0	1
Master Protein	P42677	Small ribosomal subunit protein eS27 OS=Homo sapiens OX=9606 GN=RPS27 PE=1 SV=3	30	3	7	3	1	84	9.5	9.45	2.44	3
Master Protein	Q99426	Tubulin-folding cofactor B OS=Homo sapiens OX=9606 GN=TBCB PE=1 SV=2	12	3	8	3	1	244	27.3	5.15	1.74	3
Master Protein	P00558	Phosphoglycerate kinase 1 OS=Homo sapiens OX=9606 GN=PGK1 PE=1 SV=3	4	1	2	1	1	417	44.6	8.1	0	1
Master Protein	Q14257	Reticulocalbin-2 OS=Homo sapiens OX=9606 GN=RCN2 PE=1 SV=1	5	1	1	1	1	317	36.9	4.4	0	1
Master Protein	Q92900	Regulator of nonsense transcripts 1 OS=Homo sapiens OX=9606 GN=UPF1 PE=1 SV=2	3	3	3	3	1	1129	124.3	6.61	0	3
Master Protein	Q9HD20	Endoplasmic reticulum transmembrane helix translocase OS=Homo sapiens OX=9606 GN=ATP13A1 PE=1 SV=2	2	2	3	2	1	1204	132.9	8.13	0	2
Master Protein	Q99720	Sigma non-opioid intracellular receptor 1 OS=Homo sapiens OX=9606 GN=SIGMAR1 PE=1 SV=1	9	2	5	2	1	223	25.1	5.96	3.66	2
Master Protein	O43837	Isocitrate dehydrogenase [NAD] subunit beta, mitochondrial OS=Homo sapiens OX=9606 GN=IDH3B PE=1 SV=2	9	3	12	3	1	385	42.2	8.46	3.64	3
Master Protein	P51659	Peroxisomal multifunctional enzyme type 2 OS=Homo sapiens OX=9606 GN=HSD17B4 PE=1 SV=3	2	1	3	1	1	736	79.6	8.84	1.74	1
Master Protein	O60830	Mitochondrial import inner membrane translocase subunit Tim17-B OS=Homo sapiens OX=9606 GN=TIMM17B PE=1 SV=1	4	1	3	1	1	172	18.3	9.03	5.31	1
Master Protein	Q13948	Protein CASP OS=Homo sapiens OX=9606 GN=CUX1 PE=1 SV=2	12	8	17	1	1	678	77.4	5.44	5.57	8
Master Protein	O60783	Small ribosomal subunit protein uS14m OS=Homo sapiens OX=9606 GN=MRPS14 PE=1 SV=1	22	2	5	2	1	128	15.1	11.41	0	2
Master Protein	O75746	Electrogenic aspartate/glutamate antiporter SLC25A12, mitochondrial OS=Homo sapiens OX=9606 GN=SLC25A12 PE=1 SV=2	7	5	12	1	1	678	74.7	8.38	0	5
Master Protein	Q5T6V5	Queuosine 5'-phosphate N-glycosylase/hydrolase OS=Homo sapiens OX=9606 GN=QNG1 PE=1 SV=1	4	1	3	1	1	341	39	5.88	0	1
Master Protein	P36873	Serine/threonine-protein phosphatase PP1-gamma catalytic subunit OS=Homo sapiens OX=9606 GN=PPP1CC PE=1 SV=1	19	5	13	2	1	323	37	6.54	2	5
Master Protein	Q8NHQ9	ATP-dependent RNA helicase DDX55 OS=Homo sapiens OX=9606 GN=DDX55 PE=1 SV=3	2	1	2	1	1	600	68.5	9.25	0	1
Master Protein	P10114	Ras-related protein Rap-2a OS=Homo sapiens OX=9606 GN=RAP2A PE=1 SV=1	5	1	1	1	1	183	20.6	4.82	0	1
Master Protein	P33991	DNA replication licensing factor MCM4 OS=Homo sapiens OX=9606 GN=MCM4 PE=1 SV=5	10	9	21	9	1	863	96.5	6.74	0	9
Master Protein	Q8WYP5	Protein ELYS OS=Homo sapiens OX=9606 GN=AHCTF1 PE=1 SV=3	6	11	27	11	1	2266	252.3	6.6	8.93	11
Master Protein	Q8N7H5	RNA polymerase II-associated factor 1 homolog OS=Homo sapiens OX=9606 GN=PAF1 PE=1 SV=2	2	1	3	1	1	531	59.9	4.63	0	1
Master Protein	P17096	High mobility group protein HMG-I/HMG-Y OS=Homo sapiens OX=9606 GN=HMGA1 PE=1 SV=3	8	1	3	1	1	107	11.7	10.32	2	1
Master Protein	P06702	Protein S100-A9 OS=Homo sapiens OX=9606 GN=S100A9 PE=1 SV=1	18	2	9	2	1	114	13.2	6.13	9.92	2
Master Protein	O94992	Protein HEXIM1 OS=Homo sapiens OX=9606 GN=HEXIM1 PE=1 SV=1	6	2	5	2	1	359	40.6	4.89	0	2
Master Protein	Q8NFH5	Nucleoporin NUP35 OS=Homo sapiens OX=9606 GN=NUP35 PE=1 SV=1	4	1	1	1	1	326	34.8	9.09	0	1
Master Protein	P31040	Succinate dehydrogenase [ubiquinone] flavoprotein subunit, mitochondrial OS=Homo sapiens OX=9606 GN=SDHA PE=1 SV=2	2	1	2	1	1	664	72.6	7.39	0	1
Master Protein	P49711	Transcriptional repressor CTCF OS=Homo sapiens OX=9606 GN=CTCF PE=1 SV=1	4	2	3	2	1	727	82.7	6.96	0	2
Master Protein	Q5UIP0	Telomere-associated protein RIF1 OS=Homo sapiens OX=9606 GN=RIF1 PE=1 SV=2	3	5	9	5	1	2472	274.3	5.52	1.63	5
Master Protein	Q13823	Nucleolar GTP-binding protein 2 OS=Homo sapiens OX=9606 GN=GNL2 PE=1 SV=1	11	8	26	8	1	731	83.6	9.25	5.5	8
Master Protein	P53007	Tricarboxylate transport protein, mitochondrial OS=Homo sapiens OX=9606 GN=SLC25A1 PE=1 SV=2	16	5	20	5	1	311	34	9.89	1.61	5
Master Protein	P56270	Myc-associated zinc finger protein OS=Homo sapiens OX=9606 GN=MAZ PE=1 SV=1	8	4	25	4	1	477	48.6	8.95	16.67	4
Master Protein	Q96T88	E3 ubiquitin-protein ligase UHRF1 OS=Homo sapiens OX=9606 GN=UHRF1 PE=1 SV=1	7	6	13	6	1	793	89.8	7.56	2.19	6
Master Protein	O15355	Protein phosphatase 1G OS=Homo sapiens OX=9606 GN=PPM1G PE=1 SV=1	11	6	12	6	1	546	59.2	4.36	5.01	6
Master Protein	O60885	Bromodomain-containing protein 4 OS=Homo sapiens OX=9606 GN=BRD4 PE=1 SV=2	5	6	14	6	1	1362	152.1	9.19	4.17	6
Master Protein	Q08945	FACT complex subunit SSRP1 OS=Homo sapiens OX=9606 GN=SSRP1 PE=1 SV=1	16	10	23	10	1	709	81	6.87	10.36	10
Master Protein	P51151	Ras-related protein Rab-9A OS=Homo sapiens OX=9606 GN=RAB9A PE=1 SV=1	19	3	9	3	1	201	22.8	5.47	3.49	3
Master Protein	Q8TC12	Retinol dehydrogenase 11 OS=Homo sapiens OX=9606 GN=RDH11 PE=1 SV=2	11	3	8	3	1	318	35.4	8.82	1.69	3
Master Protein	Q14008	Cytoskeleton-associated protein 5 OS=Homo sapiens OX=9606 GN=CKAP5 PE=1 SV=3	1	1	2	1	1	2032	225.4	7.8	0	1
Master Protein	Q05D32	CTD small phosphatase-like protein 2 OS=Homo sapiens OX=9606 GN=CTDSPL2 PE=1 SV=2	3	1	4	1	1	466	53	6.4	0	1
Master Protein	Q14166	Tubulin--tyrosine ligase-like protein 12 OS=Homo sapiens OX=9606 GN=TTLL12 PE=1 SV=2	2	1	1	1	1	644	74.4	5.53	0	1
Master Protein	Q9UL40	Zinc finger protein 346 OS=Homo sapiens OX=9606 GN=ZNF346 PE=1 SV=1	4	1	2	1	1	294	32.9	9.09	0	1
Master Protein	Q5JTV8	Torsin-1A-interacting protein 1 OS=Homo sapiens OX=9606 GN=TOR1AIP1 PE=1 SV=2	4	2	6	2	1	583	66.2	8.18	0	2
Master Protein	P02545	Prelamin-A/C OS=Homo sapiens OX=9606 GN=LMNA PE=1 SV=1	18	12	26	10	1	664	74.1	7.02	8.06	12
Master Protein	Q8NEJ9	Neuroguidin OS=Homo sapiens OX=9606 GN=NGDN PE=1 SV=1	11	3	7	3	1	315	35.9	9.57	0	3
Master Protein	Q86T24	Transcriptional regulator Kaiso OS=Homo sapiens OX=9606 GN=ZBTB33 PE=1 SV=2	3	2	5	2	1	672	74.4	5.12	0	2
Master Protein	Q9NVV4	Poly(A) RNA polymerase, mitochondrial OS=Homo sapiens OX=9606 GN=MTPAP PE=1 SV=1	4	1	1	1	1	582	66.1	9.04	0	1
Master Protein	Q12874	Splicing factor 3A subunit 3 OS=Homo sapiens OX=9606 GN=SF3A3 PE=1 SV=1	2	1	2	1	1	501	58.8	5.38	0	1
Master Protein	Q5T3I0	G patch domain-containing protein 4 OS=Homo sapiens OX=9606 GN=GPATCH4 PE=1 SV=2	13	4	14	4	1	446	50.4	9.63	7.85	4
Master Protein	Q12857	Nuclear factor 1 A-type OS=Homo sapiens OX=9606 GN=NFIA PE=1 SV=2	9	4	10	4	1	509	55.9	8.44	1.65	4
Master Protein	Q8NE86	Calcium uniporter protein, mitochondrial OS=Homo sapiens OX=9606 GN=MCU PE=1 SV=1	3	1	2	1	1	351	39.8	8.65	3.31	1
Master Protein	P49756	RNA-binding protein 25 OS=Homo sapiens OX=9606 GN=RBM25 PE=1 SV=3	10	7	25	7	1	843	100.1	6.32	5.3	7
Master Protein	P07355	Annexin A2 OS=Homo sapiens OX=9606 GN=ANXA2 PE=1 SV=2	28	9	27	9	1	339	38.6	7.75	0	9
Master Protein	Q13242	Serine/arginine-rich splicing factor 9 OS=Homo sapiens OX=9606 GN=SRSF9 PE=1 SV=1	10	2	5	2	1	221	25.5	8.65	0	2
Master Protein	Q13620	Cullin-4B OS=Homo sapiens OX=9606 GN=CUL4B PE=1 SV=4	1	1	1	1	1	913	103.9	7.37	0	1
Master Protein	Q9P0I2	ER membrane protein complex subunit 3 OS=Homo sapiens OX=9606 GN=EMC3 PE=1 SV=3	10	2	4	2	1	261	29.9	6.81	0	2
Master Protein	P35637	RNA-binding protein FUS OS=Homo sapiens OX=9606 GN=FUS PE=1 SV=1	19	6	18	6	1	526	53.4	9.36	7.75	6
Master Protein	Q8N0U8	Vitamin K epoxide reductase complex subunit 1-like protein 1 OS=Homo sapiens OX=9606 GN=VKORC1L1 PE=1 SV=2	5	1	1	1	1	176	19.8	9.13	1.71	1
Master Protein	Q9NWS8	Required for meiotic nuclear division protein 1 homolog OS=Homo sapiens OX=9606 GN=RMND1 PE=1 SV=2	2	1	1	1	1	449	51.6	8.69	0	1
Master Protein	P12235	ADP/ATP translocase 1 OS=Homo sapiens OX=9606 GN=SLC25A4 PE=1 SV=4	23	7	22	3	1	298	33	9.76	16.59	7
Master Protein	O94906	Pre-mRNA-processing factor 6 OS=Homo sapiens OX=9606 GN=PRPF6 PE=1 SV=1	4	4	6	4	1	941	106.9	8.25	1.77	4
Master Protein	Q9NZJ7	Mitochondrial carrier homolog 1 OS=Homo sapiens OX=9606 GN=MTCH1 PE=1 SV=1	3	1	1	1	1	389	41.5	9.32	0	1
Master Protein	Q92572	AP-3 complex subunit sigma-1 OS=Homo sapiens OX=9606 GN=AP3S1 PE=1 SV=1	6	1	1	1	1	193	21.7	5.39	2.5	1
Master Protein	Q8IWS0	PHD finger protein 6 OS=Homo sapiens OX=9606 GN=PHF6 PE=1 SV=1	2	1	2	1	1	365	41.3	8.68	0	1
Master Protein	Q9BXS6	Nucleolar and spindle-associated protein 1 OS=Homo sapiens OX=9606 GN=NUSAP1 PE=1 SV=1	5	2	6	2	1	441	49.4	9.91	0	2
Master Protein	Q86X53	Glutamate-rich protein 1 OS=Homo sapiens OX=9606 GN=ERICH1 PE=1 SV=1	6	2	7	2	1	443	49	4.78	2.2	2
Master Protein	Q9NX20	Large ribosomal subunit protein uL16m OS=Homo sapiens OX=9606 GN=MRPL16 PE=1 SV=1	8	2	6	2	1	251	28.4	10.13	0	2
Master Protein	Q9H165	B-cell lymphoma/leukemia 11A OS=Homo sapiens OX=9606 GN=BCL11A PE=1 SV=2	1	1	2	1	1	835	91.1	6.61	0	1
Master Protein	P78346	Ribonuclease P protein subunit p30 OS=Homo sapiens OX=9606 GN=RPP30 PE=1 SV=1	7	2	4	2	1	268	29.3	8.91	0	2
Master Protein	Q96BM9	ADP-ribosylation factor-like protein 8A OS=Homo sapiens OX=9606 GN=ARL8A PE=1 SV=1	10	2	7	2	1	186	21.4	7.77	1.94	2
Master Protein	O75955	Flotillin-1 OS=Homo sapiens OX=9606 GN=FLOT1 PE=1 SV=3	2	1	1	1	1	427	47.3	7.49	0	1
Master Protein	P53618	Coatomer subunit beta OS=Homo sapiens OX=9606 GN=COPB1 PE=1 SV=3	5	4	7	4	1	953	107.1	6.05	0	4
Master Protein	Q15102	Platelet-activating factor acetylhydrolase IB subunit alpha1 OS=Homo sapiens OX=9606 GN=PAFAH1B3 PE=1 SV=1	4	1	1	1	1	231	25.7	6.84	0	1
Master Protein	O43670	BUB3-interacting and GLEBS motif-containing protein ZNF207 OS=Homo sapiens OX=9606 GN=ZNF207 PE=1 SV=1	3	1	3	1	1	478	50.7	9.1	0	1
Master Protein	O60506	Heterogeneous nuclear ribonucleoprotein Q OS=Homo sapiens OX=9606 GN=SYNCRIP PE=1 SV=2	7	4	11	2	1	623	69.6	8.59	0	4
Master Protein	Q14566	DNA replication licensing factor MCM6 OS=Homo sapiens OX=9606 GN=MCM6 PE=1 SV=1	15	11	28	11	1	821	92.8	5.41	5.15	11
Master Protein	P30153	Serine/threonine-protein phosphatase 2A 65 kDa regulatory subunit A alpha isoform OS=Homo sapiens OX=9606 GN=PPP2R1A PE=1 SV=4	4	2	3	2	1	589	65.3	5.11	0	2
Master Protein	O43172	U4/U6 small nuclear ribonucleoprotein Prp4 OS=Homo sapiens OX=9606 GN=PRPF4 PE=1 SV=2	7	3	7	3	1	522	58.4	7.42	0	3
Master Protein	P33993	DNA replication licensing factor MCM7 OS=Homo sapiens OX=9606 GN=MCM7 PE=1 SV=4	17	10	23	10	1	719	81.3	6.46	1.63	10
Master Protein	Q8NEW0	Zinc transporter 7 OS=Homo sapiens OX=9606 GN=SLC30A7 PE=1 SV=1	3	1	1	1	1	376	41.6	6.95	1.76	1
Master Protein	Q6PJT7	Zinc finger CCCH domain-containing protein 14 OS=Homo sapiens OX=9606 GN=ZC3H14 PE=1 SV=1	23	13	36	13	1	736	82.8	7.31	5.29	13
Master Protein	O95983	Methyl-CpG-binding domain protein 3 OS=Homo sapiens OX=9606 GN=MBD3 PE=1 SV=1	3	1	7	1	1	291	32.8	5.34	8.01	1
Master Protein	P62081	Small ribosomal subunit protein eS7 OS=Homo sapiens OX=9606 GN=RPS7 PE=1 SV=1	37	7	28	7	1	194	22.1	10.1	15.85	7
Master Protein	Q6IN85	Serine/threonine-protein phosphatase 4 regulatory subunit 3A OS=Homo sapiens OX=9606 GN=PPP4R3A PE=1 SV=1	1	1	2	1	1	833	95.3	4.94	0	1
Master Protein	P51149	Ras-related protein Rab-7a OS=Homo sapiens OX=9606 GN=RAB7A PE=1 SV=1	7	1	3	1	1	207	23.5	6.7	0	1
Master Protein	Q9Y512	Sorting and assembly machinery component 50 homolog OS=Homo sapiens OX=9606 GN=SAMM50 PE=1 SV=3	4	2	4	2	1	469	51.9	6.9	1.86	2
Master Protein	P19623	Spermidine synthase OS=Homo sapiens OX=9606 GN=SRM PE=1 SV=1	19	5	12	5	1	302	33.8	5.49	1.67	5
Master Protein	Q9NRG9	Aladin OS=Homo sapiens OX=9606 GN=AAAS PE=1 SV=1	5	3	7	3	1	546	59.5	7.5	3.88	3
Master Protein	Q92499	ATP-dependent RNA helicase DDX1 OS=Homo sapiens OX=9606 GN=DDX1 PE=1 SV=2	4	3	7	3	1	740	82.4	7.23	3.43	3
Master Protein	P53999	Activated RNA polymerase II transcriptional coactivator p15 OS=Homo sapiens OX=9606 GN=SUB1 PE=1 SV=3	50	5	19	5	1	127	14.4	9.6	9.88	5
Master Protein	Q9Y2Q3	Glutathione S-transferase kappa 1 OS=Homo sapiens OX=9606 GN=GSTK1 PE=1 SV=3	7	1	2	1	1	226	25.5	8.41	1.64	1
Master Protein	Q14966	Zinc finger protein 638 OS=Homo sapiens OX=9606 GN=ZNF638 PE=1 SV=2	4	4	8	4	1	1978	220.5	6.38	0	4
Master Protein	O00566	U3 small nucleolar ribonucleoprotein protein MPP10 OS=Homo sapiens OX=9606 GN=MPHOSPH10 PE=1 SV=2	34	21	78	21	1	681	78.8	4.86	25.62	21
Master Protein	P60468	Protein transport protein Sec61 subunit beta OS=Homo sapiens OX=9606 GN=SEC61B PE=1 SV=2	22	2	5	2	1	96	10	11.56	0	2
Master Protein	Q9BYG3	MKI67 FHA domain-interacting nucleolar phosphoprotein OS=Homo sapiens OX=9606 GN=NIFK PE=1 SV=1	22	6	21	6	1	293	34.2	9.88	10.44	6
Master Protein	Q9HCC0	Methylcrotonoyl-CoA carboxylase beta chain, mitochondrial OS=Homo sapiens OX=9606 GN=MCCC2 PE=1 SV=1	2	1	2	1	1	563	61.3	7.68	0	1
Master Protein	P07195	L-lactate dehydrogenase B chain OS=Homo sapiens OX=9606 GN=LDHB PE=1 SV=2	16	5	15	5	1	334	36.6	6.05	5.24	5
Master Protein	Q3MHD2	Protein LSM12 OS=Homo sapiens OX=9606 GN=LSM12 PE=1 SV=2	5	1	3	1	1	195	21.7	7.74	1.88	1
Master Protein	Q9BRL6	Serine/arginine-rich splicing factor 8 OS=Homo sapiens OX=9606 GN=SRSF8 PE=1 SV=1	3	1	3	1	1	282	32.3	11.72	6.19	1
Master Protein	P61224	Ras-related protein Rap-1b OS=Homo sapiens OX=9606 GN=RAP1B PE=1 SV=1	6	1	3	1	1	184	20.8	5.78	0	1
Master Protein	P60228	Eukaryotic translation initiation factor 3 subunit E OS=Homo sapiens OX=9606 GN=EIF3E PE=1 SV=1	12	6	17	6	1	445	52.2	6.04	9.04	6
Master Protein	P51608	Methyl-CpG-binding protein 2 OS=Homo sapiens OX=9606 GN=MECP2 PE=1 SV=1	40	18	73	18	1	486	52.4	9.95	44.78	18
Master Protein	P53004	Biliverdin reductase A OS=Homo sapiens OX=9606 GN=BLVRA PE=1 SV=2	11	3	5	3	1	296	33.4	6.44	0	3
Master Protein	Q15149	Plectin OS=Homo sapiens OX=9606 GN=PLEC PE=1 SV=3	1	2	6	2	1	4684	531.5	5.96	0	2
Master Protein	Q9UQR1	Zinc finger protein 148 OS=Homo sapiens OX=9606 GN=ZNF148 PE=1 SV=2	7	5	15	5	1	794	88.9	6.48	2.13	5
Master Protein	P30041	Peroxiredoxin-6 OS=Homo sapiens OX=9606 GN=PRDX6 PE=1 SV=3	20	6	19	6	1	224	25	6.38	7.28	6
Master Protein	Q6PI48	Aspartate--tRNA ligase, mitochondrial OS=Homo sapiens OX=9606 GN=DARS2 PE=1 SV=1	6	3	4	3	1	645	73.5	8.02	0	3
Master Protein	O14737	Programmed cell death protein 5 OS=Homo sapiens OX=9606 GN=PDCD5 PE=1 SV=3	28	3	11	3	1	125	14.3	6.04	2.08	3
Master Protein	Q9NPF5	DNA methyltransferase 1-associated protein 1 OS=Homo sapiens OX=9606 GN=DMAP1 PE=1 SV=1	3	1	3	1	1	467	53	9.5	0	1
Master Protein	Q92917	G-patch domain and KOW motifs-containing protein OS=Homo sapiens OX=9606 GN=GPKOW PE=1 SV=2	8	4	11	4	1	476	52.2	6.15	0	4
Master Protein	Q96BK5	PIN2/TERF1-interacting telomerase inhibitor 1 OS=Homo sapiens OX=9606 GN=PINX1 PE=1 SV=2	23	6	22	6	1	328	37	9.6	5.43	6
Master Protein	O75533	Splicing factor 3B subunit 1 OS=Homo sapiens OX=9606 GN=SF3B1 PE=1 SV=3	32	32	122	32	1	1304	145.7	7.09	75.84	32
Master Protein	Q96GQ7	Probable ATP-dependent RNA helicase DDX27 OS=Homo sapiens OX=9606 GN=DDX27 PE=1 SV=2	7	5	11	5	1	796	89.8	9.28	1.61	5
Master Protein	O60563	Cyclin-T1 OS=Homo sapiens OX=9606 GN=CCNT1 PE=1 SV=1	2	1	5	1	1	726	80.6	8.78	0	1
Master Protein	P45954	Short/branched chain specific acyl-CoA dehydrogenase, mitochondrial OS=Homo sapiens OX=9606 GN=ACADSB PE=1 SV=1	6	2	5	2	1	432	47.5	6.99	0	2
Master Protein	P61326	Protein mago nashi homolog OS=Homo sapiens OX=9606 GN=MAGOH PE=1 SV=1	27	3	7	3	1	146	17.2	6.11	2.06	3
Master Protein	P10620	Microsomal glutathione S-transferase 1 OS=Homo sapiens OX=9606 GN=MGST1 PE=1 SV=1	10	1	3	1	1	155	17.6	9.39	0	1
Master Protein	Q9UKD2	mRNA turnover protein 4 homolog OS=Homo sapiens OX=9606 GN=MRTO4 PE=1 SV=2	14	3	5	3	1	239	27.5	8.29	1.73	3
Master Protein	Q92688	Acidic leucine-rich nuclear phosphoprotein 32 family member B OS=Homo sapiens OX=9606 GN=ANP32B PE=1 SV=1	3	1	1	1	1	251	28.8	4.06	1.83	1
Master Protein	Q9Y3D8	Adenylate kinase isoenzyme 6 OS=Homo sapiens OX=9606 GN=AK6 PE=1 SV=1	5	1	1	1	1	172	20	4.58	0	1
Master Protein	Q96EP5	DAZ-associated protein 1 OS=Homo sapiens OX=9606 GN=DAZAP1 PE=1 SV=1	4	1	3	1	1	407	43.4	8.56	0	1
Master Protein	P20700	Lamin-B1 OS=Homo sapiens OX=9606 GN=LMNB1 PE=1 SV=2	23	14	38	11	1	586	66.4	5.16	21.38	14
Master Protein	Q9P2K5	Myelin expression factor 2 OS=Homo sapiens OX=9606 GN=MYEF2 PE=1 SV=3	2	1	1	1	1	600	64.1	8.75	0	1
Master Protein	P29372	DNA-3-methyladenine glycosylase OS=Homo sapiens OX=9606 GN=MPG PE=1 SV=3	16	4	9	4	1	298	32.8	9.57	1.92	4
Master Protein	P22102	Trifunctional purine biosynthetic protein adenosine-3 OS=Homo sapiens OX=9606 GN=GART PE=1 SV=1	4	4	9	4	1	1010	107.7	6.7	3.75	4
Master Protein	P51812	Ribosomal protein S6 kinase alpha-3 OS=Homo sapiens OX=9606 GN=RPS6KA3 PE=1 SV=1	2	2	4	1	1	740	83.7	6.89	0	2
Master Protein	Q96I24	Far upstream element-binding protein 3 OS=Homo sapiens OX=9606 GN=FUBP3 PE=1 SV=2	11	5	12	5	1	572	61.6	8.38	1.9	5
Master Protein	Q53GQ0	Very-long-chain 3-oxoacyl-CoA reductase OS=Homo sapiens OX=9606 GN=HSD17B12 PE=1 SV=2	22	8	29	8	1	312	34.3	9.32	8.88	8
Master Protein	O95298	NADH dehydrogenase [ubiquinone] 1 subunit C2 OS=Homo sapiens OX=9606 GN=NDUFC2 PE=1 SV=1	15	2	2	2	1	119	14.2	8.98	2.1	2
Master Protein	Q69YH5	Cell division cycle-associated protein 2 OS=Homo sapiens OX=9606 GN=CDCA2 PE=1 SV=2	3	3	10	3	1	1023	112.6	8.4	0	3
Master Protein	P28066	Proteasome subunit alpha type-5 OS=Homo sapiens OX=9606 GN=PSMA5 PE=1 SV=3	4	1	3	1	1	241	26.4	4.79	0	1
Master Protein	Q9Y696	Chloride intracellular channel protein 4 OS=Homo sapiens OX=9606 GN=CLIC4 PE=1 SV=4	5	1	1	1	1	253	28.8	5.59	0	1
Master Protein	Q14697	Neutral alpha-glucosidase AB OS=Homo sapiens OX=9606 GN=GANAB PE=1 SV=3	3	2	3	2	1	944	106.8	6.14	0	2
Master Protein	Q8TDN6	Ribosome biogenesis protein BRX1 homolog OS=Homo sapiens OX=9606 GN=BRIX1 PE=1 SV=2	27	7	33	7	1	353	41.4	9.92	4.69	7
Master Protein	Q9Y2P8	RNA 3'-terminal phosphate cyclase-like protein OS=Homo sapiens OX=9606 GN=RCL1 PE=1 SV=3	2	1	3	1	1	373	40.8	9.26	0	1
Master Protein	Q9H501	ESF1 homolog OS=Homo sapiens OX=9606 GN=ESF1 PE=1 SV=1	11	8	28	8	1	851	98.7	5.11	15.23	8
Master Protein	Q96BP3	Peptidylprolyl isomerase domain and WD repeat-containing protein 1 OS=Homo sapiens OX=9606 GN=PPWD1 PE=1 SV=1	4	3	8	3	1	646	73.5	7.15	0	3
Master Protein	P23919	Thymidylate kinase OS=Homo sapiens OX=9606 GN=DTYMK PE=1 SV=4	8	2	4	2	1	212	23.8	8.27	0	2
Master Protein	Q9Y450	HBS1-like protein OS=Homo sapiens OX=9606 GN=HBS1L PE=1 SV=1	2	1	2	1	1	684	75.4	6.61	0	1
Master Protein	O60831	PRA1 family protein 2 OS=Homo sapiens OX=9606 GN=PRAF2 PE=1 SV=1	6	1	1	1	1	178	19.2	9.19	0	1
Master Protein	P62136	Serine/threonine-protein phosphatase PP1-alpha catalytic subunit OS=Homo sapiens OX=9606 GN=PPP1CA PE=1 SV=1	15	4	10	1	1	330	37.5	6.33	0	4
Master Protein	O14828	Secretory carrier-associated membrane protein 3 OS=Homo sapiens OX=9606 GN=SCAMP3 PE=1 SV=3	5	1	6	1	1	347	38.3	7.64	0	1
Master Protein	Q13356	RING-type E3 ubiquitin-protein ligase PPIL2 OS=Homo sapiens OX=9606 GN=PPIL2 PE=1 SV=1	2	1	1	1	1	520	58.8	8.78	0	1
Master Protein	Q9Y2U8	Inner nuclear membrane protein Man1 OS=Homo sapiens OX=9606 GN=LEMD3 PE=1 SV=2	6	4	9	4	1	911	99.9	7.55	0	4
Master Protein	Q5BKZ1	DBIRD complex subunit ZNF326 OS=Homo sapiens OX=9606 GN=ZNF326 PE=1 SV=2	4	2	3	2	1	582	65.6	5.15	0	2
Master Protein	P35249	Replication factor C subunit 4 OS=Homo sapiens OX=9606 GN=RFC4 PE=1 SV=2	12	4	7	4	1	363	39.7	8.02	0	4
Master Protein	P54886	Delta-1-pyrroline-5-carboxylate synthase OS=Homo sapiens OX=9606 GN=ALDH18A1 PE=1 SV=2	24	17	38	17	1	795	87.2	7.12	34.06	17
Master Protein	Q9BVI4	Nucleolar complex protein 4 homolog OS=Homo sapiens OX=9606 GN=NOC4L PE=1 SV=1	2	1	1	1	1	516	58.4	7.49	0	1
Master Protein	Q13416	Origin recognition complex subunit 2 OS=Homo sapiens OX=9606 GN=ORC2 PE=1 SV=2	15	8	16	8	1	577	65.9	6.51	7.46	8
Master Protein	O15371	Eukaryotic translation initiation factor 3 subunit D OS=Homo sapiens OX=9606 GN=EIF3D PE=1 SV=1	8	4	9	4	1	548	63.9	6.05	3.61	4
Master Protein	P51665	26S proteasome non-ATPase regulatory subunit 7 OS=Homo sapiens OX=9606 GN=PSMD7 PE=1 SV=2	6	2	4	2	1	324	37	6.77	0	2
Master Protein	Q9ULW3	Activator of basal transcription 1 OS=Homo sapiens OX=9606 GN=ABT1 PE=1 SV=1	8	2	4	2	1	272	31.1	9.88	0	2
Master Protein	Q5T5X7	BEN domain-containing protein 3 OS=Homo sapiens OX=9606 GN=BEND3 PE=1 SV=1	5	3	9	3	1	828	94.4	5.43	0	3
Master Protein	Q9BZI7	Regulator of nonsense transcripts 3B OS=Homo sapiens OX=9606 GN=UPF3B PE=1 SV=1	2	1	1	1	1	483	57.7	9.48	0	1
Master Protein	P18077	Large ribosomal subunit protein eL33 OS=Homo sapiens OX=9606 GN=RPL35A PE=1 SV=2	22	4	20	4	1	110	12.5	11.06	5.19	4
Master Protein	Q86UE4	Protein LYRIC OS=Homo sapiens OX=9606 GN=MTDH PE=1 SV=2	9	5	11	5	1	582	63.8	9.32	0	5
Master Protein	O15541	E3 ubiquitin-protein ligase RNF113A OS=Homo sapiens OX=9606 GN=RNF113A PE=1 SV=1	10	3	9	3	1	343	38.8	5.69	3.81	3
Master Protein	P62269	Small ribosomal subunit protein uS13 OS=Homo sapiens OX=9606 GN=RPS18 PE=1 SV=3	43	9	30	9	1	152	17.7	10.99	31.31	9
Master Protein	Q5JWF2	Guanine nucleotide-binding protein G(s) subunit alpha isoforms XLas OS=Homo sapiens OX=9606 GN=GNAS PE=1 SV=2	4	4	8	4	1	1037	111	5.03	0	4
Master Protein	Q96KQ7	Histone-lysine N-methyltransferase EHMT2 OS=Homo sapiens OX=9606 GN=EHMT2 PE=1 SV=3	2	2	4	2	1	1210	132.3	5.45	1.65	2
Master Protein	P51398	Small ribosomal subunit protein mS29 OS=Homo sapiens OX=9606 GN=DAP3 PE=1 SV=1	9	3	4	3	1	398	45.5	8.88	0	3
Master Protein	P61009	Signal peptidase complex subunit 3 OS=Homo sapiens OX=9606 GN=SPCS3 PE=1 SV=1	12	2	6	2	1	180	20.3	8.62	3.69	2
Master Protein	O75323	Protein NipSnap homolog 2 OS=Homo sapiens OX=9606 GN=NIPSNAP2 PE=1 SV=1	3	1	7	1	1	286	33.7	9.36	0	1
Master Protein	P20339	Ras-related protein Rab-5A OS=Homo sapiens OX=9606 GN=RAB5A PE=1 SV=2	27	5	15	2	1	215	23.6	8.15	8.15	5
Master Protein	Q9NYP9	Protein Mis18-alpha OS=Homo sapiens OX=9606 GN=MIS18A PE=1 SV=1	11	2	5	2	1	233	25.8	5.2	0	2
Master Protein	Q9Y266	Nuclear migration protein nudC OS=Homo sapiens OX=9606 GN=NUDC PE=1 SV=1	6	2	5	2	1	331	38.2	5.38	0	2
Master Protein	Q9P031	Thyroid transcription factor 1-associated protein 26 OS=Homo sapiens OX=9606 GN=CCDC59 PE=1 SV=2	9	2	4	2	1	241	28.7	9.88	0	2
Master Protein	Q9P2W9	Syntaxin-18 OS=Homo sapiens OX=9606 GN=STX18 PE=1 SV=1	2	1	1	1	1	335	38.7	5.49	0	1
Master Protein	Q96AG4	Leucine-rich repeat-containing protein 59 OS=Homo sapiens OX=9606 GN=LRRC59 PE=1 SV=1	3	1	3	1	1	307	34.9	9.57	3.57	1
Master Protein	O00505	Importin subunit alpha-4 OS=Homo sapiens OX=9606 GN=KPNA3 PE=1 SV=2	6	3	5	3	1	521	57.8	4.94	1.68	3
Master Protein	P11413	Glucose-6-phosphate 1-dehydrogenase OS=Homo sapiens OX=9606 GN=G6PD PE=1 SV=4	2	1	1	1	1	515	59.2	6.84	0	1
Master Protein	Q9BZJ0	Crooked neck-like protein 1 OS=Homo sapiens OX=9606 GN=CRNKL1 PE=1 SV=4	1	1	1	1	1	848	100.4	8	0	1
Master Protein	Q9NW82	WD repeat-containing protein 70 OS=Homo sapiens OX=9606 GN=WDR70 PE=1 SV=1	15	9	25	9	1	654	73.2	6.33	9.41	9
Master Protein	Q8WXF1	Paraspeckle component 1 OS=Homo sapiens OX=9606 GN=PSPC1 PE=1 SV=1	11	4	10	4	1	523	58.7	6.67	2.15	4
Master Protein	Q9NTJ3	Structural maintenance of chromosomes protein 4 OS=Homo sapiens OX=9606 GN=SMC4 PE=1 SV=2	2	2	2	2	1	1288	147.1	6.79	0	2
Master Protein	P49419	Alpha-aminoadipic semialdehyde dehydrogenase OS=Homo sapiens OX=9606 GN=ALDH7A1 PE=1 SV=5	6	3	5	3	1	539	58.5	7.99	0	3
Master Protein	P49755	Transmembrane emp24 domain-containing protein 10 OS=Homo sapiens OX=9606 GN=TMED10 PE=1 SV=2	14	3	8	3	1	219	25	7.44	3.8	3
Master Protein	O00148	ATP-dependent RNA helicase DDX39A OS=Homo sapiens OX=9606 GN=DDX39A PE=1 SV=2	28	11	33	2	1	427	49.1	5.68	21.42	11
Master Protein	P51571	Translocon-associated protein subunit delta OS=Homo sapiens OX=9606 GN=SSR4 PE=1 SV=1	12	2	9	2	1	173	19	6.15	0	2
Master Protein	Q9UHB9	Signal recognition particle subunit SRP68 OS=Homo sapiens OX=9606 GN=SRP68 PE=1 SV=2	1	1	3	1	1	627	70.7	8.56	0	1
Master Protein	Q96QK1	Vacuolar protein sorting-associated protein 35 OS=Homo sapiens OX=9606 GN=VPS35 PE=1 SV=2	5	3	7	3	1	796	91.6	5.49	0	3
Master Protein	P05023	Sodium/potassium-transporting ATPase subunit alpha-1 OS=Homo sapiens OX=9606 GN=ATP1A1 PE=1 SV=1	16	14	38	14	1	1023	112.8	5.49	11.16	14
Master Protein	Q13123	Protein Red OS=Homo sapiens OX=9606 GN=IK PE=1 SV=3	34	16	61	16	1	557	65.6	6.64	27.31	16
Master Protein	Q9UMS4	Pre-mRNA-processing factor 19 OS=Homo sapiens OX=9606 GN=PRPF19 PE=1 SV=1	2	1	2	1	1	504	55.1	6.61	0	1
Master Protein	Q9NS91	E3 ubiquitin-protein ligase RAD18 OS=Homo sapiens OX=9606 GN=RAD18 PE=1 SV=2	11	5	12	5	1	495	56.2	7.58	0	5
Master Protein	Q13642	Four and a half LIM domains protein 1 OS=Homo sapiens OX=9606 GN=FHL1 PE=1 SV=4	7	2	5	2	1	323	36.2	8.97	3.58	2
Master Protein	P29401	Transketolase OS=Homo sapiens OX=9606 GN=TKT PE=1 SV=3	17	8	24	8	1	623	67.8	7.66	12.01	8
Master Protein	Q6Y1H2	Very-long-chain (3R)-3-hydroxyacyl-CoA dehydratase 2 OS=Homo sapiens OX=9606 GN=HACD2 PE=1 SV=1	5	1	3	1	1	254	28.4	9.55	1.71	1
Master Protein	Q9Y5J1	U3 small nucleolar RNA-associated protein 18 homolog OS=Homo sapiens OX=9606 GN=UTP18 PE=1 SV=3	6	2	9	2	1	556	62	8.76	0	2
Master Protein	Q16763	Ubiquitin-conjugating enzyme E2 S OS=Homo sapiens OX=9606 GN=UBE2S PE=1 SV=2	12	2	4	2	1	222	23.8	8.38	0	2
Master Protein	Q96A33	PAT complex subunit CCDC47 OS=Homo sapiens OX=9606 GN=CCDC47 PE=1 SV=1	4	1	1	1	1	483	55.8	4.87	0	1
Master Protein	Q9BUQ8	Probable ATP-dependent RNA helicase DDX23 OS=Homo sapiens OX=9606 GN=DDX23 PE=1 SV=3	6	5	10	5	1	820	95.5	9.55	3.31	5
Master Protein	Q9ULU4	MYND-type zinc finger-containing chromatin reader ZMYND8 OS=Homo sapiens OX=9606 GN=ZMYND8 PE=1 SV=2	3	2	3	2	1	1186	131.6	7.2	0	2
Master Protein	O60828	Polyglutamine-binding protein 1 OS=Homo sapiens OX=9606 GN=PQBP1 PE=1 SV=1	11	2	8	2	1	265	30.5	6.33	4.03	2
Master Protein	P49585	Choline-phosphate cytidylyltransferase A OS=Homo sapiens OX=9606 GN=PCYT1A PE=1 SV=2	5	2	3	2	1	367	41.7	7.25	0	2
Master Protein	Q15061	WD repeat-containing protein 43 OS=Homo sapiens OX=9606 GN=WDR43 PE=1 SV=3	3	2	3	2	1	677	74.8	5.57	5.47	2
Master Protein	O76094	Signal recognition particle subunit SRP72 OS=Homo sapiens OX=9606 GN=SRP72 PE=1 SV=3	3	2	2	2	1	671	74.6	9.26	0	2
Master Protein	Q01813	ATP-dependent 6-phosphofructokinase, platelet type OS=Homo sapiens OX=9606 GN=PFKP PE=1 SV=2	6	5	13	4	1	784	85.5	7.55	2.05	5
Master Protein	Q96JM3	Chromosome alignment-maintaining phosphoprotein 1 OS=Homo sapiens OX=9606 GN=CHAMP1 PE=1 SV=2	35	27	83	27	1	812	89	8.44	28.68	27
Master Protein	Q9UKX7	Nuclear pore complex protein Nup50 OS=Homo sapiens OX=9606 GN=NUP50 PE=1 SV=2	12	4	14	4	1	468	50.1	7.06	3.66	4
Master Protein	Q02413	Desmoglein-1 OS=Homo sapiens OX=9606 GN=DSG1 PE=1 SV=2	2	1	2	1	1	1049	113.7	5.03	0	1
Master Protein	P56182	Ribosomal RNA processing protein 1 homolog A OS=Homo sapiens OX=9606 GN=RRP1 PE=1 SV=1	3	1	4	1	1	461	52.8	9.33	0	1
Master Protein	Q13263	Transcription intermediary factor 1-beta OS=Homo sapiens OX=9606 GN=TRIM28 PE=1 SV=5	22	15	48	15	1	835	88.5	5.77	20.85	15
Master Protein	Q14241	Elongin-A OS=Homo sapiens OX=9606 GN=ELOA PE=1 SV=3	15	9	26	9	1	772	87.2	9.57	2.07	9
Master Protein	E9PAV3	Nascent polypeptide-associated complex subunit alpha, muscle-specific form OS=Homo sapiens OX=9606 GN=NACA PE=1 SV=1	1	2	5	2	1	2078	205.3	9.58	1.94	2
Master Protein	Q9BUJ2	Heterogeneous nuclear ribonucleoprotein U-like protein 1 OS=Homo sapiens OX=9606 GN=HNRNPUL1 PE=1 SV=2	2	2	5	2	1	856	95.7	6.92	1.64	2
Master Protein	Q9ULV4	Coronin-1C OS=Homo sapiens OX=9606 GN=CORO1C PE=1 SV=1	2	1	4	1	1	474	53.2	7.08	0	1
Master Protein	Q9Y421	Protein FAM32A OS=Homo sapiens OX=9606 GN=FAM32A PE=1 SV=2	8	1	1	1	1	112	13.2	9.99	1.93	1
Master Protein	P42345	Serine/threonine-protein kinase mTOR OS=Homo sapiens OX=9606 GN=MTOR PE=1 SV=1	2	3	12	3	1	2549	288.7	7.17	8.34	3
Master Protein	P55060	Exportin-2 OS=Homo sapiens OX=9606 GN=CSE1L PE=1 SV=3	9	9	20	9	1	971	110.3	5.77	5.39	9
Master Protein	Q9ULW0	Targeting protein for Xklp2 OS=Homo sapiens OX=9606 GN=TPX2 PE=1 SV=2	17	12	46	12	1	747	85.6	9.23	3.96	12
Master Protein	Q93009	Ubiquitin carboxyl-terminal hydrolase 7 OS=Homo sapiens OX=9606 GN=USP7 PE=1 SV=2	4	5	14	5	1	1102	128.2	5.55	1.88	5
Master Protein	P00568	Adenylate kinase isoenzyme 1 OS=Homo sapiens OX=9606 GN=AK1 PE=1 SV=3	18	3	5	3	1	194	21.6	8.63	0	3
Master Protein	Q5QJE6	Deoxynucleotidyltransferase terminal-interacting protein 2 OS=Homo sapiens OX=9606 GN=DNTTIP2 PE=1 SV=2	19	11	33	11	1	756	84.4	6.16	6.04	11
Master Protein	P62333	26S proteasome regulatory subunit 10B OS=Homo sapiens OX=9606 GN=PSMC6 PE=1 SV=1	5	2	5	2	1	389	44.1	7.49	1.69	2
Master Protein	P09001	Large ribosomal subunit protein uL3m OS=Homo sapiens OX=9606 GN=MRPL3 PE=1 SV=1	3	1	3	1	1	348	38.6	9.48	2.28	1
Master Protein	Q07687	Homeobox protein DLX-2 OS=Homo sapiens OX=9606 GN=DLX2 PE=1 SV=2	3	1	1	1	1	328	34.2	9.23	0	1
Master Protein	Q96QC0	Serine/threonine-protein phosphatase 1 regulatory subunit 10 OS=Homo sapiens OX=9606 GN=PPP1R10 PE=1 SV=1	12	9	30	9	1	940	99	9.17	1.94	9
Master Protein	Q8WVC6	Dephospho-CoA kinase domain-containing protein OS=Homo sapiens OX=9606 GN=DCAKD PE=1 SV=1	5	1	2	1	1	231	26.5	9.58	4.45	1
Master Protein	Q4G0J3	La-related protein 7 OS=Homo sapiens OX=9606 GN=LARP7 PE=1 SV=1	7	4	7	4	1	582	66.9	9.55	0	4
Master Protein	P30044	Peroxiredoxin-5, mitochondrial OS=Homo sapiens OX=9606 GN=PRDX5 PE=1 SV=4	4	1	3	1	1	214	22.1	8.7	0	1
Master Protein	P49959	Double-strand break repair protein MRE11 OS=Homo sapiens OX=9606 GN=MRE11 PE=1 SV=3	16	12	34	12	1	708	80.5	5.9	5.26	12
Master Protein	Q8N1G2	Cap-specific mRNA (nucleoside-2'-O-)-methyltransferase 1 OS=Homo sapiens OX=9606 GN=CMTR1 PE=1 SV=1	19	15	41	15	1	835	95.3	7.05	10.69	15
Master Protein	Q9Y295	Developmentally-regulated GTP-binding protein 1 OS=Homo sapiens OX=9606 GN=DRG1 PE=1 SV=1	10	3	7	3	1	367	40.5	8.9	0	3
Master Protein	P62330	ADP-ribosylation factor 6 OS=Homo sapiens OX=9606 GN=ARF6 PE=1 SV=2	13	2	8	2	1	175	20.1	8.95	7.56	2
Master Protein	Q6P1J9	Parafibromin OS=Homo sapiens OX=9606 GN=CDC73 PE=1 SV=1	20	10	25	10	1	531	60.5	9.61	20.53	10
Master Protein	P04844	Dolichyl-diphosphooligosaccharide--protein glycosyltransferase subunit 2 OS=Homo sapiens OX=9606 GN=RPN2 PE=1 SV=3	24	12	39	12	1	631	69.2	5.69	14.63	12
Master Protein	P49321	Nuclear autoantigenic sperm protein OS=Homo sapiens OX=9606 GN=NASP PE=1 SV=2	6	4	14	4	1	788	85.2	4.3	3.82	4
Master Protein	Q9P2J5	Leucine--tRNA ligase, cytoplasmic OS=Homo sapiens OX=9606 GN=LARS1 PE=1 SV=2	10	9	13	9	1	1176	134.4	7.3	0	9
Master Protein	O75475	PC4 and SFRS1-interacting protein OS=Homo sapiens OX=9606 GN=PSIP1 PE=1 SV=1	21	10	40	10	1	530	60.1	9.13	19.7	10
Master Protein	P47985	Cytochrome b-c1 complex subunit Rieske, mitochondrial OS=Homo sapiens OX=9606 GN=UQCRFS1 PE=1 SV=2	19	4	13	4	1	274	29.6	8.32	10.06	4
Master Protein	P62829	Large ribosomal subunit protein uL14 OS=Homo sapiens OX=9606 GN=RPL23 PE=1 SV=1	25	4	11	4	1	140	14.9	10.51	5.88	4
Master Protein	O14950	Myosin regulatory light chain 12B OS=Homo sapiens OX=9606 GN=MYL12B PE=1 SV=2	23	4	10	4	1	172	19.8	4.84	2.05	4
Master Protein	Q9Y678	Coatomer subunit gamma-1 OS=Homo sapiens OX=9606 GN=COPG1 PE=1 SV=1	1	1	1	1	1	874	97.7	5.47	0	1
Master Protein	Q9BVJ6	U3 small nucleolar RNA-associated protein 14 homolog A OS=Homo sapiens OX=9606 GN=UTP14A PE=1 SV=1	33	23	83	23	1	771	87.9	7.87	26.63	23
Master Protein	P17655	Calpain-2 catalytic subunit OS=Homo sapiens OX=9606 GN=CAPN2 PE=1 SV=6	2	1	2	1	1	700	79.9	4.98	0	1
Master Protein	Q9H9Y2	Ribosome production factor 1 OS=Homo sapiens OX=9606 GN=RPF1 PE=1 SV=2	3	1	2	1	1	349	40.1	10.01	0	1
Master Protein	Q8IZ81	ELMO domain-containing protein 2 OS=Homo sapiens OX=9606 GN=ELMOD2 PE=1 SV=1	3	1	1	1	1	293	34.9	8.05	0	1
Master Protein	P62841	Small ribosomal subunit protein uS19 OS=Homo sapiens OX=9606 GN=RPS15 PE=1 SV=2	8	1	6	1	1	145	17	10.39	0	1
Master Protein	Q14197	Large ribosomal subunit protein mL62 OS=Homo sapiens OX=9606 GN=MRPL58 PE=1 SV=1	6	1	2	1	1	206	23.6	10.07	0	1
Master Protein	P61006	Ras-related protein Rab-8A OS=Homo sapiens OX=9606 GN=RAB8A PE=1 SV=1	24	5	12	2	1	207	23.7	9.07	1.85	5
Master Protein	Q9Y3C1	Nucleolar protein 16 OS=Homo sapiens OX=9606 GN=NOP16 PE=1 SV=2	8	1	2	1	1	178	21.2	9.94	0	1
Master Protein	Q99623	Prohibitin-2 OS=Homo sapiens OX=9606 GN=PHB2 PE=1 SV=2	42	11	37	11	1	299	33.3	9.83	21.94	11
Master Protein	Q96E11	Ribosome-recycling factor, mitochondrial OS=Homo sapiens OX=9606 GN=MRRF PE=1 SV=1	6	1	3	1	1	262	29.3	9.79	0	1
Master Protein	Q9NY61	Protein AATF OS=Homo sapiens OX=9606 GN=AATF PE=1 SV=1	26	12	47	12	1	560	63.1	4.94	10.75	12
Master Protein	Q5RKV6	Exosome complex component MTR3 OS=Homo sapiens OX=9606 GN=EXOSC6 PE=1 SV=1	10	2	4	2	1	272	28.2	6.28	0	2
Master Protein	Q8NC51	SERPINE1 mRNA-binding protein 1 OS=Homo sapiens OX=9606 GN=SERBP1 PE=1 SV=2	12	4	12	4	1	408	44.9	8.65	2.09	4
Master Protein	P35749	Myosin-11 OS=Homo sapiens OX=9606 GN=MYH11 PE=1 SV=3	1	1	1	1	1	1972	227.2	5.5	0	1
Master Protein	Q9P2X0	Dolichol-phosphate mannosyltransferase subunit 3 OS=Homo sapiens OX=9606 GN=DPM3 PE=1 SV=2	11	1	2	1	1	92	10.1	5.94	0	1
Master Protein	O95573	Fatty acid CoA ligase Acsl3 OS=Homo sapiens OX=9606 GN=ACSL3 PE=1 SV=3	4	3	6	3	1	720	80.4	8.38	1.72	3
Master Protein	P56134	ATP synthase subunit f, mitochondrial OS=Homo sapiens OX=9606 GN=ATP5MF PE=1 SV=3	26	2	4	2	1	94	10.9	9.67	4.4	2
Master Protein	O75027	Iron-sulfur clusters transporter ABCB7, mitochondrial OS=Homo sapiens OX=9606 GN=ABCB7 PE=1 SV=2	2	2	6	2	1	752	82.6	9.33	1.76	2
Master Protein	Q8TDD1	ATP-dependent RNA helicase DDX54 OS=Homo sapiens OX=9606 GN=DDX54 PE=1 SV=2	1	1	1	1	1	881	98.5	10.02	0	1
Master Protein	Q9NSE4	Isoleucine--tRNA ligase, mitochondrial OS=Homo sapiens OX=9606 GN=IARS2 PE=1 SV=2	6	5	13	5	1	1012	113.7	7.2	1.73	5
Master Protein	Q96G21	U3 small nucleolar ribonucleoprotein protein IMP4 OS=Homo sapiens OX=9606 GN=IMP4 PE=1 SV=1	7	2	3	2	1	291	33.7	9.47	0	2
Master Protein	Q8NEY8	Periphilin-1 OS=Homo sapiens OX=9606 GN=PPHLN1 PE=1 SV=2	2	1	3	1	1	458	52.7	9.11	0	1
Master Protein	Q8WTT2	Nucleolar complex protein 3 homolog OS=Homo sapiens OX=9606 GN=NOC3L PE=1 SV=1	11	9	24	9	1	800	92.5	9.17	7.32	9
Master Protein	Q9H6F5	Coiled-coil domain-containing protein 86 OS=Homo sapiens OX=9606 GN=CCDC86 PE=1 SV=1	26	8	32	8	1	360	40.2	10.33	3.43	8
Master Protein	Q8IY33	MICAL-like protein 2 OS=Homo sapiens OX=9606 GN=MICALL2 PE=1 SV=1	1	1	4	1	1	904	97.4	9.57	0	1
Master Protein	Q66LE6	Serine/threonine-protein phosphatase 2A 55 kDa regulatory subunit B delta isoform OS=Homo sapiens OX=9606 GN=PPP2R2D PE=1 SV=1	3	1	3	1	1	453	52	6.39	0	1
Master Protein	Q8N9T8	Protein KRI1 homolog OS=Homo sapiens OX=9606 GN=KRI1 PE=1 SV=3	10	6	18	6	1	703	82.5	5.14	7.02	6
Master Protein	P45880	Voltage-dependent anion-selective channel protein 2 OS=Homo sapiens OX=9606 GN=VDAC2 PE=1 SV=2	36	8	26	8	1	294	31.5	7.56	14.21	8
Master Protein	P32189	Glycerol kinase OS=Homo sapiens OX=9606 GN=GK PE=1 SV=3	2	1	2	1	1	559	61.2	6.54	1.61	1
Master Protein	G5E972	Thymopoietin OS=Homo sapiens OX=9606 GN=TMPO PE=1 SV=1	62	19	159	1	1	414	46.3	9.03	104.22	19
Master Protein	A0A3B3IUD7	Programmed cell death 11 OS=Homo sapiens OX=9606 GN=PDCD11 PE=1 SV=1	2	3	6	3	1	1872	208.7	8.87	1.77	3
Master Protein	E7EWR4	Cleavage stimulation factor subunit 2 OS=Homo sapiens OX=9606 GN=CSTF2 PE=1 SV=1	6	3	5	3	1	597	62.9	6.87	5.58	3
Master Protein	Q9BQE3	Tubulin alpha-1C chain OS=Homo sapiens OX=9606 GN=TUBA1C PE=1 SV=1	28	12	47	12	1	449	49.9	5.1	26.72	12
Master Protein	Q53HL2	Borealin OS=Homo sapiens OX=9606 GN=CDCA8 PE=1 SV=2	5	1	3	1	1	280	31.3	9.86	0	1
Master Protein	A0A0B4J1V8	HCG2039996 OS=Homo sapiens OX=9606 GN=PPAN-P2RY11 PE=3 SV=1	4	3	8	3	1	794	87.9	9.51	1.75	3
Master Protein	M0R2Z9	SURP and G-patch domain containing 2 OS=Homo sapiens OX=9606 GN=SUGP2 PE=1 SV=1	15	14	40	14	1	1096	121.5	7.4	21.92	14
Master Protein	O95600	Krueppel-like factor 8 OS=Homo sapiens OX=9606 GN=KLF8 PE=1 SV=2	5	2	5	1	1	359	39.3	7.56	0	2
Master Protein	A0A286YEU2	RNA binding fox-1 homolog 1 OS=Homo sapiens OX=9606 GN=RBFOX1 PE=1 SV=1	3	1	3	1	1	582	62.7	5.43	1.66	1
Master Protein	I3L0A0	HCG2044781 OS=Homo sapiens OX=9606 GN=PEDS1-UBE2V1 PE=3 SV=1	2	1	2	1	1	370	42.2	6.71	0	1
Master Protein	X6R4W8	Zinc finger protein 207 OS=Homo sapiens OX=9606 GN=ZNF207 PE=1 SV=1	3	1	4	1	1	497	52.6	8.47	0	1
Master Protein	Q10570	Cleavage and polyadenylation specificity factor subunit 1 OS=Homo sapiens OX=9606 GN=CPSF1 PE=1 SV=2	1	1	4	1	1	1443	160.8	6.4	3.5	1
Master Protein	Q02750	Dual specificity mitogen-activated protein kinase kinase 1 OS=Homo sapiens OX=9606 GN=MAP2K1 PE=1 SV=2	4	2	2	1	1	393	43.4	6.62	0	2
Master Protein	Q9HBD4	SMARCA4 isoform 2 OS=Homo sapiens OX=9606 GN=SMARCA4 PE=1 SV=1	2	3	4	3	1	1679	188	8.19	0	3
Master Protein	O75691	Small subunit processome component 20 homolog OS=Homo sapiens OX=9606 GN=UTP20 PE=1 SV=3	0	1	1	1	1	2785	318.2	7.39	0	1
Master Protein	A0A8V8TMN5	UMP-CMP kinase OS=Homo sapiens OX=9606 GN=CMPK1 PE=1 SV=1	4	1	3	1	1	209	23.6	8.02	0	1
Master Protein	P12273	Prolactin-inducible protein OS=Homo sapiens OX=9606 GN=PIP PE=1 SV=1	8	1	2	1	1	146	16.6	8.05	0	1
Master Protein	Q13506	NGFI-A-binding protein 1 OS=Homo sapiens OX=9606 GN=NAB1 PE=1 SV=2	3	1	1	1	1	487	54.4	6.7	0	1
Master Protein	Q9NQG5	Regulation of nuclear pre-mRNA domain-containing protein 1B OS=Homo sapiens OX=9606 GN=RPRD1B PE=1 SV=1	2	1	2	1	1	326	36.9	5.97	0	1
Master Protein	Q86WX3	Active regulator of SIRT1 OS=Homo sapiens OX=9606 GN=RPS19BP1 PE=1 SV=1	10	1	1	1	1	136	15.4	10.74	0	1
Master Protein	Q06546	GA-binding protein alpha chain OS=Homo sapiens OX=9606 GN=GABPA PE=1 SV=1	5	2	4	2	1	454	51.3	4.97	0	2
Master Protein	H3BVG0	Nuclear pore complex protein Nup93 OS=Homo sapiens OX=9606 GN=NUP93 PE=1 SV=1	8	7	16	7	1	880	99.5	5.73	2.26	7
Master Protein	A0A669KAV7	WIZ zinc finger OS=Homo sapiens OX=9606 GN=WIZ PE=1 SV=1	9	14	56	14	1	1889	203.4	7.05	9.69	14
Master Protein	A0A994J5J9	Polyhomeotic homolog 2 OS=Homo sapiens OX=9606 GN=PHC2 PE=1 SV=1	1	1	3	1	1	881	92.9	8.76	0	1
Master Protein	J3KPZ4	Nuclear nucleic acid-binding protein C1D OS=Homo sapiens OX=9606 GN=C1D PE=1 SV=1	10	2	7	2	1	180	20.1	8.06	0	2
Master Protein	E5KLJ9	Dynamin-like 120 kDa protein, mitochondrial OS=Homo sapiens OX=9606 GN=OPA1 PE=1 SV=1	1	1	2	1	1	979	113.6	7.88	0	1
Master Protein	P08754	Guanine nucleotide-binding protein G(i) subunit alpha-3 OS=Homo sapiens OX=9606 GN=GNAI3 PE=1 SV=3	5	2	2	2	1	354	40.5	5.69	0	2
Master Protein	E9PKP7	Upstream binding transcription factor OS=Homo sapiens OX=9606 GN=UBTF PE=1 SV=1	18	15	47	1	1	745	87.4	9.89	17.07	15
Master Protein	C9JSZ1	Far upstream element binding protein 1 OS=Homo sapiens OX=9606 GN=FUBP1 PE=1 SV=2	10	6	16	5	1	687	72	7.59	3.46	6
Master Protein	Q86V15	Zinc finger protein castor homolog 1 OS=Homo sapiens OX=9606 GN=CASZ1 PE=1 SV=4	1	1	1	1	1	1759	189.9	7.03	0	1
Master Protein	H0Y8C6	Importin 5 (Fragment) OS=Homo sapiens OX=9606 GN=IPO5 PE=1 SV=1	3	2	5	2	1	1099	123.8	5.06	0	2
Master Protein	O43148	mRNA cap guanine-N7 methyltransferase OS=Homo sapiens OX=9606 GN=RNMT PE=1 SV=1	6	3	6	3	1	476	54.8	6.61	0	3
Master Protein	Q01831	DNA repair protein complementing XP-C cells OS=Homo sapiens OX=9606 GN=XPC PE=1 SV=4	1	1	2	1	1	940	105.9	8.9	0	1
Master Protein	A0A087WX23	Paternally expressed 10 OS=Homo sapiens OX=9606 GN=PEG10 PE=1 SV=1	1	1	2	1	1	783	88.2	7.08	0	1
Master Protein	B4DLN1	cDNA FLJ60124, highly similar to Mitochondrial dicarboxylate carrier OS=Homo sapiens OX=9606 PE=2 SV=1	13	5	11	5	1	442	48.1	9.52	1.85	5
Master Protein	P07205	Phosphoglycerate kinase 2 OS=Homo sapiens OX=9606 GN=PGK2 PE=1 SV=3	4	1	2	1	1	417	44.8	8.54	0	1
Master Protein	E9PIM0	CREB/ATF bZIP transcription factor OS=Homo sapiens OX=9606 GN=CREBZF PE=1 SV=1	2	1	3	1	1	358	37.7	5.3	0	1
Master Protein	Q5XKP0	MICOS complex subunit MIC13 OS=Homo sapiens OX=9606 GN=MICOS13 PE=1 SV=1	5	1	2	1	1	118	13.1	9.42	0	1
Master Protein	A0A7I2YQE1	Importin subunit alpha OS=Homo sapiens OX=9606 GN=KPNA2 PE=1 SV=1	13	6	14	6	1	529	57.8	5.67	3.37	6
Master Protein	A0A7I2V490	DNA (cytosine-5)-methyltransferase OS=Homo sapiens OX=9606 GN=DNMT1 PE=1 SV=1	3	5	13	5	1	1658	187.2	7.9	3.51	5
Master Protein	A0A2R8Y852	Homeobox protein cut-like OS=Homo sapiens OX=9606 GN=CUX1 PE=1 SV=1	10	14	27	14	1	1460	159.3	5.74	8.9	14
Master Protein	A0A7I2V535	Non-POU domain containing octamer binding OS=Homo sapiens OX=9606 GN=NONO PE=1 SV=1	44	22	95	20	1	501	57.6	9.33	45.77	22
Master Protein	A0A3B3IT92	DNA replication licensing factor MCM4 OS=Homo sapiens OX=9606 GN=MCM4 PE=1 SV=1	12	11	29	11	1	904	100.7	6.95	0	11
Master Protein	Q9Y6E0	Serine/threonine-protein kinase 24 OS=Homo sapiens OX=9606 GN=STK24 PE=1 SV=1	4	1	1	1	1	443	49.3	5.69	0	1
Master Protein	A0A669KBJ7	Activity dependent neuroprotector homeobox OS=Homo sapiens OX=9606 GN=ADNP PE=1 SV=1	22	24	66	24	1	1174	131.4	7.17	3.72	24
Master Protein	Q06330	Recombining binding protein suppressor of hairless OS=Homo sapiens OX=9606 GN=RBPJ PE=1 SV=3	2	1	2	1	1	500	55.6	7.18	0	1
Master Protein	Q5H9L2	Transcription elongation factor A protein-like 5 OS=Homo sapiens OX=9606 GN=TCEAL5 PE=1 SV=1	4	1	2	1	1	206	23.3	4.81	0	1
Master Protein	A0A5H1ZRQ2	RNA helicase OS=Homo sapiens OX=9606 GN=DDX17 PE=1 SV=2	31	21	61	13	1	731	80.4	8.37	17.93	21
Master Protein	A0A7P0TB19	RING-type E3 ubiquitin transferase OS=Homo sapiens OX=9606 GN=PPIL2 PE=1 SV=1	4	2	3	2	1	614	68.8	8.54	0	2
Master Protein	A0A024RBG1	Diphosphoinositol polyphosphate phosphohydrolase NUDT4B OS=Homo sapiens OX=9606 GN=NUDT4B PE=3 SV=1	8	1	2	1	1	181	20.4	6.35	0	1
Master Protein	Q15022	Polycomb protein SUZ12 OS=Homo sapiens OX=9606 GN=SUZ12 PE=1 SV=3	2	1	1	1	1	739	83	8.81	0	1
Master Protein	J3KQ32	Obg-like ATPase 1 OS=Homo sapiens OX=9606 GN=OLA1 PE=1 SV=1	3	1	1	1	1	416	46.9	8.06	0	1
Master Protein	A0A8I5KX72	NFKB repressing factor OS=Homo sapiens OX=9606 GN=NKRF PE=1 SV=1	11	9	17	9	1	783	88	8.76	1.65	9
Master Protein	Q15003	Condensin complex subunit 2 OS=Homo sapiens OX=9606 GN=NCAPH PE=1 SV=3	1	1	1	1	1	741	82.5	5.06	0	1
Master Protein	A0A0U1RRH7	Histone H2A OS=Homo sapiens OX=9606 PE=3 SV=1	21	3	29	1	1	170	18.5	11.52	11.44	3
Master Protein	O00232	26S proteasome non-ATPase regulatory subunit 12 OS=Homo sapiens OX=9606 GN=PSMD12 PE=1 SV=3	2	1	3	1	1	456	52.9	7.65	0	1
Master Protein	A0A087X0H9	RNA binding motif protein 26 OS=Homo sapiens OX=9606 GN=RBM26 PE=1 SV=1	2	2	2	1	1	1009	113.7	9.16	0	2
Master Protein	A0A075B6F9	Nitric oxide synthase-interacting protein OS=Homo sapiens OX=9606 GN=NOSIP PE=1 SV=1	19	4	14	4	1	304	33.4	8.72	4.04	4
Master Protein	A0A0C4DFV9	SET nuclear proto-oncogene OS=Homo sapiens OX=9606 GN=SET PE=1 SV=2	16	4	15	4	1	296	34.5	4.34	4.26	4
Master Protein	C9JU26	ATP synthase subunit f, mitochondrial OS=Homo sapiens OX=9606 GN=ATP5MF PE=1 SV=1	24	2	4	2	1	98	11.4	9.86	4.4	2
Master Protein	Q8N1G0	Zinc finger protein 687 OS=Homo sapiens OX=9606 GN=ZNF687 PE=1 SV=1	1	1	3	1	1	1237	129.4	8.19	0	1
Master Protein	Q969M3	Protein YIPF5 OS=Homo sapiens OX=9606 GN=YIPF5 PE=1 SV=1	5	1	1	1	1	257	28	4.36	0	1
Master Protein	O75351	Vacuolar protein sorting-associated protein 4B OS=Homo sapiens OX=9606 GN=VPS4B PE=1 SV=2	4	1	1	1	1	444	49.3	7.23	0	1
Master Protein	A0A7P0T954	Cullin 4B OS=Homo sapiens OX=9606 GN=CUL4B PE=1 SV=1	1	1	2	1	1	933	106.8	8.37	0	1
Master Protein	Q6NSI4	RPA-related protein RADX OS=Homo sapiens OX=9606 GN=RADX PE=1 SV=2	1	1	2	1	1	855	97.5	8.41	0	1
Master Protein	A0A669KBH5	Alpha-synuclein OS=Homo sapiens OX=9606 GN=SNCA PE=1 SV=1	53	7	19	7	1	159	16.4	4.64	6.13	7
Master Protein	A0A0C4DFX9	Negative elongation factor complex member A OS=Homo sapiens OX=9606 GN=NELFA PE=1 SV=1	5	2	7	2	1	539	58.5	9.26	0	2
Master Protein	Q3YEC7	Rab-like protein 6 OS=Homo sapiens OX=9606 GN=RABL6 PE=1 SV=2	1	1	1	1	1	729	79.5	5.22	0	1
Master Protein	Q8N357	Solute carrier family 35 member F6 OS=Homo sapiens OX=9606 GN=SLC35F6 PE=1 SV=1	2	1	3	1	1	371	40.2	6.93	1.64	1
Master Protein	Q9Y6D6	Brefeldin A-inhibited guanine nucleotide-exchange protein 1 OS=Homo sapiens OX=9606 GN=ARFGEF1 PE=1 SV=2	1	1	6	1	1	1849	208.6	5.85	0	1
Master Protein	Q8NB50	Zinc finger protein 62 homolog OS=Homo sapiens OX=9606 GN=ZFP62 PE=1 SV=3	4	2	10	1	1	900	102.4	9.04	0	2
Master Protein	Q9NZB2	Constitutive coactivator of PPAR-gamma-like protein 1 OS=Homo sapiens OX=9606 GN=FAM120A PE=1 SV=2	1	1	2	1	1	1118	121.8	8.88	0	1
Master Protein	Q96B01	RAD51-associated protein 1 OS=Homo sapiens OX=9606 GN=RAD51AP1 PE=1 SV=1	3	1	1	1	1	352	38.4	9.11	0	1
Master Protein	D6RJ07	Zinc finger protein 346 OS=Homo sapiens OX=9606 GN=ZNF346 PE=1 SV=1	4	1	1	1	1	310	34.6	9.22	0	1
Master Protein	A0A8Q3SHX7	Nucleolar protein 10 OS=Homo sapiens OX=9606 GN=NOL10 PE=1 SV=1	2	2	6	2	1	705	82	8.43	3.83	2
Master Protein	A6NEM2	Host cell factor C1 OS=Homo sapiens OX=9606 GN=HCFC1 PE=1 SV=2	10	14	31	14	1	2080	213.3	7.33	7.67	14
Master Protein	Q969R5	Lethal(3)malignant brain tumor-like protein 2 OS=Homo sapiens OX=9606 GN=L3MBTL2 PE=1 SV=1	2	1	4	1	1	705	79.1	6.84	0	1
Master Protein	Q9UI15	Transgelin-3 OS=Homo sapiens OX=9606 GN=TAGLN3 PE=1 SV=2	11	2	22	2	1	199	22.5	7.33	2.06	2
Master Protein	P08237	ATP-dependent 6-phosphofructokinase, muscle type OS=Homo sapiens OX=9606 GN=PFKM PE=1 SV=2	2	2	7	1	1	780	85.1	7.99	3.78	2
Master Protein	A0A3B3ITJ4	Heterogeneous nuclear ribonucleoprotein L OS=Homo sapiens OX=9606 GN=HNRNPL PE=1 SV=2	12	6	13	6	1	626	68	8.43	9.42	6
Master Protein	P84103	Serine/arginine-rich splicing factor 3 OS=Homo sapiens OX=9606 GN=SRSF3 PE=1 SV=1	14	2	3	2	1	164	19.3	11.65	0	2
Master Protein	A0A7P0T9U7	Splicing factor 1 OS=Homo sapiens OX=9606 GN=SF1 PE=1 SV=1	7	3	9	3	1	764	80.3	9.2	0	3
Master Protein	F6VRR5	DNA polymerase delta interacting protein 3 OS=Homo sapiens OX=9606 GN=POLDIP3 PE=1 SV=1	12	4	11	4	1	438	48.1	9.92	2.54	4
Master Protein	G8JLB6	Heterogeneous nuclear ribonucleoprotein H1 OS=Homo sapiens OX=9606 GN=HNRNPH1 PE=1 SV=1	30	9	42	5	1	472	51.2	6.8	18.38	9
Master Protein	M0R102	Exosome component 5 OS=Homo sapiens OX=9606 GN=EXOSC5 PE=1 SV=9	5	1	1	1	1	257	27.4	7.24	0	1
Master Protein	H0YJF7	non-specific serine/threonine protein kinase OS=Homo sapiens OX=9606 GN=VRK1 PE=1 SV=2	21	7	18	7	1	420	48	8.65	6.66	7
Master Protein	A0A7I2V3S3	Eukaryotic translation initiation factor 3 subunit E OS=Homo sapiens OX=9606 GN=EIF3E PE=1 SV=1	11	6	17	6	1	507	59.3	5.88	9.04	6
Master Protein	A0A0G2JK64	Histone-lysine N-methyltransferase EHMT2 OS=Homo sapiens OX=9606 GN=EHMT2 PE=1 SV=1	1	2	4	2	1	1267	138.7	6.04	1.65	2
Master Protein	P49593	Protein phosphatase 1F OS=Homo sapiens OX=9606 GN=PPM1F PE=1 SV=3	3	1	1	1	1	454	49.8	5.1	0	1
Master Protein	Q9BTZ2	Dehydrogenase/reductase SDR family member 4 OS=Homo sapiens OX=9606 GN=DHRS4 PE=1 SV=3	3	1	1	1	1	278	29.5	8.56	0	1
Master Protein	H7C2Q8	EBNA1 binding protein 2 OS=Homo sapiens OX=9606 GN=EBNA1BP2 PE=1 SV=1	31	11	34	11	1	361	40.7	9.98	30.22	11
Master Protein	Q15773	Myeloid leukemia factor 2 OS=Homo sapiens OX=9606 GN=MLF2 PE=1 SV=1	5	1	2	1	1	248	28.1	6.9	0	1
Master Protein	Q9NWW5	Ceroid-lipofuscinosis neuronal protein 6 OS=Homo sapiens OX=9606 GN=CLN6 PE=1 SV=1	7	1	1	1	1	311	35.9	8.87	0	1
Master Protein	A0A804HKX1	Ankyrin repeat and sterile alpha motif domain containing 1B OS=Homo sapiens OX=9606 GN=ANKS1B PE=1 SV=1	1	1	1	1	1	1285	142.1	6.34	0	1
Master Protein	Q93084	Sarcoplasmic/endoplasmic reticulum calcium ATPase 3 OS=Homo sapiens OX=9606 GN=ATP2A3 PE=1 SV=3	2	2	12	2	1	999	109.2	5.52	3.3	2
Master Protein	A0A6Q8PGG9	E3 ubiquitin-protein ligase OS=Homo sapiens OX=9606 GN=TRIP12 PE=1 SV=1	4	7	20	7	1	2068	228.4	8.6	3.67	7
Master Protein	Q9NVP2	Histone chaperone ASF1B OS=Homo sapiens OX=9606 GN=ASF1B PE=1 SV=1	11	2	5	2	1	202	22.4	4.56	0	2
Master Protein	A0A1Y0BRN3	Unconventional myosin-VI OS=Homo sapiens OX=9606 GN=MYO6 PE=1 SV=1	1	1	3	1	1	1285	148.5	8.53	0	1
Master Protein	H3BRB3	Kinesin-like protein OS=Homo sapiens OX=9606 GN=KIF22 PE=1 SV=2	2	1	2	1	1	679	74.7	9.44	0	1
Master Protein	A2RU30	Protein TESPA1 OS=Homo sapiens OX=9606 GN=TESPA1 PE=1 SV=2	2	1	1	1	1	521	59.2	5.71	0	1
Master Protein	J3QQJ0	SAP30 binding protein (Fragment) OS=Homo sapiens OX=9606 GN=SAP30BP PE=1 SV=1	7	2	3	2	1	325	35.9	4.98	1.83	2
Master Protein	H0YL70	TLE family member 3, transcriptional corepressor OS=Homo sapiens OX=9606 GN=TLE3 PE=1 SV=1	2	1	3	1	1	782	84.4	7.27	0	1
Master Protein	A0A0G2JK44	Bromodomain-containing protein 2 OS=Homo sapiens OX=9606 GN=BRD2 PE=1 SV=1	5	4	9	4	1	836	92	9.16	1.7	4
Master Protein	Q9H4L4	Sentrin-specific protease 3 OS=Homo sapiens OX=9606 GN=SENP3 PE=1 SV=2	3	1	1	1	1	574	65	8.56	0	1
Master Protein	A0A8V8TMQ1	RNA-binding protein FXR1 OS=Homo sapiens OX=9606 GN=FXR1 PE=1 SV=1	4	3	7	1	1	650	72.7	6.16	0	3
Master Protein	A0A0U1RRM4	Polypyrimidine tract-binding protein 1 OS=Homo sapiens OX=9606 GN=PTBP1 PE=1 SV=1	33	13	53	13	1	588	62.4	9.1	24.72	13
Master Protein	H0YFY6	Nuclear mitotic apparatus protein 1 (Fragment) OS=Homo sapiens OX=9606 GN=NUMA1 PE=1 SV=1	18	15	47	1	1	964	107.3	9.09	8.34	15
Master Protein	P19012	Keratin, type I cytoskeletal 15 OS=Homo sapiens OX=9606 GN=KRT15 PE=1 SV=3	13	8	25	1	1	456	49.2	4.77	23.02	8
Master Protein	Q9H1R3	Myosin light chain kinase 2, skeletal/cardiac muscle OS=Homo sapiens OX=9606 GN=MYLK2 PE=1 SV=3	1	1	2	1	1	596	64.6	7.02	0	1
Master Protein	M0R0C6	KH-type splicing regulatory protein OS=Homo sapiens OX=9606 GN=KHSRP PE=1 SV=2	22	14	34	13	1	747	76.6	7.33	12.35	14
Master Protein	A0A0U1RQC9	Cellular tumor antigen p53 OS=Homo sapiens OX=9606 GN=TP53 PE=1 SV=1	2	1	2	1	1	410	45.9	7.2	0	1
Master Protein	H0YHG0	DnaJ homolog subfamily C member 14 (Fragment) OS=Homo sapiens OX=9606 PE=1 SV=1	7	4	10	4	1	523	59.1	8.59	5.22	4
Master Protein	K7EJB5	Small nuclear ribonucleoprotein Sm D2 OS=Homo sapiens OX=9606 GN=SNRPD2 PE=1 SV=1	30	2	5	1	1	54	6.1	10.24	3.78	2
Master Protein	Q9ULJ3	Zinc finger and BTB domain-containing protein 21 OS=Homo sapiens OX=9606 GN=ZBTB21 PE=1 SV=2	1	1	1	1	1	1066	118.8	8.29	0	1
Master Protein	A0A8V8TLA4	Small ribosomal subunit protein uS2 OS=Homo sapiens OX=9606 GN=RPSA PE=1 SV=1	19	5	17	5	1	331	37	5.16	16.02	5
Master Protein	A0A0C4DG89	RNA helicase OS=Homo sapiens OX=9606 GN=DDX46 PE=1 SV=1	31	29	95	29	1	1032	117.4	9.29	39.67	29
Master Protein	A0A087WT20	DDB1- and CUL4-associated factor 13 OS=Homo sapiens OX=9606 GN=DCAF13 PE=1 SV=1	7	4	8	4	1	597	67.5	9.29	0	4
Master Protein	H7C0S8	Argininosuccinate lyase (Fragment) OS=Homo sapiens OX=9606 PE=3 SV=2	3	1	1	1	1	307	34.5	6.37	0	1
Master Protein	Q9UJA5	tRNA (adenine(58)-N(1))-methyltransferase non-catalytic subunit TRM6 OS=Homo sapiens OX=9606 GN=TRMT6 PE=1 SV=1	2	1	1	1	1	497	55.8	7.55	0	1
Master Protein	A0A7P0T8N8	Transcription elongation regulator 1 OS=Homo sapiens OX=9606 GN=TCERG1 PE=1 SV=1	10	12	27	12	1	1115	125.9	8.92	3.63	12
Master Protein	P06241	Tyrosine-protein kinase Fyn OS=Homo sapiens OX=9606 GN=FYN PE=1 SV=3	5	3	9	2	1	537	60.7	6.67	0	3
Master Protein	P01040	Cystatin-A OS=Homo sapiens OX=9606 GN=CSTA PE=1 SV=1	7	1	2	1	1	98	11	5.5	0	1
Master Protein	P17535	Transcription factor JunD OS=Homo sapiens OX=9606 GN=JUND PE=1 SV=3	2	1	2	1	1	347	35.2	7.37	0	1
Master Protein	O75909	Cyclin-K OS=Homo sapiens OX=9606 GN=CCNK PE=1 SV=2	3	1	1	1	1	580	64.2	8.41	0	1
Master Protein	A0A0A0MT33	SR-related CTD associated factor 8 OS=Homo sapiens OX=9606 GN=SCAF8 PE=1 SV=1	1	1	2	1	1	1349	148.8	9.06	0	1
Master Protein	P61019	Ras-related protein Rab-2A OS=Homo sapiens OX=9606 GN=RAB2A PE=1 SV=1	17	3	6	3	1	212	23.5	6.54	3.8	3
Master Protein	A0A994J6B4	Pre-mRNA 3'-end-processing factor FIP1 OS=Homo sapiens OX=9606 GN=FIP1L1 PE=1 SV=1	4	2	5	2	1	603	67.4	5.59	0	2
Master Protein	A0A994J6L2	MAX dimerization protein MGA OS=Homo sapiens OX=9606 GN=MGA PE=1 SV=1	3	7	21	7	1	3114	341.2	7.08	0	7
Master Protein	E7ERS3	Zinc finger CCCH-type containing 18 OS=Homo sapiens OX=9606 GN=ZC3H18 PE=1 SV=1	5	4	7	4	1	977	108.9	8.44	1.9	4
Master Protein	P84090	Enhancer of rudimentary homolog OS=Homo sapiens OX=9606 GN=ERH PE=1 SV=1	11	1	1	1	1	104	12.3	5.92	0	1
Master Protein	E9PRY8	Elongation factor 1-delta OS=Homo sapiens OX=9606 GN=EEF1D PE=1 SV=1	2	1	1	1	1	697	76.5	7.05	0	1
Master Protein	A0A087WTW0	E3 ubiquitin-protein ligase UHRF OS=Homo sapiens OX=9606 GN=UHRF1 PE=1 SV=1	8	7	16	7	1	857	96.6	8.34	2.19	7
Master Protein	Q5JPU2	Pyruvate dehydrogenase E1 component subunit alpha OS=Homo sapiens OX=9606 GN=PDHA1 PE=1 SV=2	12	5	10	5	1	418	46.4	8.29	0	5
Master Protein	Q9NRG7	Epimerase family protein SDR39U1 OS=Homo sapiens OX=9606 GN=SDR39U1 PE=1 SV=3	3	1	2	1	1	293	31.1	9.04	0	1
Master Protein	J3KTA4	Probable ATP-dependent RNA helicase DDX5 OS=Homo sapiens OX=9606 GN=DDX5 PE=1 SV=1	33	21	70	13	1	614	69	8.85	27.46	21
Master Protein	A0A8V8TRJ3	Neuroguidin OS=Homo sapiens OX=9606 GN=NGDN PE=1 SV=1	13	4	10	4	1	356	40.4	7.33	0	4
Master Protein	Q12933	TNF receptor-associated factor 2 OS=Homo sapiens OX=9606 GN=TRAF2 PE=1 SV=2	2	1	2	1	1	501	55.8	7.53	0	1
Master Protein	P49840	Glycogen synthase kinase-3 alpha OS=Homo sapiens OX=9606 GN=GSK3A PE=1 SV=2	3	1	2	1	1	483	50.9	8.75	0	1
Master Protein	A0A8I5KWT8	Myosin-9 OS=Homo sapiens OX=9606 GN=MYH9 PE=1 SV=1	3	4	8	2	1	1981	229	5.64	5.02	4
Master Protein	E9PB61	Aly/REF export factor OS=Homo sapiens OX=9606 GN=ALYREF PE=1 SV=1	36	6	20	6	1	264	27.5	11.05	15.69	6
Master Protein	F5H6Q1	Ubiquitin thioesterase OS=Homo sapiens OX=9606 GN=OTUB1 PE=1 SV=1	7	2	5	2	1	280	32.3	4.87	0	2
Master Protein	P58107	Epiplakin OS=Homo sapiens OX=9606 GN=EPPK1 PE=1 SV=3	3	1	4	1	1	5088	555.3	5.62	0	1
Master Protein	O75694	Nuclear pore complex protein Nup155 OS=Homo sapiens OX=9606 GN=NUP155 PE=1 SV=1	1	1	1	1	1	1391	155.1	6.16	0	1
Master Protein	A0A6Q8PFJ0	Lamin A/C OS=Homo sapiens OX=9606 GN=LMNA PE=1 SV=1	18	14	33	12	1	729	80.9	8.27	8.06	14
Master Protein	Q5T760	Serine and arginine rich splicing factor 11 OS=Homo sapiens OX=9606 GN=SRSF11 PE=1 SV=2	2	1	2	1	1	491	54.3	10.45	0	1
Master Protein	Q9C030	Tripartite motif-containing protein 6 OS=Homo sapiens OX=9606 GN=TRIM6 PE=1 SV=1	2	1	2	1	1	488	56.4	7.55	0	1
Master Protein	P30837	Aldehyde dehydrogenase X, mitochondrial OS=Homo sapiens OX=9606 GN=ALDH1B1 PE=1 SV=4	3	2	4	2	1	517	57.2	6.99	1.63	2
Master Protein	A0A994J7H0	Methyl-CpG binding domain protein 1 OS=Homo sapiens OX=9606 GN=MBD1 PE=1 SV=1	2	1	1	1	1	680	75.1	9.01	0	1
Master Protein	O75844	CAAX prenyl protease 1 homolog OS=Homo sapiens OX=9606 GN=ZMPSTE24 PE=1 SV=2	2	1	3	1	1	475	54.8	7.49	0	1
Master Protein	A0A8V8TQZ3	Pleckstrin homology domain interacting protein OS=Homo sapiens OX=9606 GN=PHIP PE=1 SV=1	3	5	12	5	1	1834	208	8.87	0	5
Master Protein	H3BV03	RPGRIP1 like OS=Homo sapiens OX=9606 GN=RPGRIP1L PE=1 SV=1	2	1	6	1	1	1281	147.2	5.4	0	1
Master Protein	A0A8V8TLI4	DNA-directed RNA polymerase III subunit RPC6 OS=Homo sapiens OX=9606 GN=POLR3F PE=1 SV=1	18	6	16	6	1	348	38.7	6.19	1.72	6
Master Protein	P49903	Selenide, water dikinase 1 OS=Homo sapiens OX=9606 GN=SEPHS1 PE=1 SV=2	2	1	1	1	1	392	42.9	5.97	0	1
Master Protein	H0Y9Y2	Biorientation of chromosomes in cell division 1 like 1 OS=Homo sapiens OX=9606 GN=BOD1L1 PE=1 SV=2	0	1	3	1	1	3098	335.3	5.14	1.65	1
Master Protein	Q8WUA2	Peptidyl-prolyl cis-trans isomerase-like 4 OS=Homo sapiens OX=9606 GN=PPIL4 PE=1 SV=1	3	1	1	1	1	492	57.2	5.92	0	1
Master Protein	P52741	Zinc finger protein 134 OS=Homo sapiens OX=9606 GN=ZNF134 PE=1 SV=2	2	1	2	1	1	427	48.4	8.63	0	1
Master Protein	Q14331	Protein FRG1 OS=Homo sapiens OX=9606 GN=FRG1 PE=1 SV=1	5	1	2	1	1	258	29.2	9.01	0	1
Master Protein	Q13200	26S proteasome non-ATPase regulatory subunit 2 OS=Homo sapiens OX=9606 GN=PSMD2 PE=1 SV=3	1	1	1	1	1	908	100.1	5.2	0	1
Master Protein	Q9P2P6	StAR-related lipid transfer protein 9 OS=Homo sapiens OX=9606 GN=STARD9 PE=1 SV=3	0	1	3	1	1	4700	516	6.32	0	1
Master Protein	Q9NZJ4	Sacsin OS=Homo sapiens OX=9606 GN=SACS PE=1 SV=2	0	1	2	1	1	4579	520.8	7.05	0	1
Master Protein	P63151	Serine/threonine-protein phosphatase 2A 55 kDa regulatory subunit B alpha isoform OS=Homo sapiens OX=9606 GN=PPP2R2A PE=1 SV=1	3	1	3	1	1	447	51.7	6.2	0	1
Master Protein	A0A994J749	Inosine-5'-monophosphate dehydrogenase OS=Homo sapiens OX=9606 GN=IMPDH PE=3 SV=1	3	3	5	3	1	1194	131.6	6.46	0	3
Master Protein	J3KN66	Torsin-1A-interacting protein 1 OS=Homo sapiens OX=9606 GN=TOR1AIP1 PE=1 SV=1	9	4	9	4	1	599	67.8	7.9	0	4
Master Protein	A0A6I8PU73	DnaJ heat shock protein family (Hsp40) member C7 OS=Homo sapiens OX=9606 GN=DNAJC7 PE=1 SV=1	4	2	3	2	1	497	56.7	7.14	0	2
Master Protein	A0A7N4I394	Pre-mRNA processing factor 40 homolog A OS=Homo sapiens OX=9606 GN=PRPF40A PE=1 SV=1	2	2	6	2	1	994	112.3	7.96	0	2
Master Protein	A0A2R8Y7R8	Ribonuclease H2 subunit B OS=Homo sapiens OX=9606 GN=RNASEH2B PE=1 SV=1	3	1	1	1	1	355	40.1	8.88	0	1
Master Protein	A0A0A0MRM9	Nucleolar and coiled-body phosphoprotein 1 (Fragment) OS=Homo sapiens OX=9606 GN=NOLC1 PE=1 SV=1	23	16	52	16	1	708	74.6	9.47	42.41	16
Master Protein	Q04837	Single-stranded DNA-binding protein, mitochondrial OS=Homo sapiens OX=9606 GN=SSBP1 PE=1 SV=1	5	1	2	1	1	148	17.2	9.6	0	1
Master Protein	Q6P4A7	Sideroflexin-4 OS=Homo sapiens OX=9606 GN=SFXN4 PE=1 SV=1	4	1	2	1	1	337	38	9.19	0	1
Master Protein	P31947	14-3-3 protein sigma OS=Homo sapiens OX=9606 GN=SFN PE=1 SV=1	10	3	6	1	1	248	27.8	4.74	0	3
Master Protein	R4GNG8	Zinc finger matrin-type 2 (Fragment) OS=Homo sapiens OX=9606 GN=ZMAT2 PE=1 SV=1	28	4	12	1	1	129	14.9	9	1.71	4
Master Protein	A0A9L9PXL5	histone acetyltransferase OS=Homo sapiens OX=9606 GN=KAT7 PE=1 SV=1	2	1	2	1	1	627	72	8.69	0	1
Master Protein	Q6ZP01	RNA-binding protein 44 OS=Homo sapiens OX=9606 GN=RBM44 PE=2 SV=4	2	1	1	1	1	1051	117.9	5.72	0	1
Master Protein	A0A8Q3SHN7	La-related protein 7 OS=Homo sapiens OX=9606 GN=LARP7 PE=1 SV=1	7	4	7	4	1	595	68.4	9.51	0	4
Master Protein	A0A6I8PRA0	Treacle ribosome biogenesis factor 1 (Fragment) OS=Homo sapiens OX=9606 GN=TCOF1 PE=1 SV=1	35	35	126	2	1	1240	125.2	7.93	97.57	35
Master Protein	P41208	Centrin-2 OS=Homo sapiens OX=9606 GN=CETN2 PE=1 SV=1	4	1	1	1	1	172	19.7	5	0	1
Master Protein	A0A494C1K3	General transcription factor IIi OS=Homo sapiens OX=9606 GN=GTF2I PE=1 SV=1	34	35	111	35	1	1159	131	8.69	47.31	35
Master Protein	A0A8V8TRH9	Serine/threonine-protein phosphatase OS=Homo sapiens OX=9606 GN=PPP1CB PE=1 SV=1	14	4	12	1	1	368	41.3	6.54	0	4
Master Protein	A0A2R8Y7V5	RING-type E3 ubiquitin transferase BRCA1 OS=Homo sapiens OX=9606 GN=BRCA1 PE=1 SV=2	1	1	1	1	1	1885	210.2	5.5	0	1
Master Protein	P51116	RNA-binding protein FXR2 OS=Homo sapiens OX=9606 GN=FXR2 PE=1 SV=2	5	3	6	1	1	673	74.2	6.23	0	3
Master Protein	A0A494C108	Protein KRI1 homolog OS=Homo sapiens OX=9606 GN=KRI1 PE=1 SV=1	10	6	19	6	1	709	83.2	5.17	7.02	6
Master Protein	P49454	Centromere protein F OS=Homo sapiens OX=9606 GN=CENPF PE=1 SV=3	0	1	1	1	1	3114	357.3	5.1	0	1
Master Protein	H0Y6T6	Nurim (Fragment) OS=Homo sapiens OX=9606 GN=NRM PE=1 SV=1	3	1	2	1	1	262	29.6	8.6	0	1
Master Protein	A0A994J7C7	SIN3 transcription regulator family member A OS=Homo sapiens OX=9606 GN=SIN3A PE=1 SV=1	1	1	2	1	1	1278	145.7	7.25	0	1
Master Protein	A0A494C028	DEK proto-oncogene OS=Homo sapiens OX=9606 GN=DEK PE=1 SV=1	8	3	8	3	1	380	43.2	8.57	0	3
Master Protein	E7ESC6	Exportin 7 OS=Homo sapiens OX=9606 GN=XPO7 PE=1 SV=1	1	1	3	1	1	1088	124	6.48	0	1
Master Protein	F8VXC8	SWI/SNF related, matrix associated, actin dependent regulator of chromatin subfamily c member 2 OS=Homo sapiens OX=9606 GN=SMARCC2 PE=1 SV=1	2	3	9	3	1	1245	136.1	5.71	0	3
Master Protein	A0A0D9SF53	RNA helicase OS=Homo sapiens OX=9606 GN=DDX3X PE=1 SV=1	25	16	43	15	1	733	81.4	8.07	22.43	16
Master Protein	A0A024QZP7	Cyclin dependent kinase 1 OS=Homo sapiens OX=9606 GN=CDK1 PE=1 SV=1	29	9	29	8	1	297	34.1	8.4	13.74	9
Master Protein	A0A3B3IUA2	Ribonucloprotein OS=Homo sapiens OX=9606 GN=SNU13 PE=1 SV=1	3	1	1	1	1	272	30.1	9.55	0	1
Master Protein	Q14678	KN motif and ankyrin repeat domain-containing protein 1 OS=Homo sapiens OX=9606 GN=KANK1 PE=1 SV=3	1	1	1	1	1	1352	147.2	5.3	0	1
Master Protein	Q13098	COP9 signalosome complex subunit 1 OS=Homo sapiens OX=9606 GN=GPS1 PE=1 SV=4	4	2	6	2	1	491	55.5	6.74	0	2
Master Protein	A0A994J4R3	H1.10 linker histone OS=Homo sapiens OX=9606 GN=H1-10 PE=1 SV=1	14	4	14	4	1	264	27.8	11.27	18.31	4
Master Protein	A0A0D9SGE8	PHD finger protein 6 OS=Homo sapiens OX=9606 GN=PHF6 PE=1 SV=1	2	1	2	1	1	366	41.3	8.68	0	1
Master Protein	A0A1W2PNX8	Unc-45 myosin chaperone A OS=Homo sapiens OX=9606 GN=UNC45A PE=1 SV=1	2	2	2	2	1	1084	118.3	6.71	0	2
Master Protein	A8MXP9	Matrin 3 OS=Homo sapiens OX=9606 GN=MATR3 PE=1 SV=1	21	17	61	17	1	895	99.9	6.04	18.95	17
Master Protein	E9PL19	Poly(U)-binding-splicing factor PUF60 OS=Homo sapiens OX=9606 GN=PUF60 PE=1 SV=2	5	4	7	4	1	596	64	5.45	0	4
Master Protein	F5H2X7	CDKN1A interacting zinc finger protein 1 OS=Homo sapiens OX=9606 GN=CIZ1 PE=1 SV=2	1	1	1	1	1	954	106.2	6.74	0	1
Master Protein	Q96GM5	SWI/SNF-related matrix-associated actin-dependent regulator of chromatin subfamily D member 1 OS=Homo sapiens OX=9606 GN=SMARCD1 PE=1 SV=2	1	1	1	1	1	515	58.2	9.25	0	1
Master Protein	P10909	Clusterin OS=Homo sapiens OX=9606 GN=CLU PE=1 SV=1	5	1	1	1	1	449	52.5	6.27	0	1
Master Protein	M0R2B7	DNA polymerase OS=Homo sapiens OX=9606 GN=POLD1 PE=1 SV=1	1	1	3	1	1	1133	126.3	7.21	1.81	1
Master Protein	A0A7I2V5Y5	Kinesin-like protein OS=Homo sapiens OX=9606 GN=KIF23 PE=1 SV=1	2	2	4	2	1	974	111.6	8.5	3.54	2
Master Protein	Q8IWX8	Calcium homeostasis endoplasmic reticulum protein OS=Homo sapiens OX=9606 GN=CHERP PE=1 SV=3	1	1	2	1	1	916	103.6	9.04	0	1
Master Protein	D6RBZ0	Heterogeneous nuclear ribonucleoprotein A/B OS=Homo sapiens OX=9606 GN=HNRNPAB PE=1 SV=1	8	2	5	2	1	327	35.7	6.95	0	2
Master Protein	A0A8V8TQI3	Nuclear factor 1 OS=Homo sapiens OX=9606 GN=NFIA PE=1 SV=1	9	4	11	4	1	550	60.3	8.51	1.65	4
Master Protein	K7ERQ8	PCAF N-terminal domain-containing protein (Fragment) OS=Homo sapiens OX=9606 PE=3 SV=1	23	5	16	2	1	282	31.4	7.42	9.27	5
Master Protein	B5MBX0	Cell division cycle associated 5 OS=Homo sapiens OX=9606 GN=CDCA5 PE=1 SV=1	18	5	11	5	1	307	33.7	9.64	9	5
Master Protein	A0A5F9ZHS3	Menin OS=Homo sapiens OX=9606 GN=MEN1 PE=1 SV=1	2	1	2	1	1	652	72.3	6.49	0	1
Master Protein	Q9UBS4	DnaJ homolog subfamily B member 11 OS=Homo sapiens OX=9606 GN=DNAJB11 PE=1 SV=1	3	1	3	1	1	358	40.5	6.18	0	1
Master Protein	Q15029	116 kDa U5 small nuclear ribonucleoprotein component OS=Homo sapiens OX=9606 GN=EFTUD2 PE=1 SV=1	2	2	7	1	1	972	109.4	5	1.74	2
Master Protein	A0A0C4DGG9	DNA helicase OS=Homo sapiens OX=9606 GN=CHD4 PE=1 SV=1	10	21	51	21	1	1937	220.3	6.02	22.59	21
Master Protein	Q5SZE1	Ceramide synthase 2 (Fragment) OS=Homo sapiens OX=9606 GN=CERS2 PE=1 SV=2	8	2	6	2	1	304	36.4	9.25	0	2
Master Protein	P14324	Farnesyl pyrophosphate synthase OS=Homo sapiens OX=9606 GN=FDPS PE=1 SV=4	4	1	2	1	1	419	48.2	6.15	0	1
Master Protein	H0Y9X1	Translation machinery-associated protein 16 (Fragment) OS=Homo sapiens OX=9606 GN=TMA16 PE=1 SV=1	6	1	6	1	1	242	27.7	9.57	0	1
Master Protein	A0A494C0W0	Poly(A)-specific ribonuclease PARN OS=Homo sapiens OX=9606 GN=PARN PE=1 SV=1	10	6	14	6	1	664	76.3	6.18	3.68	6

## Sheet: Annotated location of all prot.
Accession No	Nucleus	ER	Mitochondria	Cytoplasma	Extrcellular Side
Q13423	-	-	+	+	-
O95197	-	+	-	+	+
P48735	-	-	+	+	+
P55884	+	-	-	+	+
P10515	-	-	+	+	-
Q9NX58	+	-	-	+	-
O43242	+	-	-	+	+
Q16594	+	-	-	-	-
Q15392	+	+	-	+	-
Q8NHM5	+	-	-	-	-
Q5T9A4	-	-	+	+	-
P62851	+	-	-	+	+
Q14498	+	-	-	-	-
Q9H9B4	-	-	+	+	-
P40227	-	-	-	+	+
Q96EU6	+	-	-	-	-
P26368	+	-	-	-	-
Q13112	+	-	-	+	-
Q8WUM4	-	+	-	+	+
P13051	+	-	+	+	-
Q9NZM5	+	-	-	+	-
Q12788	+	-	-	-	-
P36542	-	-	+	+	-
Q14684	+	-	-	+	-
O14925	-	-	+	+	-
P52701	+	-	-	+	-
P09429	+	+	-	+	+
Q9BQ39	+	-	-	-	-
Q9HD45	-	-	-	-	-
O75821	+	-	-	+	-
P26599	+	-	-	-	+
O00541	+	-	-	+	-
Q9GZS1	+	-	-	-	-
Q5JXB2	+	-	-	-	+
P51570	-	-	-	+	+
Q9UHQ9	-	+	+	+	+
Q92541	+	-	-	-	-
O96028	+	-	-	+	-
P19388	+	-	-	+	-
O94842	+	-	-	+	-
Q7Z6K5	-	-	-	-	-
P35579	+	-	-	+	+
O75718	-	+	-	+	+
Q6KCM7	-	-	+	+	-
P31689	+	+	+	+	+
O95070	-	+	-	+	-
Q9H7B2	+	-	-	-	-
Q99714	+	-	+	+	-
O60869	+	-	-	+	-
A6NHR9	+	-	-	-	-
Q8N766	-	+	-	+	-
Q09161	+	-	+	+	-
O14654	-	-	-	+	-
Q86V81	+	-	-	+	+
P00338	+	-	+	+	+
Q9UKF6	+	-	-	-	-
P38117	-	-	+	+	-
Q5JTH9	+	-	-	+	-
Q8N3U4	+	-	-	+	-
Q15005	-	+	-	+	-
P78371	-	-	-	+	+
Q6UWP8	-	-	-	-	+
Q75N03	+	-	-	+	-
O76031	+	-	+	+	-
Q9NYF8	+	-	-	+	-
Q8IWI9	+	-	-	-	-
Q8IXT5	+	-	-	-	-
Q9UJS0	-	-	+	+	-
Q9NX24	+	-	-	+	-
Q9NV06	+	-	-	+	-
Q9NTJ5	-	+	-	+	-
Q16540	+	-	+	+	-
Q3SXM5	-	-	+	+	-
P13804	-	-	+	+	-
P46777	+	+	-	+	+
P12074	-	-	+	+	-
Q8WUD1	-	+	-	+	+
Q9UKK9	+	-	-	+	+
O43395	+	-	-	+	-
P54577	+	-	-	+	+
Q969V3	-	+	-	+	-
Q9Y277	+	-	+	+	+
Q14320	+	-	-	-	-
Q16740	-	-	+	+	-
O43491	+	-	-	+	+
Q9HC07	-	-	-	+	-
P04083	+	-	-	+	+
P51858	+	-	-	+	+
P43490	+	-	-	+	+
Q96BW9	-	-	+	+	-
O75150	+	-	-	-	-
Q9Y3C6	+	-	-	-	-
Q9UDW1	-	-	+	+	-
Q9H6Z4	+	-	-	+	-
P56556	-	-	+	+	-
O60231	+	-	-	+	-
P23526	+	+	-	+	+
Q16186	+	-	-	+	-
Q6PD62	+	-	-	-	-
Q6P2E9	+	-	-	+	-
Q6UX04	+	-	-	-	-
P62140	+	-	-	+	+
Q9UFW8	+	-	-	-	-
Q8N6N3	+	-	-	-	-
P14868	-	-	-	+	+
P24666	-	-	-	+	+
Q7Z7H8	+	-	+	+	-
Q9Y6A4	+	-	-	+	+
P06899	+	-	-	+	+
Q96SI9	+	-	-	+	-
P31930	-	-	+	+	-
P12004	+	-	-	-	+
Q9Y399	+	-	+	+	-
Q53FV1	-	+	-	+	-
Q9NQS7	+	-	-	+	-
P25490	+	-	-	-	-
O95785	+	-	-	-	+
O14602	-	-	-	+	-
P46087	+	-	-	-	-
P27105	-	+	+	+	+
P55265	+	-	-	+	-
Q53EL6	+	-	-	+	-
Q14103	+	-	-	+	-
Q9BW92	-	-	+	+	-
Q00688	+	-	-	-	-
P60660	-	-	-	+	+
P11586	-	-	+	+	+
O00487	+	-	-	+	+
Q9Y3T9	+	-	-	+	-
Q9NX63	+	-	+	+	+
P50570	-	-	-	+	+
P51553	+	-	+	+	-
Q03188	+	-	-	+	-
Q9NQ55	+	-	-	-	-
Q9Y2W2	+	-	-	+	-
Q8ND82	+	-	-	-	-
Q3ZCQ8	+	-	+	+	-
Q06830	+	-	-	+	+
Q6DKI1	+	-	-	+	-
P78316	+	-	-	-	-
O95239	+	-	-	+	-
Q92769	+	-	-	+	-
Q96ST2	+	-	-	-	-
Q07960	-	-	-	+	+
Q9Y3F4	+	-	-	+	-
O14979	+	-	-	+	-
P56177	+	-	-	+	-
A8MWD9	+	-	-	+	-
P68400	+	-	-	+	-
P55084	-	+	+	+	-
P11177	+	-	+	+	-
Q9NVM6	+	-	-	+	-
Q13492	+	-	-	+	-
P82921	+	-	+	+	-
Q9H3P2	+	-	-	+	-
P17612	+	-	+	+	+
P46782	+	-	-	+	+
P04080	+	-	-	+	+
Q6ZSZ5	-	-	-	+	+
P46459	-	-	-	+	-
Q9UFC0	+	-	-	+	-
O60547	-	-	-	+	+
P62495	+	-	-	+	-
Q9BWS9	+	-	-	+	+
Q9UGP8	-	+	-	+	-
P45973	+	-	-	-	-
Q9Y3A5	+	-	-	+	-
Q8WVX9	-	-	-	+	-
P61353	+	+	-	+	+
Q68D10	+	-	-	-	-
O14949	-	-	+	+	-
O00203	-	-	+	+	-
O00255	+	+	-	+	-
O15213	+	-	-	-	-
Q9HC52	+	-	-	-	-
P07814	+	-	-	+	-
Q96EY7	+	-	+	+	-
Q8WWY3	+	-	-	-	-
P98175	+	-	-	-	-
P00156	-	-	+	+	-
P42696	+	-	-	-	-
P55854	+	-	-	+	-
P31942	+	-	-	-	-
P30101	+	+	-	+	+
Q15019	+	-	-	+	+
P05198	+	-	-	+	+
Q13404	+	-	-	+	+
P07737	+	-	-	+	+
Q15637	+	-	-	-	-
P41236	-	-	-	-	-
Q9P258	+	-	-	+	-
P27694	+	-	-	-	-
P16615	-	+	-	+	-
Q03252	+	-	-	-	-
O94905	-	+	-	+	-
Q9BU64	+	-	-	+	-
Q9HB71	+	-	-	+	+
Q6NUK1	-	-	+	+	-
Q15185	+	-	-	+	-
Q16762	-	-	+	+	+
Q8N5M9	-	+	-	+	-
Q5T0B9	+	-	-	-	-
P82979	+	-	-	+	-
P11021	+	+	+	+	+
P00414	-	-	+	+	-
P22695	+	-	+	+	-
Q12905	+	-	-	+	+
O75683	+	-	-	-	-
Q9BRD0	+	-	-	-	-
O75828	+	-	-	+	+
Q7L2J0	+	-	-	-	-
Q8NBT2	+	-	-	+	-
O14880	+	+	+	+	-
O00425	+	-	-	+	-
P04406	+	-	-	+	+
P42167	+	-	-	+	-
P61803	-	+	-	+	-
P07910	+	-	-	+	+
Q5J8M3	-	+	-	+	-
P15153	+	+	+	+	+
Q96BZ8	+	-	-	-	-
P22626	+	-	-	+	+
P63173	+	-	-	+	-
P23588	-	-	-	+	-
Q5BJF2	+	+	-	+	-
P41091	+	-	-	+	+
Q96CS3	-	+	-	+	+
Q53F19	+	-	-	+	-
Q99653	+	+	-	+	+
Q9UHD1	-	-	-	-	-
Q14151	+	-	-	+	+
Q9Y265	+	-	-	+	+
Q9Y2Q9	+	-	+	+	-
P43243	+	-	-	-	-
P48444	-	+	-	+	-
Q6UB35	-	-	+	+	-
Q6UN15	+	-	-	+	-
Q9BV38	+	-	-	+	-
Q96FW1	+	-	-	+	+
O94776	+	-	-	-	-
P25705	+	-	+	+	+
P08134	+	+	-	+	+
P35269	+	-	-	-	-
Q9Y262	+	-	-	+	-
Q6YN16	-	-	+	+	-
P78347	+	-	-	+	-
Q8IXQ4	-	-	-	-	-
P41240	-	-	-	+	+
P35268	+	-	-	+	+
P46778	+	+	-	+	-
Q9NPL8	+	-	+	+	-
Q69YN2	+	-	-	-	-
P62937	+	-	-	+	+
Q14004	+	-	-	+	+
P52597	+	-	-	+	-
P12956	+	-	-	+	+
P63241	+	+	-	+	-
P06576	+	-	+	+	+
Q9P0J0	+	-	+	+	-
P22314	+	+	+	+	+
P04637	+	+	+	+	-
Q96AY2	+	-	-	-	-
P48382	+	-	-	-	-
P14866	+	-	-	+	+
Q96QR8	+	-	-	-	-
Q99986	+	-	-	+	-
P04843	-	+	-	+	-
P53567	+	-	-	-	-
O95433	-	+	-	+	+
Q13505	-	-	+	+	-
Q10567	-	-	-	+	-
Q9H814	+	-	-	+	-
Q12948	+	-	-	+	-
Q13206	+	-	-	-	-
P16402	+	-	-	-	-
Q9H910	+	-	-	+	-
Q96FJ0	-	-	-	+	-
Q9NW13	+	-	-	-	-
Q9NUQ9	-	-	+	+	+
Q9UMY1	+	-	+	+	-
Q9UQB3	+	-	-	+	-
Q9NZT1	-	-	-	+	+
P07197	-	-	-	+	-
Q8IXM2	+	-	-	+	-
Q9BRJ2	-	-	+	+	-
Q96DA0	-	-	-	+	+
P19784	+	-	-	+	-
Q14119	+	-	-	-	-
P17858	-	-	-	+	+
O60762	+	+	-	+	-
P18621	+	-	-	+	-
P14678	+	-	-	+	-
Q9NQZ2	+	-	-	-	-
P12277	-	-	+	+	+
P54136	+	-	-	+	+
Q14978	+	-	-	+	-
Q07666	+	-	-	+	-
Q9UIA9	+	-	-	+	-
P54619	+	-	-	+	-
P37108	+	-	-	+	+
P62888	+	-	-	+	+
P49790	+	-	-	+	-
P52594	+	-	-	+	-
Q02241	+	-	-	+	-
Q16352	-	-	-	+	+
Q13162	+	+	-	+	+
Q9NPA0	-	+	-	+	-
Q9Y6I9	+	+	-	+	+
Q8N5M1	+	-	+	+	-
O95218	+	-	-	-	-
Q96I99	-	-	+	+	-
Q9UBL6	+	-	-	+	+
Q92841	+	-	-	+	-
Q9UBX3	+	-	+	+	-
P07741	+	-	-	+	+
P24752	-	+	+	+	+
Q9NQW6	+	-	-	+	-
Q15907	-	-	-	+	+
P63208	+	-	-	+	-
Q14669	+	-	-	+	-
P61626	-	-	-	+	+
Q13573	+	-	-	-	-
P48047	+	-	+	+	-
Q9UKN8	+	-	+	+	-
O75391	+	-	-	-	-
Q9GZL7	+	-	-	-	-
O95347	+	-	-	+	+
P62195	+	-	-	+	+
Q01658	+	-	-	-	-
P48643	-	-	-	+	+
Q9GZU8	+	-	-	-	-
P08708	+	-	-	+	-
Q9BUB7	+	-	+	+	-
O75400	+	-	-	-	-
Q9Y5B9	+	-	-	-	-
P05455	+	-	-	+	-
Q13435	+	-	-	-	-
O75439	-	-	+	+	-
P19525	+	-	-	+	-
Q9NZ01	+	+	-	+	-
O75152	+	-	-	-	-
O00767	+	+	-	+	-
Q9H0D6	+	-	-	-	-
Q9H0G5	+	-	-	-	-
P32455	-	-	-	+	+
Q8WVY7	+	-	-	-	-
P06753	-	-	-	+	+
P41223	+	-	-	-	-
P05165	-	-	+	+	-
P00374	-	-	+	+	-
Q9Y2J2	-	-	-	+	-
Q7Z4W1	+	-	-	+	+
Q9NQT4	+	-	-	+	-
P41250	-	-	+	+	+
Q9NQC3	+	+	-	+	-
P38432	+	-	-	+	-
O95453	+	-	-	+	-
Q13177	+	-	-	+	-
P82933	+	-	+	+	-
Q15126	-	-	-	+	+
Q5R3F8	-	-	-	-	+
Q7KZF4	+	-	-	+	+
Q9UNX3	+	-	-	+	+
O75915	-	+	-	+	-
P62942	-	+	-	+	-
Q92797	+	-	-	+	-
Q96QA5	-	-	-	+	-
Q9BW85	+	-	-	-	-
O00442	+	-	-	-	-
P40937	+	-	-	-	-
P22392	+	-	+	+	+
Q9NVM9	+	-	-	+	-
O43592	+	-	-	+	-
P46063	+	-	-	+	-
P55039	+	-	-	+	-
Q9Y3B4	+	-	-	-	-
P49368	-	-	-	+	+
P23193	+	-	-	-	-
Q9UEG4	+	-	-	-	-
P20042	+	-	-	+	-
Q9UEE9	+	-	-	-	-
O15042	+	-	-	-	-
P61244	+	-	-	-	-
Q7L1Q6	-	-	-	+	-
Q08211	+	-	-	+	-
Q01780	+	-	-	+	-
Q9Y3Y2	+	-	-	-	-
Q15382	+	+	-	+	+
Q9NVH1	+	-	+	+	-
Q13601	+	-	-	+	-
Q15233	+	-	-	-	-
Q9NRX1	+	-	-	+	-
P27635	+	+	-	+	-
Q13330	+	-	-	+	-
O00303	+	-	-	+	-
P01876	-	-	-	-	+
Q8NI36	+	-	-	-	-
P05787	+	-	-	+	+
P52209	+	-	-	+	+
O60870	+	-	-	+	-
P55795	+	-	-	+	-
P63167	+	-	+	+	-
Q9BPX3	+	-	-	+	-
P08758	-	-	-	+	+
Q9Y294	+	-	-	-	-
Q16630	+	-	-	+	-
P53985	-	-	-	-	+
P21397	-	-	+	+	-
Q8N1F7	+	-	-	+	-
Q9Y285	-	-	-	+	-
P09622	+	-	+	+	-
Q15056	-	-	-	+	-
P46776	+	+	-	+	-
Q9UPT8	+	-	-	+	-
Q96NC0	+	-	-	-	-
Q9Y6X4	+	-	-	-	-
Q13586	-	+	-	+	-
P50213	+	-	+	+	-
P46940	+	-	-	+	+
Q9GZZ1	+	-	-	+	+
Q9NPJ3	+	-	+	+	-
Q9BQ75	-	-	-	-	-
Q9NSI2	+	-	-	-	-
P62857	+	+	-	+	+
A6ZKI3	-	-	-	-	-
Q9UJZ1	-	-	+	+	-
O95372	+	-	-	+	+
Q13428	+	-	-	+	-
P18887	+	-	-	-	-
P25789	+	-	-	+	+
P25685	+	-	-	+	+
Q96A35	+	-	+	+	-
P17028	+	-	-	-	-
O00410	+	-	-	+	-
P11387	+	-	-	+	-
Q9UBD5	+	-	-	-	-
Q15717	+	+	-	+	-
Q9ULV3	+	-	-	-	-
P47914	+	-	-	+	-
Q13148	+	-	+	+	-
Q13243	+	-	-	+	-
Q96RE7	+	-	-	+	-
Q16891	-	-	+	+	-
O96008	-	-	+	+	-
Q9NXF1	+	-	+	+	-
Q8N567	+	-	-	-	-
Q15738	-	+	-	+	-
P62191	+	-	-	+	-
P67812	-	+	-	+	-
Q00325	-	-	+	+	+
Q9BZL4	-	-	-	+	-
P62258	+	-	+	+	+
Q9NVI7	-	-	+	+	-
Q16666	+	-	-	+	-
O43768	+	-	-	+	-
P60981	-	-	-	+	+
Q29RF7	+	-	-	+	-
Q6ZN08	+	-	-	-	-
Q96JP5	+	-	-	-	-
P27348	-	-	-	+	+
P52434	+	-	-	+	-
P20585	+	-	-	-	-
P32119	-	-	-	+	+
P40616	-	-	-	+	-
Q96I25	+	-	-	-	-
P17812	-	-	-	+	-
P07339	-	-	-	+	+
P56385	-	-	+	+	-
P09651	+	-	-	+	+
P04181	+	-	+	+	-
Q6PK04	+	-	-	-	-
Q86YL5	+	-	-	+	-
Q99497	+	+	+	+	+
Q9Y4W2	+	-	-	+	-
O14776	+	-	-	-	-
P37802	-	-	-	+	+
P52655	+	-	-	+	-
P22087	+	-	-	-	+
Q9BSD7	-	-	-	-	-
Q9BVC6	+	+	-	+	+
Q9P275	+	-	-	+	-
P20340	-	+	-	+	+
Q9UI09	-	-	+	+	-
P82930	+	-	+	+	-
Q969T4	+	-	-	+	-
P36776	+	-	+	+	-
P61289	+	-	-	+	-
P25440	+	-	-	+	-
P00846	-	-	+	+	-
Q9BXP5	+	-	-	+	-
Q49A26	+	-	-	+	-
Q14692	+	-	-	-	-
P55081	+	-	-	-	-
Q9Y4C8	+	-	-	+	-
Q9HAV7	+	-	+	+	-
P39880	+	-	-	+	-
O75340	+	+	-	+	+
P06737	-	-	-	+	+
P17844	+	-	-	+	+
P42166	+	-	-	-	-
Q14240	+	-	-	+	-
Q15072	+	-	-	+	-
Q9BQG0	+	-	-	+	-
P37840	+	-	+	+	+
P09661	+	-	-	-	-
Q7LBC6	+	-	-	-	-
Q9H1C7	-	-	-	+	+
Q86U42	+	-	-	+	-
Q7Z6I8	-	-	-	-	-
Q969Q0	+	+	-	+	-
Q9HCS7	+	-	-	-	-
Q96HS1	-	-	+	+	-
Q13895	+	-	-	+	-
P01011	+	-	-	+	+
Q15562	+	-	-	+	-
Q01081	+	-	-	-	-
O75251	-	-	+	+	-
Q9H583	+	-	+	+	-
Q96PZ0	+	-	-	-	-
Q969Z0	-	-	+	+	-
Q7Z4V5	+	-	-	+	-
P10809	-	-	+	+	+
P06733	+	-	-	+	+
Q9P2N5	+	-	-	+	-
P38646	+	-	+	+	+
P07954	+	-	+	+	+
O43809	+	-	-	+	-
Q9P2R7	-	-	+	+	+
Q9UBM7	+	+	-	+	-
O43396	+	-	-	+	-
O43143	+	-	-	-	-
O95168	+	-	+	+	-
Q8WXX5	+	-	-	+	+
P35250	+	-	-	-	-
P81605	-	-	-	-	+
Q9NWU5	+	-	+	+	-
Q6P2Q9	+	-	-	-	-
Q9BU76	-	-	-	+	+
Q9BYD1	+	-	+	+	-
Q5BJH7	-	+	-	+	-
Q17RC7	-	-	-	+	-
Q9NTZ6	+	-	-	-	-
P41252	+	-	-	+	+
O95373	+	-	-	+	-
P49406	+	-	+	+	-
P30740	-	-	-	+	+
Q00610	-	-	-	+	+
Q9GZR2	+	-	-	-	-
Q9NVV0	+	+	-	+	-
O00567	+	-	-	+	-
Q00403	+	-	-	-	-
Q02790	+	-	+	+	+
Q15459	+	-	-	-	-
Q99250	-	-	-	-	-
P38919	+	-	-	+	-
P43686	+	-	-	+	-
P82912	+	-	+	+	-
Q8TEX9	+	-	-	+	-
P02788	+	-	-	+	+
O75151	+	-	-	-	-
Q9BTC0	+	-	-	+	-
Q9Y314	+	-	-	+	-
Q15397	+	+	-	+	-
P11166	+	-	-	+	+
Q9Y3E5	-	-	+	+	-
Q96G23	+	+	-	+	-
Q15417	-	-	-	+	-
P49916	+	-	+	+	-
Q8IYD1	-	-	-	+	-
Q9UNL2	-	+	-	+	-
Q05519	+	-	-	-	-
Q96P70	+	-	-	+	-
Q6UWP7	-	+	-	+	-
Q9UQE7	+	-	-	+	-
Q02978	+	-	+	+	-
Q8NAF0	+	-	-	-	-
Q9Y3B9	+	-	-	-	-
P07437	+	-	-	+	+
Q9Y2X9	+	-	-	-	-
Q9BPW8	-	-	+	+	-
O75607	+	-	-	+	-
Q7Z3K3	+	-	-	+	-
Q7L014	+	-	-	-	-
Q9UHX1	+	-	-	-	-
P83881	+	+	-	+	-
Q8WWQ0	+	-	-	-	-
Q9BWF3	+	-	-	+	-
Q92552	+	-	+	+	-
Q9UKN7	-	-	-	+	+
Q8IVW6	+	-	-	-	-
P12268	+	-	-	+	+
Q9UKM9	+	-	-	-	-
P53621	-	+	-	+	+
Q15008	+	-	-	+	+
Q13363	+	-	-	+	-
P68032	-	-	-	+	+
Q16795	+	-	+	+	-
Q6FI81	+	-	+	+	-
P50454	-	+	-	+	+
Q99798	-	-	+	+	-
Q15120	+	-	+	+	-
Q9NRX2	+	-	+	+	-
P35659	+	-	-	+	-
Q8N5K1	-	+	+	+	-
O00746	-	-	+	+	-
Q14839	+	-	-	+	-
Q15287	+	-	-	+	-
P84085	-	-	-	+	+
O00154	+	-	+	+	+
O75643	+	-	-	-	-
Q15125	+	+	-	+	-
O94788	-	-	-	+	-
Q6PI78	-	-	+	+	-
P10599	+	-	-	+	+
Q01082	+	-	-	+	+
P78527	+	-	-	+	-
Q92598	+	-	-	+	+
P25398	+	-	-	+	-
Q8TA86	+	+	-	+	-
Q15084	-	+	-	+	+
P52294	+	-	-	+	-
Q9Y5A9	+	-	-	+	-
Q6KC79	+	-	-	+	+
Q96KR1	+	-	-	+	-
Q16543	-	-	-	+	+
Q15645	+	-	-	-	-
P52272	+	-	-	-	+
P00387	-	+	+	+	+
Q9H307	+	-	-	-	-
Q9NXV6	+	-	-	-	-
Q9NWB1	+	-	-	+	-
Q5SSJ5	+	-	-	-	-
Q9BXY0	+	-	-	-	-
Q08170	+	-	-	-	-
P23284	+	+	-	+	+
Q53H12	-	-	+	+	-
Q14980	+	-	-	+	+
Q71F23	+	-	-	+	-
P17480	+	-	-	-	-
P39748	+	-	+	+	-
Q8TCT9	-	+	-	+	-
Q9H1D9	+	-	-	+	-
P56545	+	-	-	+	-
Q8IXB1	-	+	-	+	-
Q14152	+	-	-	+	-
Q13442	-	-	-	+	+
O43290	+	-	-	+	-
O15525	+	-	-	-	-
Q8N1G4	-	-	-	-	-
P42574	+	-	-	+	-
Q9Y3A4	+	-	-	+	-
Q99613	+	-	-	+	-
Q96TA2	+	-	+	+	-
Q9P013	+	-	+	+	-
O00193	-	-	-	-	-
P61081	+	-	-	+	-
Q9H0C8	-	-	-	+	-
P36405	+	-	-	+	+
P61077	+	-	-	+	+
O95400	+	-	-	+	-
Q14247	-	+	-	+	-
P08559	+	-	+	+	-
Q13637	-	+	+	+	-
P18615	+	-	-	-	-
Q9BRJ6	-	-	-	-	-
Q92522	+	-	-	-	-
Q9Y617	-	-	-	+	+
P61513	+	-	-	+	+
P26640	+	-	-	+	-
P50225	-	-	-	+	-
Q14137	+	-	-	-	-
O00429	-	+	+	+	-
Q86UE8	+	-	-	+	-
Q9H5V9	+	+	-	+	-
Q9NRN7	-	-	-	+	+
Q04637	+	-	-	+	-
Q9NWH9	+	-	-	-	-
P59998	+	-	-	+	+
Q9UBT2	+	-	-	+	-
Q13901	+	-	-	+	-
Q9H2P0	+	-	-	-	+
O14617	-	-	-	+	-
P36507	+	+	+	+	+
Q9BZZ5	+	-	-	+	-
Q6IQ49	+	-	-	+	-
O75534	-	-	-	+	-
P22061	-	-	-	+	+
Q8IWZ8	+	-	-	-	-
Q13111	+	-	-	-	-
P46783	+	-	-	+	-
Q15746	-	-	-	+	-
Q7Z7K6	+	-	-	+	-
Q8WZA0	-	-	-	-	-
Q2NL82	+	-	-	+	-
Q99615	+	-	-	+	+
P36404	+	-	+	+	-
Q8WVC0	+	-	-	-	-
Q9BSC4	+	-	-	-	-
Q92576	+	-	-	-	-
Q9UHB7	+	-	-	-	-
O75367	+	-	-	-	+
Q9Y5Y2	+	-	-	+	-
Q00341	+	-	-	+	+
P39019	+	-	-	+	+
Q9NTK5	+	-	-	+	+
P29508	+	-	-	+	+
Q9Y2S7	+	-	+	+	-
Q9NZ63	+	-	-	+	-
Q8N163	+	-	+	+	-
Q9UHR5	+	-	-	-	-
O95551	+	-	-	+	-
Q9NSD9	-	-	-	+	-
Q9BXW7	-	-	+	+	-
Q9UNX4	+	-	-	-	-
P61619	-	+	-	+	-
Q9UGU0	+	-	-	-	-
Q8NEF9	+	-	-	+	-
Q96T58	+	-	-	-	+
Q13151	+	-	-	-	-
Q86XP3	+	-	-	+	-
Q9UPN6	+	-	-	+	-
Q9UBE0	+	-	-	+	-
O94874	+	+	+	+	-
P62906	+	-	-	+	+
P39656	-	+	-	+	-
P62070	-	+	-	+	+
Q8IX01	+	-	-	-	-
Q9H3K6	+	-	-	+	-
P17482	+	-	-	-	-
P51610	+	-	-	+	-
P49327	-	-	-	+	+
P29083	+	-	-	+	-
O75390	+	-	+	+	+
Q96NB2	-	-	+	+	-
P21333	+	-	-	+	+
P52292	+	+	-	+	-
Q9Y3U8	+	-	-	+	-
O14929	+	-	+	+	-
P34897	+	-	+	+	+
P18085	-	-	-	+	+
P35580	+	-	-	+	+
P38159	+	-	-	-	+
Q96FF9	+	-	-	+	-
Q9H9B1	+	-	-	-	-
P06493	+	+	+	+	+
Q9BSJ8	-	+	-	+	-
P67870	+	-	-	+	+
P43246	+	-	-	-	-
Q96PQ6	+	-	-	-	-
Q9BWU0	+	-	-	+	-
P00403	-	-	+	+	-
P50402	+	+	-	+	-
P49411	-	-	+	+	+
O60716	+	-	-	+	+
Q6IAN0	+	+	-	+	-
Q9UMR2	+	-	-	+	+
P55317	+	-	-	-	-
P33992	+	+	-	+	-
P16949	-	-	-	+	+
P06744	-	-	-	+	+
P07947	-	-	-	+	+
P55209	+	-	-	+	-
P25205	+	-	-	+	-
Q9NS69	-	-	+	+	-
Q76FK4	+	-	-	-	-
Q96CW1	-	-	-	+	+
Q15020	+	-	-	+	-
O75937	+	-	-	+	-
Q9BRT6	+	-	-	-	-
P51148	-	-	-	+	+
Q96BT3	+	-	-	+	-
Q8NCI6	-	-	-	+	-
P62277	+	-	-	+	+
P49915	-	-	-	+	-
P48507	-	-	-	+	-
Q06265	+	-	-	+	+
O43615	+	-	+	+	-
Q96PK6	+	-	-	+	-
Q8NFW8	+	-	-	-	-
Q08J23	+	-	+	+	+
Q8N9M1	+	-	-	-	-
Q9UK76	+	-	-	+	-
Q9H0S4	+	-	-	-	-
P60866	+	-	-	+	+
P78318	-	-	-	+	-
P47755	-	-	-	+	+
P42766	+	-	-	+	-
P51003	+	-	-	+	-
Q13621	-	-	-	-	+
O95831	+	-	+	+	-
Q99496	+	-	-	+	-
P08727	-	-	-	+	+
Q5TEC6	+	-	-	-	-
Q8N684	+	-	-	+	-
Q9NPD3	+	-	-	+	-
Q92979	+	-	-	+	-
Q9NTX5	-	-	-	+	-
Q04760	+	-	-	+	+
Q8TF68	+	-	-	-	-
P57088	+	+	-	+	-
P50995	+	-	-	+	+
P62316	+	-	-	+	+
O43390	+	+	-	+	-
Q7L0Y3	+	-	+	+	-
Q9Y4L1	-	+	-	+	+
O43175	-	-	-	+	+
Q9BRR8	+	-	-	-	-
Q9P0M6	+	-	-	-	+
Q9NP72	-	+	-	+	-
Q9P0L0	+	+	-	+	-
Q9BY77	+	-	-	+	-
Q14739	+	+	-	+	-
Q96RL1	+	-	-	-	-
Q14676	+	-	-	-	-
Q9BUL5	+	-	-	+	-
Q9Y606	+	-	+	+	-
Q86YP4	+	-	-	-	-
Q9BVP2	+	-	-	-	+
Q14683	+	-	-	+	-
Q96AE4	+	-	-	+	-
P14625	+	+	-	+	+
O15226	+	-	-	-	-
Q8IY67	+	-	-	+	-
P05388	+	+	-	+	+
P57737	-	-	-	+	-
P26196	+	-	-	+	-
O00116	-	-	+	+	-
P08621	+	-	-	-	-
O00506	-	-	-	+	+
Q5TBB1	+	-	-	-	-
P13010	+	-	-	+	+
P11388	+	-	-	+	-
Q15424	+	-	-	-	-
Q9H3U1	+	-	-	+	-
P13984	+	-	-	-	-
P30050	+	-	-	+	+
Q12840	-	-	-	+	-
P51991	+	-	-	-	-
Q99832	-	-	-	+	+
P49257	-	+	-	+	+
Q9UKV3	+	-	-	+	-
Q13257	+	-	-	+	-
Q9Y6M1	+	-	-	+	-
Q8WUB8	+	-	-	-	-
Q8NDD1	+	-	-	-	-
Q16576	+	-	-	+	-
Q7Z794	-	-	-	+	+
Q96Q11	+	-	+	+	-
Q9NZI8	+	-	-	+	-
Q9BZ95	+	-	-	-	-
P16220	+	-	-	-	-
Q01085	+	-	-	+	-
O75964	-	-	+	+	-
Q9P035	+	+	-	+	-
Q8TAQ2	+	-	-	-	-
Q9Y2Z4	+	-	+	+	-
P62820	-	+	-	+	+
O95251	+	-	-	+	-
P29692	+	+	-	+	-
Q92733	+	-	-	-	-
Q9NVI1	+	-	-	+	-
Q9H1E3	+	-	-	+	-
P61026	-	+	-	+	+
P46977	-	+	-	+	-
P53597	-	-	+	+	-
Q99729	+	-	-	+	-
P31944	+	-	+	+	-
P26641	+	-	-	+	+
A0A0B4J2D5	-	-	+	+	-
P63104	+	-	-	+	+
Q13185	+	-	-	-	-
Q9UGI8	+	-	-	+	-
Q00577	+	-	-	+	-
Q9UIJ7	-	-	+	+	-
P51532	+	-	-	-	+
P28838	+	-	-	+	+
Q9NY12	+	-	-	-	-
O14965	+	-	-	+	-
Q92620	+	-	-	-	-
O00267	+	-	-	-	-
Q96QD8	-	-	-	+	-
P20020	+	-	-	+	+
Q969J2	+	-	-	-	-
P48556	+	-	-	+	-
Q12906	+	-	+	+	+
Q12792	-	-	-	+	-
Q86VP6	+	-	-	+	+
Q8NBU5	-	-	+	+	-
Q12769	+	-	-	+	-
Q15631	+	+	-	+	-
Q8WW12	+	-	-	-	-
P24539	+	-	+	+	-
P18754	+	-	-	+	-
P18583	+	-	-	-	-
P08133	-	-	+	+	+
Q9Y230	+	-	-	+	+
P14406	-	-	+	+	-
Q96ME7	+	-	-	-	-
O00483	-	-	+	+	-
Q9NW64	+	-	-	+	-
Q1ED39	+	-	-	-	-
P27144	-	-	+	+	-
P02768	+	+	-	+	+
P07900	+	-	+	+	+
Q9BW27	+	-	-	+	-
O95793	+	+	-	+	+
P09012	+	-	-	-	-
Q03701	+	-	-	-	-
Q9H6R4	+	-	+	+	-
Q9H0A0	+	-	-	-	-
P12236	+	-	+	+	-
P35998	+	-	-	+	+
P33240	+	-	-	-	-
Q8WXI9	+	-	-	-	-
P56192	+	-	-	+	+
Q9BYD3	+	-	+	+	-
Q96ST3	+	-	-	-	-
P0C0S5	+	-	-	-	+
O60313	+	-	+	+	-
O43719	+	-	-	-	-
Q9NVP1	+	-	-	-	-
Q99848	+	-	-	-	-
O15381	+	-	-	-	-
Q15758	-	-	-	+	+
Q9Y2X3	+	-	-	+	-
P50991	+	-	-	+	+
P10155	+	-	-	+	-
P26358	+	-	-	-	-
Q14165	-	+	-	+	-
Q01105	+	+	-	+	-
Q02880	+	-	-	+	-
P60033	-	-	-	-	+
Q86VM9	+	-	-	-	-
P11908	-	-	-	+	-
P52565	+	-	-	+	+
Q8NFC6	+	-	-	+	-
P19367	-	-	+	+	-
Q14974	+	+	-	+	+
Q9NV31	+	-	-	-	-
O43684	+	-	-	+	-
O60264	+	-	-	-	-
P30085	+	-	-	+	+
P82914	+	-	+	+	-
P08865	+	-	-	+	+
O00571	+	-	-	+	+
Q9NR30	+	-	+	+	-
O94880	+	-	-	+	-
Q9H0H5	+	-	-	+	+
P17980	+	-	-	+	+
O15260	+	+	-	+	-
Q6NSZ9	+	-	-	-	-
Q01826	+	-	-	-	-
Q53GS9	+	-	-	-	-
Q8NE71	+	-	-	+	-
Q9HAB8	+	-	-	+	-
Q7KZ85	+	-	-	-	-
Q9H223	+	+	-	+	+
P52298	+	-	-	+	-
Q9BV20	+	-	-	+	-
Q12888	+	-	-	+	-
Q9H0U3	-	+	-	+	-
P82675	+	-	+	+	-
O75940	+	-	-	+	-
P49792	+	-	-	+	-
P26583	+	-	-	+	+
P41227	+	-	-	+	-
Q15393	+	-	-	-	-
P62891	+	-	-	+	+
Q9BRZ2	-	-	-	+	-
P31025	-	-	-	-	+
Q7Z2T5	+	-	-	-	-
Q99459	+	-	-	+	-
Q9BZE4	+	-	-	+	-
P61204	-	-	-	+	+
Q96EY4	+	-	-	-	-
Q9NRZ9	+	-	-	-	-
O15347	+	-	-	+	-
P04908	+	-	-	-	+
P13667	-	+	-	+	+
P43487	+	-	-	+	-
Q92945	+	-	-	+	-
P05109	+	-	-	+	+
Q14690	+	-	-	+	-
P47897	-	-	+	+	-
P20807	+	-	-	+	-
O14980	+	-	-	+	-
P48634	+	-	-	+	+
P09874	+	-	+	+	-
Q8IY81	+	-	-	-	-
O00299	+	+	+	+	+
P49736	+	-	-	+	-
P30048	+	-	+	+	-
P50990	+	-	-	+	+
P31943	+	-	-	+	-
P21796	+	-	+	+	+
P47756	-	-	-	+	+
P42704	+	-	+	+	-
Q9UQ35	+	-	-	-	-
Q9UQR0	+	-	-	-	-
Q15366	+	-	-	+	+
P25311	+	-	-	-	+
P46013	+	-	-	-	-
Q96DT7	+	-	-	-	-
P34932	+	-	+	+	+
O60814	+	-	-	+	+
Q9NQZ5	-	-	+	+	-
Q9BYD2	+	-	+	+	-
P32969	+	-	-	+	-
O60749	-	-	-	+	-
O75396	-	+	-	+	-
Q9BQ61	-	-	-	-	-
P21127	+	-	-	+	-
O00231	+	-	-	+	+
O75925	+	-	-	+	-
Q8IYL3	+	-	-	-	-
P09543	-	-	+	+	+
Q93008	+	-	-	+	-
O60725	-	+	-	+	-
Q9Y2W1	+	-	-	-	+
P15311	+	-	-	+	+
Q9BQT8	-	-	+	+	-
P24390	-	+	-	+	-
Q9UIG0	+	-	-	-	-
P20073	+	+	-	+	+
O60832	+	-	-	+	-
P15924	+	-	-	+	+
Q12931	+	-	+	+	-
P23528	+	-	-	+	+
Q96GN5	+	-	-	+	-
Q8TDY2	+	+	-	+	-
P51114	+	-	-	+	-
P60842	+	-	-	+	+
Q15269	+	-	-	-	-
P62280	+	-	-	+	+
Q16563	-	-	-	+	+
Q96T37	+	-	-	-	-
P62873	-	-	-	+	+
P05783	+	-	-	+	+
Q92973	+	-	-	+	+
P49753	-	-	+	+	-
P46060	+	-	-	+	-
Q9ULG1	+	-	-	+	-
P42677	+	-	-	+	-
Q99426	+	-	-	+	-
P00558	-	-	-	+	+
Q14257	+	+	-	+	-
Q92900	+	-	-	+	-
Q9HD20	-	+	-	+	-
Q99720	+	+	-	+	-
O43837	+	-	+	+	-
P51659	-	-	-	+	-
O60830	-	-	+	+	-
Q13948	+	-	-	+	-
O60783	+	-	+	+	-
O75746	-	-	+	+	-
Q5T6V5	-	-	-	-	-
P36873	+	-	+	+	-
Q8NHQ9	+	-	-	+	-
P10114	-	-	-	+	-
P33991	+	-	-	-	-
Q8WYP5	+	-	-	+	+
Q8N7H5	+	-	-	+	-
P17096	+	-	-	+	-
P06702	+	-	-	+	+
O94992	+	-	-	+	-
Q8NFH5	+	-	-	+	-
P31040	+	-	+	+	-
P49711	+	-	-	-	-
Q5UIP0	+	-	-	+	-
Q13823	+	-	-	-	-
P53007	+	-	+	+	+
P56270	+	-	-	-	-
Q96T88	+	-	-	-	-
O15355	+	-	-	+	-
O60885	+	-	-	-	-
Q08945	+	-	-	-	-
P51151	-	+	-	+	+
Q8TC12	-	+	-	+	-
Q14008	+	-	-	+	-
Q05D32	+	-	-	-	-
Q14166	+	-	-	+	-
Q9UL40	+	-	-	+	-
Q5JTV8	+	-	-	-	-
P02545	+	-	-	+	-
Q8NEJ9	+	-	+	+	-
Q86T24	+	-	-	+	-
Q9NVV4	+	-	+	+	-
Q12874	+	-	-	-	-
Q5T3I0	+	-	-	-	-
Q12857	+	-	-	-	-
Q8NE86	-	-	+	+	-
P49756	+	-	-	+	-
P07355	+	-	-	+	+
Q13242	+	-	-	-	-
Q13620	+	-	-	+	+
Q9P0I2	-	+	-	+	-
P35637	+	-	-	+	-
Q8N0U8	-	+	-	+	-
Q9NWS8	-	-	+	+	-
P12235	-	-	+	+	-
O94906	+	-	-	-	-
Q9NZJ7	-	-	+	+	-
Q92572	-	-	-	+	-
Q8IWS0	+	-	-	-	-
Q9BXS6	+	-	-	+	-
Q86X53	-	-	-	-	-
Q9NX20	+	-	+	+	-
Q9H165	+	-	-	+	-
P78346	+	-	-	-	-
Q96BM9	-	-	-	+	+
O75955	+	-	-	+	+
P53618	-	+	-	+	-
Q15102	-	-	-	+	-
O43670	+	-	-	+	-
O60506	+	+	-	+	-
Q14566	+	-	-	-	-
P30153	+	-	+	+	+
O43172	+	-	-	-	-
P33993	+	-	-	+	-
Q8NEW0	-	+	+	+	-
Q6PJT7	+	-	-	+	-
O95983	+	-	-	+	-
P62081	+	+	-	+	-
Q6IN85	+	-	-	+	-
P51149	-	-	+	+	+
Q9Y512	-	-	+	+	+
P19623	-	-	-	+	-
Q9NRG9	+	-	-	+	-
Q92499	+	-	+	+	-
P53999	+	-	-	-	+
Q9Y2Q3	-	-	+	+	+
Q14966	+	-	-	+	-
O00566	+	-	-	-	-
P60468	-	+	-	+	-
Q9BYG3	+	-	-	+	-
Q9HCC0	-	-	+	+	-
P07195	-	-	+	+	+
Q3MHD2	-	-	-	+	-
Q9BRL6	+	-	-	+	-
P61224	-	-	-	+	+
P60228	+	-	-	+	+
P51608	+	-	-	+	+
P53004	-	-	-	+	+
Q15149	-	-	+	+	+
Q9UQR1	+	-	-	+	-
P30041	+	-	+	+	+
Q6PI48	+	-	+	+	-
O14737	+	-	-	+	+
Q9NPF5	+	-	-	+	-
Q92917	+	-	-	-	-
Q96BK5	+	-	+	+	-
O75533	+	-	-	-	-
Q96GQ7	+	-	-	-	-
O60563	+	-	-	+	-
P45954	-	-	+	+	-
P61326	+	-	-	+	-
P10620	-	+	+	+	-
Q9UKD2	+	-	-	+	-
Q92688	+	-	-	+	+
Q9Y3D8	+	-	-	+	-
Q96EP5	+	-	-	+	-
P20700	+	-	-	-	-
Q9P2K5	+	-	-	-	-
P29372	+	-	+	+	-
P22102	-	-	-	+	+
P51812	+	-	-	+	-
Q96I24	+	-	-	+	-
Q53GQ0	-	+	-	+	-
O95298	-	-	+	+	-
Q69YH5	+	-	-	+	-
P28066	+	-	-	+	+
Q9Y696	+	-	+	+	+
Q14697	-	+	-	+	+
Q8TDN6	+	-	-	-	-
Q9Y2P8	+	-	-	-	-
Q9H501	+	-	-	-	+
Q96BP3	+	-	-	-	-
P23919	+	-	+	+	-
Q9Y450	-	-	-	+	+
O60831	-	-	-	+	-
P62136	+	-	-	+	+
O14828	-	-	-	+	+
Q13356	+	-	-	+	-
Q9Y2U8	+	-	-	-	-
Q5BKZ1	+	-	-	-	-
P35249	+	-	-	-	-
P54886	-	-	+	+	-
Q9BVI4	+	-	-	-	-
Q13416	+	-	-	-	-
O15371	+	-	-	+	-
P51665	+	-	-	+	+
Q9ULW3	+	-	-	-	-
Q5T5X7	+	-	-	-	-
Q9BZI7	+	-	-	+	-
P18077	+	-	-	+	+
Q86UE4	+	+	-	+	-
O15541	+	-	-	-	-
P62269	+	-	-	+	+
Q5JWF2	+	-	-	+	+
Q96KQ7	+	-	-	-	-
P51398	+	-	+	+	-
P61009	-	+	-	+	-
O75323	-	-	+	+	-
P20339	+	-	-	+	+
Q9NYP9	+	-	-	+	-
Q9Y266	+	-	-	+	-
Q9P031	+	-	-	-	-
Q9P2W9	-	+	-	+	-
Q96AG4	+	+	+	+	-
O00505	+	-	-	+	-
P11413	-	-	-	+	+
Q9BZJ0	+	-	-	-	-
Q9NW82	+	-	-	-	-
Q8WXF1	+	-	-	+	-
Q9NTJ3	+	-	-	+	-
P49419	+	-	+	+	+
P49755	-	+	-	+	-
O00148	+	-	-	+	-
P51571	-	+	-	+	+
Q9UHB9	+	+	-	+	-
Q96QK1	-	-	+	+	+
P05023	-	+	-	+	+
Q13123	+	-	-	+	-
Q9UMS4	+	-	-	+	-
Q9NS91	+	-	-	+	-
Q13642	+	-	-	+	-
P29401	+	+	-	+	+
Q6Y1H2	-	+	-	+	-
Q9Y5J1	+	-	-	-	-
Q16763	+	-	-	+	-
Q96A33	-	+	-	+	-
Q9BUQ8	+	-	-	-	+
Q9ULU4	+	-	-	+	-
O60828	+	-	-	+	-
P49585	+	+	-	+	-
Q15061	+	-	-	-	-
O76094	+	+	-	+	-
Q01813	+	-	-	+	+
Q96JM3	+	-	-	+	-
Q9UKX7	+	-	-	-	-
Q02413	+	-	-	+	-
P56182	+	-	-	-	-
Q13263	+	-	-	+	-
Q14241	+	-	-	-	+
E9PAV3	+	-	-	+	+
Q9BUJ2	+	-	-	-	-
Q9ULV4	-	-	-	+	-
Q9Y421	+	-	-	-	-
P42345	+	+	+	+	-
P55060	+	-	-	+	+
Q9ULW0	+	-	-	+	-
Q93009	+	-	-	+	-
P00568	-	-	-	+	+
Q5QJE6	+	-	-	-	-
P62333	+	-	-	+	+
P09001	+	-	+	+	-
Q07687	+	-	-	-	-
Q96QC0	+	-	-	+	-
Q8WVC6	-	-	+	+	-
Q4G0J3	+	-	-	+	-
P30044	+	-	+	+	+
P49959	+	-	-	+	-
Q8N1G2	+	-	-	+	-
Q9Y295	+	-	-	+	-
P62330	-	-	-	+	+
Q6P1J9	+	-	-	+	-
P04844	+	+	-	+	-
P49321	+	-	-	+	-
Q9P2J5	+	+	-	+	-
O75475	+	-	-	+	-
P47985	-	-	+	+	-
P62829	+	-	-	+	+
O14950	-	-	-	+	+
Q9Y678	-	+	-	+	-
Q9BVJ6	+	-	-	+	-
P17655	+	+	-	+	+
Q9H9Y2	+	-	-	-	-
Q8IZ81	-	-	-	-	-
P62841	+	-	-	+	-
Q14197	+	-	+	+	-
P61006	-	-	-	+	+
Q9Y3C1	+	-	-	-	-
Q99623	+	-	+	+	-
Q96E11	-	-	+	+	-
Q9NY61	+	-	-	+	-
Q5RKV6	+	-	-	+	-
Q8NC51	+	-	-	+	+
P35749	-	-	-	+	+
Q9P2X0	-	+	-	+	-
O95573	-	+	+	+	-
P56134	+	-	+	+	-
O75027	-	-	+	+	-
Q8TDD1	+	-	-	+	-
Q9NSE4	-	-	+	+	-
Q96G21	+	-	-	-	-
Q8NEY8	+	-	-	+	-
Q8WTT2	+	-	+	+	-
Q9H6F5	+	-	-	-	-
Q8IY33	-	-	-	+	-
Q66LE6	-	-	-	+	-
Q8N9T8	+	-	-	-	-
P45880	+	-	+	+	-
P32189	+	-	+	+	+
G5E972	+	-	-	-	-
A0A3B3IUD7	+	-	-	-	-
E7EWR4	+	-	-	-	-
Q9BQE3	+	-	-	+	-
Q53HL2	+	-	-	+	-
A0A0B4J1V8	+	-	-	-	-
M0R2Z9	+	-	-	-	-
O95600	+	-	-	+	-
A0A286YEU2	+	-	-	-	-
I3L0A0	+	-	-	-	-
X6R4W8	+	-	-	-	-
Q10570	+	-	-	-	-
Q02750	+	+	+	+	-
Q9HBD4	+	-	-	-	-
O75691	+	-	-	+	-
A0A8V8TMN5	+	-	-	+	-
P12273	+	-	-	-	+
Q13506	+	-	-	-	-
Q9NQG5	+	-	-	-	-
Q86WX3	+	-	-	+	-
Q06546	+	-	-	-	-
H3BVG0	+	-	-	-	-
A0A669KAV7	+	-	-	-	-
A0A994J5J9	+	-	-	-	-
J3KPZ4	+	-	-	+	-
E5KLJ9	+	-	+	+	-
P08754	+	+	-	+	+
E9PKP7	+	-	-	-	-
C9JSZ1	+	-	-	-	-
Q86V15	+	-	-	+	-
H0Y8C6	+	-	-	+	-
O43148	+	-	-	-	-
Q01831	+	-	+	+	-
A0A087WX23	+	-	-	+	+
B4DLN1	+	-	+	+	-
P07205	+	-	-	+	+
E9PIM0	+	-	+	+	-
Q5XKP0	+	-	+	+	-
A0A7I2YQE1	+	-	-	+	-
A0A7I2V490	+	-	-	-	-
A0A2R8Y852	+	-	-	+	-
A0A7I2V535	+	-	-	-	-
A0A3B3IT92	+	-	-	-	-
Q9Y6E0	+	-	-	+	+
A0A669KBJ7	+	-	-	-	-
Q06330	+	-	-	+	-
Q5H9L2	+	-	-	-	-
A0A5H1ZRQ2	+	-	-	-	-
A0A7P0TB19	+	-	-	-	-
A0A024RBG1	+	-	-	+	-
Q15022	+	-	-	-	-
J3KQ32	+	-	-	+	-
A0A8I5KX72	+	-	-	-	-
Q15003	+	-	-	+	-
A0A0U1RRH7	+	-	-	-	-
O00232	+	-	-	+	+
A0A087X0H9	+	-	-	-	-
A0A075B6F9	+	-	-	+	-
A0A0C4DFV9	+	-	-	-	-
C9JU26	+	-	+	+	-
Q8N1G0	+	-	-	+	-
Q969M3	+	+	-	+	-
O75351	+	-	-	+	+
A0A7P0T954	+	-	-	-	-
Q6NSI4	+	-	-	-	-
A0A669KBH5	+	-	-	+	+
A0A0C4DFX9	+	-	-	+	-
Q3YEC7	+	-	-	+	-
Q8N357	+	-	+	+	+
Q9Y6D6	+	-	-	+	-
Q8NB50	+	-	-	-	-
Q9NZB2	+	-	-	+	-
Q96B01	+	-	-	-	-
D6RJ07	+	-	-	+	-
A0A8Q3SHX7	+	-	-	-	-
A6NEM2	+	-	-	-	-
Q969R5	+	-	-	-	-
Q9UI15	+	-	-	-	-
P08237	+	-	-	+	-
A0A3B3ITJ4	+	-	-	-	-
P84103	+	-	-	+	-
A0A7P0T9U7	+	-	-	-	-
F6VRR5	+	-	-	+	-
G8JLB6	+	-	-	+	-
M0R102	+	-	-	+	-
H0YJF7	+	-	-	+	-
A0A7I2V3S3	+	-	-	+	-
A0A0G2JK64	+	-	-	-	-
P49593	+	-	-	+	-
Q9BTZ2	+	+	+	+	-
H7C2Q8	+	-	-	-	-
Q15773	+	-	-	+	-
Q9NWW5	+	+	-	+	-
A0A804HKX1	+	-	-	+	-
Q93084	+	+	-	+	-
A0A6Q8PGG9	+	-	-	-	-
Q9NVP2	+	-	-	+	-
A0A1Y0BRN3	+	-	-	+	+
H3BRB3	+	-	-	+	-
A2RU30	+	+	-	+	-
J3QQJ0	+	-	-	-	-
H0YL70	+	-	-	-	-
A0A0G2JK44	+	-	-	-	-
Q9H4L4	+	-	-	+	-
A0A8V8TMQ1	+	-	-	+	-
A0A0U1RRM4	+	-	-	-	+
H0YFY6	+	-	-	-	-
P19012	+	-	-	+	+
Q9H1R3	+	-	-	+	-
M0R0C6	+	-	-	+	-
A0A0U1RQC9	+	+	+	+	-
H0YHG0	+	-	-	+	-
K7EJB5	+	-	-	+	-
Q9ULJ3	+	-	-	+	-
A0A8V8TLA4	+	-	-	+	-
A0A0C4DG89	+	-	-	-	-
A0A087WT20	+	-	-	+	-
H7C0S8	+	-	-	-	-
Q9UJA5	+	-	-	-	-
A0A7P0T8N8	+	-	-	-	-
P06241	+	+	+	+	-
P01040	+	-	-	+	+
P17535	+	-	-	-	-
O75909	+	-	-	-	-
A0A0A0MT33	+	-	-	-	-
P61019	+	+	-	+	+
A0A994J6B4	+	-	-	-	-
A0A994J6L2	+	-	-	-	-
E7ERS3	+	-	-	-	-
P84090	+	-	-	+	-
E9PRY8	+	-	-	+	-
A0A087WTW0	+	-	-	-	-
Q5JPU2	+	-	+	+	-
Q9NRG7	+	-	-	-	-
J3KTA4	+	-	-	-	-
A0A8V8TRJ3	+	-	-	-	-
Q12933	+	+	-	+	-
P49840	+	-	+	+	-
A0A8I5KWT8	+	-	-	+	-
E9PB61	+	-	-	-	-
F5H6Q1	+	-	-	-	-
P58107	+	-	-	+	-
O75694	+	-	-	+	-
A0A6Q8PFJ0	+	-	-	-	-
Q5T760	+	-	-	-	-
Q9C030	+	-	-	+	-
P30837	+	-	+	+	-
A0A994J7H0	+	-	-	-	-
O75844	+	+	-	+	+
A0A8V8TQZ3	+	-	-	-	-
H3BV03	+	-	-	+	-
A0A8V8TLI4	+	-	-	-	-
P49903	+	-	-	+	-
H0Y9Y2	+	-	-	-	-
Q8WUA2	+	-	-	+	-
P52741	+	-	-	-	-
Q14331	+	-	-	+	-
Q13200	+	-	-	+	+
Q9P2P6	+	-	-	+	-
Q9NZJ4	+	-	+	+	-
P63151	+	-	-	+	-
A0A994J749	+	-	-	+	-
J3KN66	+	-	-	-	-
A0A6I8PU73	+	-	-	+	-
A0A7N4I394	+	-	-	-	-
A0A2R8Y7R8	+	-	-	-	-
A0A0A0MRM9	+	-	-	-	-
Q04837	+	-	+	+	+
Q6P4A7	+	-	+	+	-
P31947	+	-	-	+	+
R4GNG8	+	-	-	-	-
A0A9L9PXL5	+	-	-	-	-
Q6ZP01	+	-	-	+	-
A0A8Q3SHN7	+	-	-	-	-
A0A6I8PRA0	+	-	-	+	-
P41208	+	-	-	+	-
A0A494C1K3	+	-	-	-	-
A0A8V8TRH9	+	-	-	-	-
A0A2R8Y7V5	+	-	-	+	-
P51116	+	-	-	+	-
A0A494C108	+	-	-	-	-
P49454	+	-	-	+	-
H0Y6T6	+	-	-	-	-
A0A994J7C7	+	-	-	-	-
A0A494C028	+	-	-	-	-
E7ESC6	+	-	-	+	-
F8VXC8	+	-	-	-	-
A0A0D9SF53	+	-	-	+	-
A0A024QZP7	+	-	-	+	-
A0A3B3IUA2	+	-	-	+	-
Q14678	+	-	-	+	-
Q13098	+	-	-	+	-
A0A994J4R3	+	-	-	-	-
A0A0D9SGE8	+	-	-	-	-
A0A1W2PNX8	+	-	-	+	-
A8MXP9	+	-	-	-	-
E9PL19	+	-	-	-	-
F5H2X7	+	-	-	-	-
Q96GM5	+	-	-	-	-
P10909	+	+	+	+	+
M0R2B7	+	-	-	+	-
A0A7I2V5Y5	+	-	-	+	-
Q8IWX8	+	+	-	+	-
D6RBZ0	+	-	-	-	-
A0A8V8TQI3	+	-	-	-	-
K7ERQ8	+	-	-	-	-
B5MBX0	+	-	-	-	-
A0A5F9ZHS3	+	-	-	-	-
Q9UBS4	+	+	-	+	+
Q15029	+	-	-	+	-
A0A0C4DGG9	+	-	-	-	-
Q5SZE1	+	+	-	+	-
P14324	+	-	-	+	-
H0Y9X1	+	-	-	-	-
A0A494C0W0	+	-	-	+	-

## Sheet: Proteins co-localized to ER
							Accesion No
							Q15392
							P09429
							P31689
							P46777
							P23526
							P61353
							O00255
							P30101
							P11021
							O14880
							P15153
							Q5BJF2
							Q99653
							P08134
							P46778
							P63241
							P22314
							P04637
							O60762
							Q13162
							Q9Y6I9
							Q9NZ01
							O00767
							Q9NQC3
							Q15382
							P27635
							P46776
							P62857
							Q15717
							Q99497
							Q9BVC6
							O75340
							Q969Q0
							Q9UBM7
							Q9NVV0
							Q15397
							Q96G23
							P83881
							Q15125
							Q8TA86
							P23284
							Q9H5V9
							P36507
							O94874
							P52292
							P06493
							P50402
							Q6IAN0
							P33992
							P57088
							O43390
							Q9P0L0
							Q14739
							P14625
							P05388
							Q9P035
							P29692
							Q15631
							P02768
							O95793
							Q01105
							Q14974
							O15260
							Q9H223
							O00299
							P20073
							Q8TDY2
							Q14257
							Q99720
							O60506
							P62081
							Q86UE4
							Q96AG4
							Q9UHB9
							P29401
							P49585
							O76094
							P42345
							P04844
							Q9P2J5
							P17655
							Q02750
							P08754
							Q969M3
							Q9BTZ2
							Q9NWW5
							Q93084
							A2RU30
							A0A0U1RQC9
							P06241
							P61019
							Q12933
							O75844
							P10909
							Q8IWX8
							Q9UBS4
							Q5SZE1

## Sheet: Proteins co-localized to mit.
							Accesion No
							P13051
							P31689
							Q99714
							Q09161
							P00338
							O76031
							Q16540
							Q9Y277
							Q7Z7H8
							Q9Y399
							Q9NX63
							P51553
							Q3ZCQ8
							P11177
							P82921
							P17612
							Q96EY7
							P11021
							P22695
							O14880
							P15153
							Q9Y2Q9
							P25705
							Q9NPL8
							P06576
							Q9P0J0
							P22314
							P04637
							Q9UMY1
							Q8N5M1
							Q9UBX3
							P48047
							Q9UKN8
							Q9BUB7
							P82933
							P22392
							Q9NVH1
							P63167
							P09622
							P50213
							Q9NPJ3
							Q96A35
							Q13148
							Q9NXF1
							P62258
							P04181
							Q99497
							P82930
							P36776
							Q9HAV7
							P37840
							Q9H583
							P38646
							P07954
							O95168
							Q9NWU5
							Q9BYD1
							P49406
							Q02790
							P82912
							P49916
							Q02978
							Q92552
							Q16795
							Q6FI81
							Q15120
							Q9NRX2
							O00154
							P39748
							Q96TA2
							Q9P013
							P08559
							P36507
							P36404
							Q9Y2S7
							Q8N163
							O94874
							O75390
							O14929
							P34897
							P06493
							O43615
							Q08J23
							O95831
							Q7L0Y3
							Q9Y606
							Q96Q11
							Q9Y2Z4
							P31944
							Q12906
							P24539
							P07900
							Q9H6R4
							P12236
							Q9BYD3
							O60313
							P82914
							Q9NR30
							P82675
							P09874
							O00299
							P30048
							P21796
							P42704
							P34932
							Q9BYD2
							Q12931
							O43837
							O60783
							P36873
							P31040
							P53007
							Q8NEJ9
							Q9NVV4
							Q9NX20
							P30153
							Q92499
							P30041
							Q6PI48
							Q96BK5
							P29372
							Q9Y696
							P23919
							P51398
							Q96AG4
							P49419
							P42345
							P09001
							P30044
							Q14197
							Q99623
							P56134
							Q8WTT2
							P45880
							P32189
							Q02750
							E5KLJ9
							Q01831
							B4DLN1
							E9PIM0
							Q5XKP0
							C9JU26
							Q8N357
							Q9BTZ2
							A0A0U1RQC9
							P06241
							Q5JPU2
							P49840
							P30837
							Q9NZJ4
							Q04837
							Q6P4A7
							P10909

## Sheet: Proteins co-localized to cytop.
							Accesion No
							P55884
							Q9NX58
							O43242
							Q15392
							P62851
							Q13112
							P13051
							Q9NZM5
							Q14684
							P52701
							P09429
							O75821
							O00541
							O96028
							P19388
							O94842
							P35579
							P31689
							Q99714
							O60869
							Q09161
							Q86V81
							P00338
							Q5JTH9
							Q8N3U4
							Q75N03
							O76031
							Q9NYF8
							Q9NX24
							Q9NV06
							Q16540
							P46777
							Q9UKK9
							O43395
							P54577
							Q9Y277
							O43491
							P04083
							P51858
							P43490
							Q9H6Z4
							O60231
							P23526
							Q16186
							Q6P2E9
							P62140
							Q7Z7H8
							Q9Y6A4
							P06899
							Q96SI9
							Q9Y399
							Q9NQS7
							P55265
							Q53EL6
							Q14103
							O00487
							Q9Y3T9
							Q9NX63
							P51553
							Q03188
							Q9Y2W2
							Q3ZCQ8
							Q06830
							Q6DKI1
							O95239
							Q92769
							Q9Y3F4
							O14979
							P56177
							A8MWD9
							P68400
							P11177
							Q9NVM6
							Q13492
							P82921
							Q9H3P2
							P17612
							P46782
							P04080
							Q9UFC0
							P62495
							Q9BWS9
							Q9Y3A5
							P61353
							O00255
							P07814
							Q96EY7
							P55854
							P30101
							Q15019
							P05198
							Q13404
							P07737
							Q9P258
							Q9BU64
							Q9HB71
							Q15185
							P82979
							P11021
							P22695
							Q12905
							O75828
							Q8NBT2
							O14880
							O00425
							P04406
							P42167
							P07910
							P15153
							P22626
							P63173
							Q5BJF2
							P41091
							Q53F19
							Q99653
							Q14151
							Q9Y265
							Q9Y2Q9
							Q6UN15
							Q9BV38
							Q96FW1
							P25705
							P08134
							Q9Y262
							P78347
							P35268
							P46778
							Q9NPL8
							P62937
							Q14004
							P52597
							P12956
							P63241
							P06576
							Q9P0J0
							P22314
							P04637
							P14866
							Q99986
							Q9H814
							Q12948
							Q9H910
							Q9UMY1
							Q9UQB3
							Q8IXM2
							P19784
							O60762
							P18621
							P14678
							P54136
							Q14978
							Q07666
							Q9UIA9
							P54619
							P37108
							P62888
							P49790
							P52594
							Q02241
							Q13162
							Q9Y6I9
							Q8N5M1
							Q9UBL6
							Q92841
							Q9UBX3
							P07741
							Q9NQW6
							P63208
							Q14669
							P48047
							Q9UKN8
							O95347
							P62195
							P08708
							Q9BUB7
							P05455
							P19525
							Q9NZ01
							O00767
							Q7Z4W1
							Q9NQT4
							Q9NQC3
							P38432
							O95453
							Q13177
							P82933
							Q7KZF4
							Q9UNX3
							Q92797
							P22392
							Q9NVM9
							O43592
							P46063
							P55039
							P20042
							Q08211
							Q01780
							Q15382
							Q9NVH1
							Q13601
							Q9NRX1
							P27635
							Q13330
							O00303
							P05787
							P52209
							O60870
							P55795
							P63167
							Q9BPX3
							Q16630
							Q8N1F7
							P09622
							P46776
							Q9UPT8
							P50213
							P46940
							Q9GZZ1
							Q9NPJ3
							P62857
							O95372
							Q13428
							P25789
							P25685
							Q96A35
							O00410
							P11387
							Q15717
							P47914
							Q13148
							Q13243
							Q96RE7
							Q9NXF1
							P62191
							P62258
							Q16666
							O43768
							Q29RF7
							P52434
							P09651
							P04181
							Q86YL5
							Q99497
							Q9Y4W2
							P52655
							Q9BVC6
							Q9P275
							P82930
							Q969T4
							P36776
							P61289
							P25440
							Q9BXP5
							Q49A26
							Q9Y4C8
							Q9HAV7
							P39880
							O75340
							P17844
							Q14240
							Q15072
							Q9BQG0
							P37840
							Q86U42
							Q969Q0
							Q13895
							P01011
							Q15562
							Q9H583
							Q7Z4V5
							P06733
							Q9P2N5
							P38646
							P07954
							O43809
							Q9UBM7
							O43396
							O95168
							Q8WXX5
							Q9NWU5
							Q9BYD1
							P41252
							O95373
							P49406
							Q9NVV0
							O00567
							Q02790
							P38919
							P43686
							P82912
							Q8TEX9
							P02788
							Q9BTC0
							Q9Y314
							Q15397
							P11166
							Q96G23
							P49916
							Q96P70
							Q9UQE7
							Q02978
							P07437
							O75607
							Q7Z3K3
							P83881
							Q9BWF3
							Q92552
							P12268
							Q15008
							Q13363
							Q16795
							Q6FI81
							Q15120
							Q9NRX2
							P35659
							Q14839
							Q15287
							O00154
							Q15125
							P10599
							Q01082
							P78527
							Q92598
							P25398
							Q8TA86
							P52294
							Q9Y5A9
							Q6KC79
							Q96KR1
							Q9NWB1
							P23284
							Q14980
							Q71F23
							P39748
							Q9H1D9
							P56545
							Q14152
							O43290
							P42574
							Q9Y3A4
							Q99613
							Q96TA2
							Q9P013
							P61081
							P36405
							P61077
							O95400
							P08559
							P61513
							P26640
							Q86UE8
							Q9H5V9
							Q04637
							P59998
							Q9UBT2
							Q13901
							P36507
							Q9BZZ5
							Q6IQ49
							P46783
							Q7Z7K6
							Q2NL82
							Q99615
							P36404
							Q9Y5Y2
							Q00341
							P39019
							Q9NTK5
							P29508
							Q9Y2S7
							Q9NZ63
							Q8N163
							O95551
							Q8NEF9
							Q86XP3
							Q9UPN6
							Q9UBE0
							O94874
							P62906
							Q9H3K6
							P51610
							P29083
							O75390
							P21333
							P52292
							Q9Y3U8
							O14929
							P34897
							P35580
							Q96FF9
							P06493
							P67870
							Q9BWU0
							P50402
							O60716
							Q6IAN0
							Q9UMR2
							P33992
							P55209
							P25205
							Q15020
							O75937
							Q96BT3
							P62277
							Q06265
							O43615
							Q96PK6
							Q08J23
							Q9UK76
							P60866
							P42766
							P51003
							O95831
							Q99496
							Q8N684
							Q9NPD3
							Q92979
							Q04760
							P57088
							P50995
							P62316
							O43390
							Q7L0Y3
							Q9P0L0
							Q9BY77
							Q14739
							Q9BUL5
							Q9Y606
							Q14683
							Q96AE4
							P14625
							Q8IY67
							P05388
							P26196
							P13010
							P11388
							Q9H3U1
							P30050
							Q9UKV3
							Q13257
							Q9Y6M1
							Q16576
							Q96Q11
							Q9NZI8
							Q01085
							Q9P035
							Q9Y2Z4
							O95251
							P29692
							Q9NVI1
							Q9H1E3
							Q99729
							P31944
							P26641
							P63104
							Q9UGI8
							Q00577
							P28838
							O14965
							P20020
							P48556
							Q12906
							Q86VP6
							Q12769
							Q15631
							P24539
							P18754
							Q9Y230
							Q9NW64
							P02768
							P07900
							Q9BW27
							O95793
							Q9H6R4
							P12236
							P35998
							P56192
							Q9BYD3
							O60313
							Q9Y2X3
							P50991
							P10155
							Q01105
							Q02880
							P52565
							Q8NFC6
							Q14974
							O43684
							P30085
							P82914
							P08865
							O00571
							Q9NR30
							O94880
							Q9H0H5
							P17980
							O15260
							Q8NE71
							Q9HAB8
							Q9H223
							P52298
							Q9BV20
							Q12888
							P82675
							O75940
							P49792
							P26583
							P41227
							P62891
							Q99459
							Q9BZE4
							O15347
							P43487
							Q92945
							P05109
							Q14690
							P20807
							O14980
							P48634
							P09874
							O00299
							P49736
							P30048
							P50990
							P31943
							P21796
							P42704
							Q15366
							P34932
							O60814
							Q9BYD2
							P32969
							P21127
							O00231
							O75925
							Q93008
							P15311
							P20073
							O60832
							P15924
							Q12931
							P23528
							Q96GN5
							Q8TDY2
							P51114
							P60842
							P62280
							P05783
							Q92973
							P46060
							Q9ULG1
							P42677
							Q99426
							Q14257
							Q92900
							Q99720
							O43837
							Q13948
							O60783
							P36873
							Q8NHQ9
							Q8WYP5
							Q8N7H5
							P17096
							P06702
							O94992
							Q8NFH5
							P31040
							Q5UIP0
							P53007
							O15355
							Q14008
							Q14166
							Q9UL40
							P02545
							Q8NEJ9
							Q86T24
							Q9NVV4
							P49756
							P07355
							Q13620
							P35637
							Q9BXS6
							Q9NX20
							Q9H165
							O75955
							O43670
							O60506
							P30153
							P33993
							Q6PJT7
							O95983
							P62081
							Q6IN85
							Q9NRG9
							Q92499
							Q14966
							Q9BYG3
							Q9BRL6
							P60228
							P51608
							Q9UQR1
							P30041
							Q6PI48
							O14737
							Q9NPF5
							Q96BK5
							O60563
							P61326
							Q9UKD2
							Q92688
							Q9Y3D8
							Q96EP5
							P29372
							P51812
							Q96I24
							Q69YH5
							P28066
							Q9Y696
							P23919
							P62136
							Q13356
							O15371
							P51665
							Q9BZI7
							P18077
							Q86UE4
							P62269
							Q5JWF2
							P51398
							P20339
							Q9NYP9
							Q9Y266
							Q96AG4
							O00505
							Q8WXF1
							Q9NTJ3
							P49419
							O00148
							Q9UHB9
							Q13123
							Q9UMS4
							Q9NS91
							Q13642
							P29401
							Q16763
							Q9ULU4
							O60828
							P49585
							O76094
							Q01813
							Q96JM3
							Q02413
							Q13263
							E9PAV3
							P42345
							P55060
							Q9ULW0
							Q93009
							P62333
							P09001
							Q96QC0
							Q4G0J3
							P30044
							P49959
							Q8N1G2
							Q9Y295
							Q6P1J9
							P04844
							P49321
							Q9P2J5
							O75475
							P62829
							Q9BVJ6
							P17655
							P62841
							Q14197
							Q99623
							Q9NY61
							Q5RKV6
							Q8NC51
							P56134
							Q8TDD1
							Q8NEY8
							Q8WTT2
							P45880
							P32189
							Q9BQE3
							Q53HL2
							O95600
							Q02750
							O75691
							A0A8V8TMN5
							Q86WX3
							J3KPZ4
							E5KLJ9
							P08754
							Q86V15
							H0Y8C6
							Q01831
							A0A087WX23
							B4DLN1
							P07205
							E9PIM0
							Q5XKP0
							A0A7I2YQE1
							A0A2R8Y852
							Q9Y6E0
							Q06330
							A0A024RBG1
							J3KQ32
							Q15003
							O00232
							A0A075B6F9
							C9JU26
							Q8N1G0
							Q969M3
							O75351
							A0A669KBH5
							A0A0C4DFX9
							Q3YEC7
							Q8N357
							Q9Y6D6
							Q9NZB2
							D6RJ07
							P08237
							P84103
							F6VRR5
							G8JLB6
							M0R102
							H0YJF7
							A0A7I2V3S3
							P49593
							Q9BTZ2
							Q15773
							Q9NWW5
							A0A804HKX1
							Q93084
							Q9NVP2
							A0A1Y0BRN3
							H3BRB3
							A2RU30
							Q9H4L4
							A0A8V8TMQ1
							P19012
							Q9H1R3
							M0R0C6
							A0A0U1RQC9
							H0YHG0
							K7EJB5
							Q9ULJ3
							A0A8V8TLA4
							A0A087WT20
							P06241
							P01040
							P61019
							P84090
							E9PRY8
							Q5JPU2
							Q12933
							P49840
							A0A8I5KWT8
							P58107
							O75694
							Q9C030
							P30837
							O75844
							H3BV03
							P49903
							Q8WUA2
							Q14331
							Q13200
							Q9P2P6
							Q9NZJ4
							P63151
							A0A994J749
							A0A6I8PU73
							Q04837
							Q6P4A7
							P31947
							Q6ZP01
							A0A6I8PRA0
							P41208
							A0A2R8Y7V5
							P51116
							P49454
							E7ESC6
							A0A0D9SF53
							A0A024QZP7
							A0A3B3IUA2
							Q14678
							Q13098
							A0A1W2PNX8
							P10909
							M0R2B7
							A0A7I2V5Y5
							Q8IWX8
							Q9UBS4
							Q15029
							Q5SZE1
							P14324
							A0A494C0W0

## Sheet: Proteins co-localized to EM
							Accesion No
							P55884
							O43242
							P62851
							P09429
							P26599
							Q5JXB2
							P35579
							P31689
							Q86V81
							P00338
							P46777
							Q9UKK9
							P54577
							Q9Y277
							O43491
							P04083
							P51858
							P43490
							P23526
							P62140
							Q9Y6A4
							P06899
							P12004
							O95785
							O00487
							Q9NX63
							Q06830
							P17612
							P46782
							P04080
							Q9BWS9
							P61353
							P30101
							Q15019
							P05198
							Q13404
							P07737
							Q9HB71
							P11021
							Q12905
							O75828
							P04406
							P07910
							P15153
							P22626
							P41091
							Q99653
							Q14151
							Q9Y265
							Q96FW1
							P25705
							P08134
							P35268
							P62937
							Q14004
							P12956
							P06576
							P22314
							P14866
							P54136
							P37108
							P62888
							Q13162
							Q9Y6I9
							Q9UBL6
							P07741
							O95347
							P62195
							Q7Z4W1
							Q7KZF4
							Q9UNX3
							P22392
							Q15382
							P05787
							P52209
							P46940
							Q9GZZ1
							P62857
							O95372
							P25789
							P25685
							P62258
							P09651
							Q99497
							P22087
							Q9BVC6
							O75340
							P17844
							P37840
							P01011
							P06733
							P38646
							P07954
							Q8WXX5
							P41252
							Q02790
							P02788
							P11166
							P07437
							P12268
							Q15008
							O00154
							P10599
							Q01082
							Q92598
							Q6KC79
							P52272
							P23284
							Q14980
							P36405
							P61077
							P61513
							P59998
							Q9H2P0
							P36507
							Q99615
							O75367
							Q00341
							P39019
							Q9NTK5
							P29508
							Q96T58
							P62906
							O75390
							P21333
							P34897
							P35580
							P38159
							P06493
							P67870
							O60716
							Q9UMR2
							P62277
							Q06265
							Q08J23
							P60866
							Q04760
							P50995
							P62316
							Q9P0M6
							Q9BVP2
							P14625
							P05388
							P13010
							P30050
							P26641
							P63104
							P51532
							P28838
							P20020
							Q12906
							Q86VP6
							Q9Y230
							P02768
							P07900
							O95793
							P35998
							P56192
							P0C0S5
							P50991
							P52565
							Q14974
							P30085
							P08865
							O00571
							Q9H0H5
							P17980
							Q9H223
							P26583
							P62891
							P04908
							P05109
							P48634
							O00299
							P50990
							P21796
							Q15366
							P25311
							P34932
							O60814
							O00231
							Q9Y2W1
							P15311
							P20073
							P15924
							P23528
							P60842
							P62280
							P05783
							Q92973
							Q8WYP5
							P06702
							P53007
							P07355
							Q13620
							O75955
							P30153
							P53999
							P60228
							P51608
							P30041
							O14737
							Q92688
							P28066
							Q9Y696
							Q9H501
							P62136
							P51665
							P18077
							P62269
							Q5JWF2
							P20339
							P49419
							P29401
							Q9BUQ8
							Q01813
							Q14241
							E9PAV3
							P55060
							P62333
							P30044
							P62829
							P17655
							Q8NC51
							P32189
							P12273
							P08754
							A0A087WX23
							P07205
							Q9Y6E0
							O00232
							O75351
							A0A669KBH5
							Q8N357
							A0A1Y0BRN3
							A0A0U1RRM4
							P19012
							P01040
							P61019
							O75844
							Q13200
							Q04837
							P31947
							P10909
							Q9UBS4

## Sheet: Proteins  localized to nuc.
Nucleus	Accesion No
	P55884
	Q9NX58
	O43242
	Q16594
	Q15392
	Q8NHM5
	P62851
	Q14498
	Q96EU6
	P26368
	Q13112
	P13051
	Q9NZM5
	Q12788
	Q14684
	P52701
	P09429
	Q9BQ39
	O75821
	P26599
	O00541
	Q9GZS1
	Q5JXB2
	Q92541
	O96028
	P19388
	O94842
	P35579
	P31689
	Q9H7B2
	Q99714
	O60869
	A6NHR9
	Q09161
	Q86V81
	P00338
	Q9UKF6
	Q5JTH9
	Q8N3U4
	Q75N03
	O76031
	Q9NYF8
	Q8IWI9
	Q8IXT5
	Q9NX24
	Q9NV06
	Q16540
	P46777
	Q9UKK9
	O43395
	P54577
	Q9Y277
	Q14320
	O43491
	P04083
	P51858
	P43490
	O75150
	Q9Y3C6
	Q9H6Z4
	O60231
	P23526
	Q16186
	Q6PD62
	Q6P2E9
	Q6UX04
	P62140
	Q9UFW8
	Q8N6N3
	Q7Z7H8
	Q9Y6A4
	P06899
	Q96SI9
	P12004
	Q9Y399
	Q9NQS7
	P25490
	O95785
	P46087
	P55265
	Q53EL6
	Q14103
	Q00688
	O00487
	Q9Y3T9
	Q9NX63
	P51553
	Q03188
	Q9NQ55
	Q9Y2W2
	Q8ND82
	Q3ZCQ8
	Q06830
	Q6DKI1
	P78316
	O95239
	Q92769
	Q96ST2
	Q9Y3F4
	O14979
	P56177
	A8MWD9
	P68400
	P11177
	Q9NVM6
	Q13492
	P82921
	Q9H3P2
	P17612
	P46782
	P04080
	Q9UFC0
	P62495
	Q9BWS9
	P45973
	Q9Y3A5
	P61353
	Q68D10
	O00255
	O15213
	Q9HC52
	P07814
	Q96EY7
	Q8WWY3
	P98175
	P42696
	P55854
	P31942
	P30101
	Q15019
	P05198
	Q13404
	P07737
	Q15637
	Q9P258
	P27694
	Q03252
	Q9BU64
	Q9HB71
	Q15185
	Q5T0B9
	P82979
	P11021
	P22695
	Q12905
	O75683
	Q9BRD0
	O75828
	Q7L2J0
	Q8NBT2
	O14880
	O00425
	P04406
	P42167
	P07910
	P15153
	Q96BZ8
	P22626
	P63173
	Q5BJF2
	P41091
	Q53F19
	Q99653
	Q14151
	Q9Y265
	Q9Y2Q9
	P43243
	Q6UN15
	Q9BV38
	Q96FW1
	O94776
	P25705
	P08134
	P35269
	Q9Y262
	P78347
	P35268
	P46778
	Q9NPL8
	Q69YN2
	P62937
	Q14004
	P52597
	P12956
	P63241
	P06576
	Q9P0J0
	P22314
	P04637
	Q96AY2
	P48382
	P14866
	Q96QR8
	Q99986
	P53567
	Q9H814
	Q12948
	Q13206
	P16402
	Q9H910
	Q9NW13
	Q9UMY1
	Q9UQB3
	Q8IXM2
	P19784
	Q14119
	O60762
	P18621
	P14678
	Q9NQZ2
	P54136
	Q14978
	Q07666
	Q9UIA9
	P54619
	P37108
	P62888
	P49790
	P52594
	Q02241
	Q13162
	Q9Y6I9
	Q8N5M1
	O95218
	Q9UBL6
	Q92841
	Q9UBX3
	P07741
	Q9NQW6
	P63208
	Q14669
	Q13573
	P48047
	Q9UKN8
	O75391
	Q9GZL7
	O95347
	P62195
	Q01658
	Q9GZU8
	P08708
	Q9BUB7
	O75400
	Q9Y5B9
	P05455
	Q13435
	P19525
	Q9NZ01
	O75152
	O00767
	Q9H0D6
	Q9H0G5
	Q8WVY7
	P41223
	Q7Z4W1
	Q9NQT4
	Q9NQC3
	P38432
	O95453
	Q13177
	P82933
	Q7KZF4
	Q9UNX3
	Q92797
	Q9BW85
	O00442
	P40937
	P22392
	Q9NVM9
	O43592
	P46063
	P55039
	Q9Y3B4
	P23193
	Q9UEG4
	P20042
	Q9UEE9
	O15042
	P61244
	Q08211
	Q01780
	Q9Y3Y2
	Q15382
	Q9NVH1
	Q13601
	Q15233
	Q9NRX1
	P27635
	Q13330
	O00303
	Q8NI36
	P05787
	P52209
	O60870
	P55795
	P63167
	Q9BPX3
	Q9Y294
	Q16630
	Q8N1F7
	P09622
	P46776
	Q9UPT8
	Q96NC0
	Q9Y6X4
	P50213
	P46940
	Q9GZZ1
	Q9NPJ3
	Q9NSI2
	P62857
	O95372
	Q13428
	P18887
	P25789
	P25685
	Q96A35
	P17028
	O00410
	P11387
	Q9UBD5
	Q15717
	Q9ULV3
	P47914
	Q13148
	Q13243
	Q96RE7
	Q9NXF1
	Q8N567
	P62191
	P62258
	Q16666
	O43768
	Q29RF7
	Q6ZN08
	Q96JP5
	P52434
	P20585
	Q96I25
	P09651
	P04181
	Q6PK04
	Q86YL5
	Q99497
	Q9Y4W2
	O14776
	P52655
	P22087
	Q9BVC6
	Q9P275
	P82930
	Q969T4
	P36776
	P61289
	P25440
	Q9BXP5
	Q49A26
	Q14692
	P55081
	Q9Y4C8
	Q9HAV7
	P39880
	O75340
	P17844
	P42166
	Q14240
	Q15072
	Q9BQG0
	P37840
	P09661
	Q7LBC6
	Q86U42
	Q969Q0
	Q9HCS7
	Q13895
	P01011
	Q15562
	Q01081
	Q9H583
	Q96PZ0
	Q7Z4V5
	P06733
	Q9P2N5
	P38646
	P07954
	O43809
	Q9UBM7
	O43396
	O43143
	O95168
	Q8WXX5
	P35250
	Q9NWU5
	Q6P2Q9
	Q9BYD1
	Q9NTZ6
	P41252
	O95373
	P49406
	Q9GZR2
	Q9NVV0
	O00567
	Q00403
	Q02790
	Q15459
	P38919
	P43686
	P82912
	Q8TEX9
	P02788
	O75151
	Q9BTC0
	Q9Y314
	Q15397
	P11166
	Q96G23
	P49916
	Q05519
	Q96P70
	Q9UQE7
	Q02978
	Q8NAF0
	Q9Y3B9
	P07437
	Q9Y2X9
	O75607
	Q7Z3K3
	Q7L014
	Q9UHX1
	P83881
	Q8WWQ0
	Q9BWF3
	Q92552
	Q8IVW6
	P12268
	Q9UKM9
	Q15008
	Q13363
	Q16795
	Q6FI81
	Q15120
	Q9NRX2
	P35659
	Q14839
	Q15287
	O00154
	O75643
	Q15125
	P10599
	Q01082
	P78527
	Q92598
	P25398
	Q8TA86
	P52294
	Q9Y5A9
	Q6KC79
	Q96KR1
	Q15645
	P52272
	Q9H307
	Q9NXV6
	Q9NWB1
	Q5SSJ5
	Q9BXY0
	Q08170
	P23284
	Q14980
	Q71F23
	P17480
	P39748
	Q9H1D9
	P56545
	Q14152
	O43290
	O15525
	P42574
	Q9Y3A4
	Q99613
	Q96TA2
	Q9P013
	P61081
	P36405
	P61077
	O95400
	P08559
	P18615
	Q92522
	P61513
	P26640
	Q14137
	Q86UE8
	Q9H5V9
	Q04637
	Q9NWH9
	P59998
	Q9UBT2
	Q13901
	Q9H2P0
	P36507
	Q9BZZ5
	Q6IQ49
	Q8IWZ8
	Q13111
	P46783
	Q7Z7K6
	Q2NL82
	Q99615
	P36404
	Q8WVC0
	Q9BSC4
	Q92576
	Q9UHB7
	O75367
	Q9Y5Y2
	Q00341
	P39019
	Q9NTK5
	P29508
	Q9Y2S7
	Q9NZ63
	Q8N163
	Q9UHR5
	O95551
	Q9UNX4
	Q9UGU0
	Q8NEF9
	Q96T58
	Q13151
	Q86XP3
	Q9UPN6
	Q9UBE0
	O94874
	P62906
	Q8IX01
	Q9H3K6
	P17482
	P51610
	P29083
	O75390
	P21333
	P52292
	Q9Y3U8
	O14929
	P34897
	P35580
	P38159
	Q96FF9
	Q9H9B1
	P06493
	P67870
	P43246
	Q96PQ6
	Q9BWU0
	P50402
	O60716
	Q6IAN0
	Q9UMR2
	P55317
	P33992
	P55209
	P25205
	Q76FK4
	Q15020
	O75937
	Q9BRT6
	Q96BT3
	P62277
	Q06265
	O43615
	Q96PK6
	Q8NFW8
	Q08J23
	Q8N9M1
	Q9UK76
	Q9H0S4
	P60866
	P42766
	P51003
	O95831
	Q99496
	Q5TEC6
	Q8N684
	Q9NPD3
	Q92979
	Q04760
	Q8TF68
	P57088
	P50995
	P62316
	O43390
	Q7L0Y3
	Q9BRR8
	Q9P0M6
	Q9P0L0
	Q9BY77
	Q14739
	Q96RL1
	Q14676
	Q9BUL5
	Q9Y606
	Q86YP4
	Q9BVP2
	Q14683
	Q96AE4
	P14625
	O15226
	Q8IY67
	P05388
	P26196
	P08621
	Q5TBB1
	P13010
	P11388
	Q15424
	Q9H3U1
	P13984
	P30050
	P51991
	Q9UKV3
	Q13257
	Q9Y6M1
	Q8WUB8
	Q8NDD1
	Q16576
	Q96Q11
	Q9NZI8
	Q9BZ95
	P16220
	Q01085
	Q9P035
	Q8TAQ2
	Q9Y2Z4
	O95251
	P29692
	Q92733
	Q9NVI1
	Q9H1E3
	Q99729
	P31944
	P26641
	P63104
	Q13185
	Q9UGI8
	Q00577
	P51532
	P28838
	Q9NY12
	O14965
	Q92620
	O00267
	P20020
	Q969J2
	P48556
	Q12906
	Q86VP6
	Q12769
	Q15631
	Q8WW12
	P24539
	P18754
	P18583
	Q9Y230
	Q96ME7
	Q9NW64
	Q1ED39
	P02768
	P07900
	Q9BW27
	O95793
	P09012
	Q03701
	Q9H6R4
	Q9H0A0
	P12236
	P35998
	P33240
	Q8WXI9
	P56192
	Q9BYD3
	Q96ST3
	P0C0S5
	O60313
	O43719
	Q9NVP1
	Q99848
	O15381
	Q9Y2X3
	P50991
	P10155
	P26358
	Q01105
	Q02880
	Q86VM9
	P52565
	Q8NFC6
	Q14974
	Q9NV31
	O43684
	O60264
	P30085
	P82914
	P08865
	O00571
	Q9NR30
	O94880
	Q9H0H5
	P17980
	O15260
	Q6NSZ9
	Q01826
	Q53GS9
	Q8NE71
	Q9HAB8
	Q7KZ85
	Q9H223
	P52298
	Q9BV20
	Q12888
	P82675
	O75940
	P49792
	P26583
	P41227
	Q15393
	P62891
	Q7Z2T5
	Q99459
	Q9BZE4
	Q96EY4
	Q9NRZ9
	O15347
	P04908
	P43487
	Q92945
	P05109
	Q14690
	P20807
	O14980
	P48634
	P09874
	Q8IY81
	O00299
	P49736
	P30048
	P50990
	P31943
	P21796
	P42704
	Q9UQ35
	Q9UQR0
	Q15366
	P25311
	P46013
	Q96DT7
	P34932
	O60814
	Q9BYD2
	P32969
	P21127
	O00231
	O75925
	Q8IYL3
	Q93008
	Q9Y2W1
	P15311
	Q9UIG0
	P20073
	O60832
	P15924
	Q12931
	P23528
	Q96GN5
	Q8TDY2
	P51114
	P60842
	Q15269
	P62280
	Q96T37
	P05783
	Q92973
	P46060
	Q9ULG1
	P42677
	Q99426
	Q14257
	Q92900
	Q99720
	O43837
	Q13948
	O60783
	P36873
	Q8NHQ9
	P33991
	Q8WYP5
	Q8N7H5
	P17096
	P06702
	O94992
	Q8NFH5
	P31040
	P49711
	Q5UIP0
	Q13823
	P53007
	P56270
	Q96T88
	O15355
	O60885
	Q08945
	Q14008
	Q05D32
	Q14166
	Q9UL40
	Q5JTV8
	P02545
	Q8NEJ9
	Q86T24
	Q9NVV4
	Q12874
	Q5T3I0
	Q12857
	P49756
	P07355
	Q13242
	Q13620
	P35637
	O94906
	Q8IWS0
	Q9BXS6
	Q9NX20
	Q9H165
	P78346
	O75955
	O43670
	O60506
	Q14566
	P30153
	O43172
	P33993
	Q6PJT7
	O95983
	P62081
	Q6IN85
	Q9NRG9
	Q92499
	P53999
	Q14966
	O00566
	Q9BYG3
	Q9BRL6
	P60228
	P51608
	Q9UQR1
	P30041
	Q6PI48
	O14737
	Q9NPF5
	Q92917
	Q96BK5
	O75533
	Q96GQ7
	O60563
	P61326
	Q9UKD2
	Q92688
	Q9Y3D8
	Q96EP5
	P20700
	Q9P2K5
	P29372
	P51812
	Q96I24
	Q69YH5
	P28066
	Q9Y696
	Q8TDN6
	Q9Y2P8
	Q9H501
	Q96BP3
	P23919
	P62136
	Q13356
	Q9Y2U8
	Q5BKZ1
	P35249
	Q9BVI4
	Q13416
	O15371
	P51665
	Q9ULW3
	Q5T5X7
	Q9BZI7
	P18077
	Q86UE4
	O15541
	P62269
	Q5JWF2
	Q96KQ7
	P51398
	P20339
	Q9NYP9
	Q9Y266
	Q9P031
	Q96AG4
	O00505
	Q9BZJ0
	Q9NW82
	Q8WXF1
	Q9NTJ3
	P49419
	O00148
	Q9UHB9
	Q13123
	Q9UMS4
	Q9NS91
	Q13642
	P29401
	Q9Y5J1
	Q16763
	Q9BUQ8
	Q9ULU4
	O60828
	P49585
	Q15061
	O76094
	Q01813
	Q96JM3
	Q9UKX7
	Q02413
	P56182
	Q13263
	Q14241
	E9PAV3
	Q9BUJ2
	Q9Y421
	P42345
	P55060
	Q9ULW0
	Q93009
	Q5QJE6
	P62333
	P09001
	Q07687
	Q96QC0
	Q4G0J3
	P30044
	P49959
	Q8N1G2
	Q9Y295
	Q6P1J9
	P04844
	P49321
	Q9P2J5
	O75475
	P62829
	Q9BVJ6
	P17655
	Q9H9Y2
	P62841
	Q14197
	Q9Y3C1
	Q99623
	Q9NY61
	Q5RKV6
	Q8NC51
	P56134
	Q8TDD1
	Q96G21
	Q8NEY8
	Q8WTT2
	Q9H6F5
	Q8N9T8
	P45880
	P32189
	G5E972
	A0A3B3IUD7
	E7EWR4
	Q9BQE3
	Q53HL2
	A0A0B4J1V8
	M0R2Z9
	O95600
	A0A286YEU2
	I3L0A0
	X6R4W8
	Q10570
	Q02750
	Q9HBD4
	O75691
	A0A8V8TMN5
	P12273
	Q13506
	Q9NQG5
	Q86WX3
	Q06546
	H3BVG0
	A0A669KAV7
	A0A994J5J9
	J3KPZ4
	E5KLJ9
	P08754
	E9PKP7
	C9JSZ1
	Q86V15
	H0Y8C6
	O43148
	Q01831
	A0A087WX23
	B4DLN1
	P07205
	E9PIM0
	Q5XKP0
	A0A7I2YQE1
	A0A7I2V490
	A0A2R8Y852
	A0A7I2V535
	A0A3B3IT92
	Q9Y6E0
	A0A669KBJ7
	Q06330
	Q5H9L2
	A0A5H1ZRQ2
	A0A7P0TB19
	A0A024RBG1
	Q15022
	J3KQ32
	A0A8I5KX72
	Q15003
	A0A0U1RRH7
	O00232
	A0A087X0H9
	A0A075B6F9
	A0A0C4DFV9
	C9JU26
	Q8N1G0
	Q969M3
	O75351
	A0A7P0T954
	Q6NSI4
	A0A669KBH5
	A0A0C4DFX9
	Q3YEC7
	Q8N357
	Q9Y6D6
	Q8NB50
	Q9NZB2
	Q96B01
	D6RJ07
	A0A8Q3SHX7
	A6NEM2
	Q969R5
	Q9UI15
	P08237
	A0A3B3ITJ4
	P84103
	A0A7P0T9U7
	F6VRR5
	G8JLB6
	M0R102
	H0YJF7
	A0A7I2V3S3
	A0A0G2JK64
	P49593
	Q9BTZ2
	H7C2Q8
	Q15773
	Q9NWW5
	A0A804HKX1
	Q93084
	A0A6Q8PGG9
	Q9NVP2
	A0A1Y0BRN3
	H3BRB3
	A2RU30
	J3QQJ0
	H0YL70
	A0A0G2JK44
	Q9H4L4
	A0A8V8TMQ1
	A0A0U1RRM4
	H0YFY6
	P19012
	Q9H1R3
	M0R0C6
	A0A0U1RQC9
	H0YHG0
	K7EJB5
	Q9ULJ3
	A0A8V8TLA4
	A0A0C4DG89
	A0A087WT20
	H7C0S8
	Q9UJA5
	A0A7P0T8N8
	P06241
	P01040
	P17535
	O75909
	A0A0A0MT33
	P61019
	A0A994J6B4
	A0A994J6L2
	E7ERS3
	P84090
	E9PRY8
	A0A087WTW0
	Q5JPU2
	Q9NRG7
	J3KTA4
	A0A8V8TRJ3
	Q12933
	P49840
	A0A8I5KWT8
	E9PB61
	F5H6Q1
	P58107
	O75694
	A0A6Q8PFJ0
	Q5T760
	Q9C030
	P30837
	A0A994J7H0
	O75844
	A0A8V8TQZ3
	H3BV03
	A0A8V8TLI4
	P49903
	H0Y9Y2
	Q8WUA2
	P52741
	Q14331
	Q13200
	Q9P2P6
	Q9NZJ4
	P63151
	A0A994J749
	J3KN66
	A0A6I8PU73
	A0A7N4I394
	A0A2R8Y7R8
	A0A0A0MRM9
	Q04837
	Q6P4A7
	P31947
	R4GNG8
	A0A9L9PXL5
	Q6ZP01
	A0A8Q3SHN7
	A0A6I8PRA0
	P41208
	A0A494C1K3
	A0A8V8TRH9
	A0A2R8Y7V5
	P51116
	A0A494C108
	P49454
	H0Y6T6
	A0A994J7C7
	A0A494C028
	E7ESC6
	F8VXC8
	A0A0D9SF53
	A0A024QZP7
	A0A3B3IUA2
	Q14678
	Q13098
	A0A994J4R3
	A0A0D9SGE8
	A0A1W2PNX8
	A8MXP9
	E9PL19
	F5H2X7
	Q96GM5
	P10909
	M0R2B7
	A0A7I2V5Y5
	Q8IWX8
	D6RBZ0
	A0A8V8TQI3
	K7ERQ8
	B5MBX0
	A0A5F9ZHS3
	Q9UBS4
	Q15029
	A0A0C4DGG9
	Q5SZE1
	P14324
	H0Y9X1
	A0A494C0W0

## Sheet: proteins localized to ER
Endoplasmic Reticulums	Accesion No
	A2RU30
	O00299
	O00767
	O15260
	O43390
	O60506
	O60725
	O60762
	O75340
	O75396
	O75844
	O75915
	O76094
	O94874
	O94905
	O95070
	O95197
	O95433
	O95573
	O95793
	P00387
	P04637
	P04843
	P04844
	P09429
	P10620
	P10909
	P11021
	P13667
	P14625
	P16615
	P23284
	P23526
	P24390
	P30101
	P31689
	P39656
	P42345
	P46778
	P46977
	P49257
	P49585
	P49755
	P50454
	P51151
	P51571
	P52292
	P55084
	P57088
	P60468
	P61009
	P61019
	P61026
	P61353
	P61619
	P61803
	P62820
	P62857
	P63241
	P67812
	Q01105
	Q13162
	Q13586
	Q14165
	Q14247
	Q14257
	Q14697
	Q14739
	Q15005
	Q15084
	Q15125
	Q15382
	Q15392
	Q15738
	Q53FV1
	Q53GQ0
	Q5BJF2
	Q5BJH7
	Q5J8M3
	Q6IAN0
	Q6UWP7
	Q6Y1H2
	Q86UE4
	Q8IWX8
	Q8IXB1
	Q8N0U8
	Q8N5K1
	Q8N5M9
	Q8N766
	Q8TC12
	Q8TCT9
	Q8WUD1
	Q93084
	Q969M3
	Q969V3
	Q96A33
	Q96AG4
	Q96CS3
	Q96G23
	Q99497
	Q99653
	Q99720
	Q9BSJ8
	Q9BVC6
	Q9H0U3
	Q9H5V9
	Q9HD20
	Q9NP72
	Q9NPA0
	Q9NQC3
	Q9NTJ5
	Q9NVV0
	Q9NWW5
	Q9NZ01
	Q9P035
	Q9P0I2
	Q9P0L0
	Q9P2W9
	Q9P2X0
	Q9UBM7
	Q9UBS4
	Q9UGP8
	Q9UHB9
	Q9Y4L1
	Q9Y6I9
	A0A0U1RQC9
	Q9UNL2
	Q5SZE1
	O00255
	O00429
	O14880
	O75718
	P02768
	P05023
	P05388
	P06241
	P06493
	P08134
	P15153
	P17655
	P20073
	P20340
	P24752
	P27105
	P27635
	P29401
	P36507
	P46776
	P46777
	P48444
	P50402
	P53618
	P53621
	P62070
	P62081
	P62942
	P83881
	Q02750
	Q12933
	Q13637
	Q14974
	Q15397
	Q15631
	Q15717
	Q8NEW0
	Q8TA86
	Q8TDY2
	Q8WUM4
	Q9BTZ2
	Q9H223
	Q9P2J5
	Q9UHQ9
	Q9Y678
	Q969Q0
	P22314
	P33992
	P29692
	P08754

## Sheet: Proteins localized to mit.
Mitochondria	Accesion No
	O00154
	O00429
	O00483
	O00746
	O14880
	O14925
	O14929
	O14949
	O43615
	O43837
	O60313
	O60783
	O60830
	O75027
	O75251
	O75323
	O75390
	O75439
	O75746
	O76031
	O95168
	O95298
	O95573
	O95831
	O96008
	P00156
	P00374
	P00387
	P00403
	P00414
	P00846
	P04181
	P04637
	P05165
	P06493
	P06576
	P07195
	P07900
	P07954
	P08559
	P09622
	P10515
	P10620
	P10809
	P10909
	P11177
	P12074
	P12235
	P12236
	P12277
	P13051
	P13804
	P14406
	P17612
	P19367
	P21397
	P21796
	P22314
	P22695
	P24539
	P24752
	P25705
	P27144
	P29372
	P30044
	P30048
	P30837
	P31040
	P31689
	P31930
	P32189
	P34897
	P36404
	P36542
	P36776
	P36873
	P38117
	P38646
	P39748
	P41250
	P42345
	P42704
	P45880
	P45954
	P47985
	P48047
	P48735
	P49411
	P49419
	P49753
	P49916
	P50213
	P51149
	P51398
	P51553
	P53007
	P53597
	P54886
	P55084
	P56134
	P56556
	P63167
	P82914
	P82930
	Q00325
	Q02790
	Q02978
	Q04837
	Q08J23
	Q12931
	Q13148
	Q13423
	Q13505
	Q13637
	Q14197
	Q15120
	Q16540
	Q16740
	Q16762
	Q16795
	Q16891
	Q3SXM5
	Q3ZCQ8
	Q53H12
	Q5T9A4
	Q5XKP0
	Q6FI81
	Q6KCM7
	Q6NUK1
	Q6P4A7
	Q6PI48
	Q6PI78
	Q6UB35
	Q7L0Y3
	Q7Z7H8
	Q8N357
	Q8N5K1
	Q8N5M1
	Q8NBU5
	Q8NE86
	Q8NEW0
	Q92499
	Q92552
	Q969Z0
	Q96BW9
	Q96E11
	Q96EY7
	Q96HS1
	Q96I99
	Q96NB2
	Q96Q11
	Q96TA2
	Q99497
	Q99623
	Q99714
	Q99798
	Q9BQT8
	Q9BUB7
	Q9BW92
	Q9H9B4
	Q9HAV7
	Q9HCC0
	Q9NPJ3
	Q9NPL8
	Q9NR30
	Q9NS69
	Q9NSE4
	Q9NUQ9
	Q9NVH1
	Q9NVI7
	Q9NVV4
	Q9NWS8
	Q9NWU5
	Q9NX63
	Q9NZJ7
	Q9P0J0
	Q9P2R7
	Q9UBX3
	Q9UDW1
	Q9UI09
	Q9UIJ7
	Q9UJS0
	Q9UJZ1
	Q9Y277
	Q9Y2S7
	Q9Y2Z4
	Q9Y399
	Q9Y3E5
	Q9Y512
	Q9Y606
	Q9Y696
	A0A0U1RQC9
	O75964
	P09001
	P49406
	P56385
	P82675
	P82912
	P82921
	P82933
	Q96A35
	Q9BRJ2
	Q9BYD1
	Q9BYD2
	Q9BYD3
	Q9NQZ5
	Q9NRX2
	Q9NX20
	Q9Y2Q9
	A0A0B4J2D5
	E5KLJ9
	C9JU26
	O00116
	O00203
	O00299
	O94874
	P00338
	P06241
	P08133
	P09543
	P09874
	P11021
	P11586
	P15153
	P22392
	P23919
	P27105
	P30041
	P30153
	P31944
	P34932
	P36507
	P37840
	P47897
	P49840
	P62258
	Q01831
	Q02750
	Q09161
	Q12906
	Q15149
	Q6YN16
	Q8N163
	Q8NEJ9
	Q8WTT2
	Q96AG4
	Q96BK5
	Q9BTZ2
	Q9H583
	Q9H6R4
	Q9NXF1
	Q9NZJ4
	Q9P013
	Q9UHQ9
	Q9UKN8
	Q9UMY1
	Q9Y2Q3
	Q8WVC6
	Q9BXW7
	B4DLN1
	Q5JPU2
	Q9BPW8
	Q96QK1
	E9PIM0

## Sheet: Proteins localized to cytop.
Cytoplasma	Accesion No
	A2RU30
	O00148
	O00154
	O00231
	O00299
	O00303
	O00410
	O00425
	O00429
	O00505
	O00506
	O00567
	O00571
	O14617
	O14929
	O14965
	O14979
	O14980
	O15347
	O15355
	O15371
	O43390
	O43396
	O43491
	O43592
	O43670
	O43768
	O43809
	O60231
	O60506
	O60716
	O60832
	O60869
	O60870
	O75323
	O75340
	O75534
	O75821
	O75828
	O75915
	O75925
	O76094
	O94788
	O94874
	O94880
	O94992
	O95239
	O95251
	O95347
	O95372
	O95373
	O95400
	O95433
	O95453
	O95551
	O95793
	O95831
	O96028
	P00338
	P00374
	P00387
	P00558
	P00568
	P01040
	P02788
	P04080
	P04083
	P04406
	P04637
	P05109
	P05198
	P05388
	P05783
	P05787
	P06241
	P06493
	P06702
	P06733
	P06737
	P06744
	P06753
	P07195
	P07197
	P07205
	P07437
	P07737
	P07741
	P07814
	P07900
	P07947
	P07954
	P08133
	P08237
	P08708
	P08754
	P08865
	P09429
	P09651
	P09874
	P10155
	P10599
	P10909
	P11021
	P11388
	P11413
	P11586
	P12268
	P12277
	P14324
	P14678
	P14866
	P14868
	P15153
	P15311
	P16949
	P17612
	P17655
	P17812
	P17844
	P17858
	P17980
	P18077
	P18621
	P18754
	P19367
	P19525
	P19784
	P20042
	P20339
	P20807
	P21127
	P21333
	P22061
	P22314
	P22392
	P22626
	P23526
	P23528
	P24666
	P25398
	P25685
	P25789
	P26196
	P26583
	P27105
	P27348
	P27635
	P28066
	P28838
	P29372
	P29508
	P30041
	P30044
	P30048
	P30050
	P30085
	P30153
	P30740
	P31689
	P31944
	P31947
	P32119
	P32189
	P32455
	P32969
	P34897
	P34932
	P35268
	P35579
	P35998
	P36404
	P36405
	P36507
	P36873
	P37108
	P37840
	P38646
	P38919
	P39019
	P40227
	P41091
	P41208
	P41227
	P41240
	P41250
	P41252
	P42167
	P42345
	P42574
	P42677
	P42766
	P43490
	P43686
	P46060
	P46459
	P46776
	P46777
	P46778
	P46782
	P46783
	P46940
	P47756
	P47897
	P47914
	P48444
	P48634
	P48643
	P49321
	P49327
	P49368
	P49419
	P49454
	P49585
	P49756
	P49903
	P49915
	P50225
	P50570
	P50990
	P50991
	P50995
	P51003
	P51114
	P51116
	P51610
	P51812
	P51858
	P52209
	P52292
	P52294
	P52298
	P52565
	P53004
	P53618
	P53621
	P54136
	P54577
	P55039
	P55060
	P55209
	P55265
	P55854
	P55884
	P56192
	P57737
	P58107
	P59998
	P60228
	P60866
	P61006
	P61026
	P61204
	P61224
	P61289
	P61326
	P61353
	P61513
	P62081
	P62136
	P62140
	P62191
	P62195
	P62258
	P62269
	P62277
	P62280
	P62316
	P62330
	P62333
	P62495
	P62820
	P62829
	P62841
	P62851
	P62857
	P62888
	P62891
	P62906
	P62937
	P62942
	P63104
	P63167
	P63173
	P63241
	P68032
	P78318
	P78347
	P78371
	P83881
	P84085
	P84103
	Q00341
	Q00610
	Q01082
	Q01085
	Q01105
	Q01780
	Q01813
	Q01831
	Q02241
	Q02413
	Q02750
	Q02790
	Q04637
	Q06265
	Q06330
	Q06830
	Q07666
	Q07960
	Q08211
	Q08J23
	Q09161
	Q12792
	Q12840
	Q12905
	Q12906
	Q12933
	Q13098
	Q13112
	Q13123
	Q13148
	Q13162
	Q13177
	Q13257
	Q13330
	Q13363
	Q13586
	Q13601
	Q13620
	Q13642
	Q13895
	Q13901
	Q14008
	Q14103
	Q14151
	Q14152
	Q14166
	Q14247
	Q14331
	Q14678
	Q14739
	Q14839
	Q14974
	Q14978
	Q14980
	Q15003
	Q15019
	Q15020
	Q15056
	Q15102
	Q15126
	Q15149
	Q15185
	Q15287
	Q15366
	Q15382
	Q15631
	Q15717
	Q15746
	Q16186
	Q16543
	Q16630
	Q16666
	Q3MHD2
	Q3YEC7
	Q53EL6
	Q53F19
	Q53HL2
	Q5RKV6
	Q5UIP0
	Q6FI81
	Q6IN85
	Q6IQ49
	Q6P2E9
	Q6PJT7
	Q6ZSZ5
	Q71F23
	Q75N03
	Q7KZF4
	Q7Z3K3
	Q7Z4V5
	Q7Z7K6
	Q86T24
	Q86U42
	Q86UE4
	Q86UE8
	Q86V81
	Q86VP6
	Q86XP3
	Q8IWX8
	Q8IY33
	Q8IYD1
	Q8N163
	Q8N1G0
	Q8N684
	Q8NC51
	Q8NE71
	Q8NEJ9
	Q8NEY8
	Q8TDY2
	Q8TEX9
	Q8WUM4
	Q8WXF1
	Q8WXX5
	Q8WYP5
	Q92499
	Q92552
	Q92598
	Q92688
	Q92769
	Q92797
	Q92841
	Q92900
	Q92945
	Q92973
	Q93008
	Q93009
	Q969T4
	Q96BM9
	Q96CS3
	Q96DA0
	Q96EP5
	Q96FF9
	Q96FW1
	Q96GN5
	Q96JM3
	Q96P70
	Q96PK6
	Q96Q11
	Q96QA5
	Q96QK1
	Q96RE7
	Q96SI9
	Q99426
	Q99459
	Q99496
	Q99497
	Q99613
	Q99615
	Q99623
	Q99653
	Q99729
	Q99832
	Q99986
	Q9BPX3
	Q9BQE3
	Q9BQG0
	Q9BRZ2
	Q9BTC0
	Q9BUL5
	Q9BV20
	Q9BV38
	Q9BW27
	Q9BWF3
	Q9BWU0
	Q9BXP5
	Q9BXS6
	Q9BY77
	Q9BZI7
	Q9BZL4
	Q9BZZ5
	Q9C030
	Q9GZZ1
	Q9H0C8
	Q9H0H5
	Q9H165
	Q9H1R3
	Q9H3K6
	Q9H3U1
	Q9H4L4
	Q9H5V9
	Q9H6Z4
	Q9H814
	Q9H910
	Q9HB71
	Q9NPD3
	Q9NPF5
	Q9NPJ3
	Q9NQS7
	Q9NQT4
	Q9NQW6
	Q9NR30
	Q9NRG9
	Q9NRN7
	Q9NS91
	Q9NSD9
	Q9NTJ3
	Q9NTK5
	Q9NVI1
	Q9NVM9
	Q9NVP2
	Q9NVV4
	Q9NW64
	Q9NWB1
	Q9NX58
	Q9NX63
	Q9NXF1
	Q9NYF8
	Q9NZB2
	Q9NZI8
	Q9NZJ4
	Q9P258
	Q9P275
	Q9P2J5
	Q9P2P6
	Q9UBL6
	Q9UBT2
	Q9UFC0
	Q9UGI8
	Q9UHB9
	Q9UIA9
	Q9UJZ1
	Q9UK76
	Q9UKN7
	Q9UL40
	Q9ULG1
	Q9ULU4
	Q9ULV4
	Q9ULW0
	Q9UMR2
	Q9UMS4
	Q9Y230
	Q9Y262
	Q9Y265
	Q9Y266
	Q9Y285
	Q9Y295
	Q9Y2J2
	Q9Y2W2
	Q9Y314
	Q9Y3A4
	Q9Y3A5
	Q9Y3D8
	Q9Y3F4
	Q9Y3U8
	Q9Y450
	Q9Y4C8
	Q9Y4W2
	Q9Y512
	Q9Y5A9
	Q9Y5Y2
	Q9Y606
	Q9Y678
	Q9Y696
	Q9Y6A4
	Q9Y6D6
	Q9Y6E0
	Q9Y6I9
	Q9Y6M1
	A0A024RBG1
	A0A0U1RQC9
	A0A8V8TLA4
	A0A8V8TMN5
	A0A994J749
	E9PAV3
	O14602
	Q15773
	Q66LE6
	Q86YL5
	Q8IY67
	Q8NEF9
	Q969Q0
	Q96KR1
	Q9NTX5
	Q9P2N5
	Q9UKD2
	A0A494C0W0
	A0A7I2V3S3
	H0YJF7
	J3KQ32
	Q6ZP01
	A0A075B6F9
	A0A1W2PNX8
	A0A2R8Y7V5
	A0A8V8TMQ1
	D6RJ07
	E7ESC6
	J3KPZ4
	K7EJB5
	M0R102
	Q9NVM6
	H0Y8C6
	Q13423
	O95197
	P48735
	P10515
	O43242
	Q15392
	Q5T9A4
	Q9H9B4
	P13051
	Q9NZM5
	P36542
	Q14684
	O14925
	P52701
	O00541
	P51570
	Q9UHQ9
	P19388
	O94842
	O75718
	Q6KCM7
	O95070
	Q99714
	Q8N766
	O14654
	P38117
	Q5JTH9
	Q8N3U4
	Q15005
	O76031
	Q9UJS0
	Q9NX24
	Q9NV06
	Q9NTJ5
	Q16540
	Q3SXM5
	P13804
	P12074
	Q8WUD1
	Q9UKK9
	O43395
	Q969V3
	Q9Y277
	Q16740
	Q9HC07
	Q96BW9
	Q9UDW1
	P56556
	Q7Z7H8
	P06899
	P31930
	Q9Y399
	Q53FV1
	Q9BW92
	P60660
	O00487
	Q9Y3T9
	P51553
	Q03188
	Q3ZCQ8
	Q6DKI1
	P56177
	P68400
	P55084
	P11177
	Q13492
	P82921
	Q9H3P2
	O60547
	Q9BWS9
	Q9UGP8
	Q8WVX9
	O14949
	O00203
	O00255
	Q96EY7
	P00156
	P30101
	Q13404
	P16615
	O94905
	Q9BU64
	Q6NUK1
	Q16762
	Q8N5M9
	P82979
	P00414
	P22695
	Q8NBT2
	O14880
	P61803
	P07910
	Q5J8M3
	P23588
	Q5BJF2
	Q9Y2Q9
	Q6UB35
	Q6UN15
	P25705
	P08134
	Q6YN16
	Q9NPL8
	Q14004
	P52597
	P12956
	P06576
	Q9P0J0
	P04843
	Q13505
	Q10567
	Q12948
	Q96FJ0
	Q9NUQ9
	Q9UMY1
	Q9UQB3
	Q9NZT1
	Q8IXM2
	Q9BRJ2
	O60762
	P54619
	P49790
	P52594
	Q16352
	Q9NPA0
	Q8N5M1
	Q96I99
	Q9UBX3
	P24752
	Q15907
	P63208
	Q14669
	P61626
	P48047
	Q9UKN8
	Q9BUB7
	P05455
	O75439
	Q9NZ01
	O00767
	P05165
	Q7Z4W1
	Q9NQC3
	P38432
	P82933
	Q9UNX3
	P46063
	Q7L1Q6
	Q9NVH1
	Q9NRX1
	P55795
	P08758
	P21397
	Q8N1F7
	P09622
	Q9UPT8
	P50213
	Q13428
	Q96A35
	P11387
	Q13243
	Q16891
	O96008
	Q15738
	P67812
	Q00325
	Q9NVI7
	P60981
	Q29RF7
	P52434
	P40616
	P07339
	P56385
	P04181
	P37802
	P52655
	Q9BVC6
	P20340
	Q9UI09
	P82930
	P36776
	P25440
	P00846
	Q49A26
	Q9HAV7
	P39880
	Q14240
	Q15072
	Q9H1C7
	Q96HS1
	P01011
	Q15562
	O75251
	Q9H583
	Q969Z0
	P10809
	Q9P2R7
	Q9UBM7
	O95168
	Q9NWU5
	Q9BU76
	Q9BYD1
	Q5BJH7
	Q17RC7
	P49406
	Q9NVV0
	P82912
	Q15397
	P11166
	Q9Y3E5
	Q96G23
	Q15417
	P49916
	Q9UNL2
	Q6UWP7
	Q9UQE7
	Q02978
	Q9BPW8
	O75607
	Q15008
	Q16795
	P50454
	Q99798
	Q15120
	Q9NRX2
	P35659
	Q8N5K1
	O00746
	Q15125
	Q6PI78
	P78527
	Q8TA86
	Q15084
	Q6KC79
	P23284
	Q53H12
	P39748
	Q8TCT9
	Q9H1D9
	P56545
	Q8IXB1
	Q13442
	O43290
	Q96TA2
	Q9P013
	P61081
	P61077
	P08559
	Q13637
	Q9Y617
	Q2NL82
	Q9Y2S7
	Q9NZ63
	Q9BXW7
	P61619
	Q9UPN6
	Q9UBE0
	P39656
	P62070
	P29083
	O75390
	Q96NB2
	P18085
	P35580
	Q9BSJ8
	P67870
	P00403
	P50402
	P49411
	Q6IAN0
	P33992
	P25205
	Q9NS69
	Q96CW1
	O75937
	P51148
	Q96BT3
	Q8NCI6
	P48507
	O43615
	P47755
	P08727
	Q92979
	Q04760
	P57088
	Q7L0Y3
	Q9Y4L1
	O43175
	Q9NP72
	Q9P0L0
	Q14683
	Q96AE4
	P14625
	O00116
	P13010
	P49257
	Q9UKV3
	Q16576
	Q7Z794
	O75964
	Q9P035
	Q9Y2Z4
	P29692
	Q9H1E3
	P46977
	P53597
	Q00577
	Q9UIJ7
	Q96QD8
	P20020
	P48556
	Q8NBU5
	Q12769
	P24539
	P14406
	O00483
	P27144
	P02768
	Q9H6R4
	P12236
	Q9BYD3
	O60313
	Q15758
	Q9Y2X3
	Q14165
	Q02880
	P11908
	Q8NFC6
	O43684
	P82914
	O15260
	Q9HAB8
	Q9H223
	Q12888
	Q9H0U3
	P82675
	O75940
	P49792
	Q9BZE4
	P13667
	P43487
	Q14690
	P49736
	P31943
	P21796
	P42704
	O60814
	Q9NQZ5
	Q9BYD2
	O60749
	O75396
	P09543
	O60725
	Q9BQT8
	P24390
	P20073
	P15924
	Q12931
	P60842
	Q16563
	P62873
	P49753
	Q14257
	Q9HD20
	Q99720
	O43837
	P51659
	O60830
	O60783
	O75746
	Q8NHQ9
	P10114
	Q8N7H5
	P17096
	Q8NFH5
	P31040
	P53007
	P51151
	Q8TC12
	P02545
	Q8NE86
	P07355
	Q9P0I2
	P35637
	Q8N0U8
	Q9NWS8
	P12235
	Q9NZJ7
	Q92572
	Q9NX20
	O75955
	P33993
	Q8NEW0
	O95983
	P51149
	P19623
	Q9Y2Q3
	Q14966
	P60468
	Q9BYG3
	Q9HCC0
	Q9BRL6
	P51608
	Q9UQR1
	Q6PI48
	O14737
	Q96BK5
	O60563
	P45954
	P10620
	P22102
	Q96I24
	Q53GQ0
	O95298
	Q69YH5
	Q14697
	P23919
	O60831
	O14828
	Q13356
	P54886
	P51665
	Q5JWF2
	P51398
	P61009
	Q9NYP9
	Q9P2W9
	Q96AG4
	P49755
	P51571
	P05023
	P29401
	Q6Y1H2
	Q16763
	Q96A33
	O60828
	Q13263
	P09001
	Q96QC0
	Q4G0J3
	P49959
	Q8N1G2
	Q6P1J9
	P04844
	O75475
	P47985
	O14950
	Q9BVJ6
	Q14197
	Q96E11
	Q9NY61
	P35749
	Q9P2X0
	O95573
	P56134
	O75027
	Q8TDD1
	Q9NSE4
	Q8WTT2
	P45880
	O95600
	O75691
	Q86WX3
	Q86V15
	A0A087WX23
	B4DLN1
	E9PIM0
	Q5XKP0
	O00232
	Q969M3
	O75351
	Q8N357
	P49593
	Q9BTZ2
	Q9NWW5
	A0A804HKX1
	Q93084
	A0A1Y0BRN3
	H3BRB3
	P19012
	H0YHG0
	Q9ULJ3
	P61019
	P84090
	P49840
	O75694
	P30837
	O75844
	H3BV03
	Q8WUA2
	Q13200
	P63151
	Q04837
	Q6P4A7
	A0A3B3IUA2
	M0R2B7
	Q9UBS4
	Q15029
	P26640
	P26641
	Q13948
	A0A8I5KWT8
	A0A087WT20
	A0A0B4J2D5
	A0A0D9SF53
	A0A7I2V5Y5
	A8MWD9
	E5KLJ9
	E9PRY8
	Q8WVC6
	A0A024QZP7
	A0A0C4DFX9
	A0A2R8Y852
	A0A669KBH5
	A0A6I8PRA0
	A0A7I2YQE1
	C9JU26
	F6VRR5
	M0R0C6
	Q5JPU2
	Q5SZE1
	A0A6I8PU73
	G8JLB6

[truncated: 1 more sheets: Proteins localized to EM]
