# Supplementary material for: A tetracycline-inducible Split TurboID system for specific biotinylation and identification of nuclear proteins from HEK293T cells
Source: Turk J Biol. 2025 Jan 6;49(2):162–74. doi: 10.55730/1300-0152.2734 (PMC12068675; doi:10.55730/1300-0152.2734)
Supplement: Supplementary file 2 [file Supplementary_File_2.xlsx]

## Sheet: All identified proteins
Whole lysate LC-MS analysis result.
Master	Accession	Description	Coverage [%]	# Peptides	# PSMs	# Unique Peptides	# Protein Groups	# AAs	MW [kDa]	calc. pI	Score Sequest HT: Sequest HT	# Peptides (by Search Engine): Sequest HT
Master Protein	Q13423	NAD(P) transhydrogenase, mitochondrial OS=Homo sapiens OX=9606 GN=NNT PE=1 SV=3	2	2	4	2	1	1086	113.8	8.09	0	2
Master Protein	P40227	T-complex protein 1 subunit zeta OS=Homo sapiens OX=9606 GN=CCT6A PE=1 SV=3	35	15	50	15	1	531	58	6.68	20.72	15
Master Protein	Q16181	Septin-7 OS=Homo sapiens OX=9606 GN=SEPTIN7 PE=1 SV=2	4	2	3	2	1	437	50.6	8.63	1.77	2
Master Protein	P26368	Splicing factor U2AF 65 kDa subunit OS=Homo sapiens OX=9606 GN=U2AF2 PE=1 SV=4	13	3	13	3	1	475	53.5	9.09	1.86	3
Master Protein	O95232	Luc7-like protein 3 OS=Homo sapiens OX=9606 GN=LUC7L3 PE=1 SV=2	10	4	11	4	1	432	51.4	9.79	0	4
Master Protein	P11310	Medium-chain specific acyl-CoA dehydrogenase, mitochondrial OS=Homo sapiens OX=9606 GN=ACADM PE=1 SV=1	22	6	14	6	1	421	46.6	8.37	1.66	6
Master Protein	O00624	Sodium-dependent phosphate transport protein 3 OS=Homo sapiens OX=9606 GN=SLC17A2 PE=2 SV=2	5	1	5	1	1	439	47.2	8.51	0	1
Master Protein	Q96IU4	Putative protein-lysine deacylase ABHD14B OS=Homo sapiens OX=9606 GN=ABHD14B PE=1 SV=1	10	1	1	1	1	210	22.3	6.4	0	1
Master Protein	Q9H9B4	Sideroflexin-1 OS=Homo sapiens OX=9606 GN=SFXN1 PE=1 SV=4	31	6	16	6	1	322	35.6	9.07	8.84	6
Master Protein	Q6IBS0	Twinfilin-2 OS=Homo sapiens OX=9606 GN=TWF2 PE=1 SV=2	5	1	3	1	1	349	39.5	6.84	0	1
Master Protein	Q00796	Sorbitol dehydrogenase OS=Homo sapiens OX=9606 GN=SORD PE=1 SV=4	5	1	2	1	1	357	38.3	7.97	0	1
Master Protein	P16403	Histone H1.2 OS=Homo sapiens OX=9606 GN=H1-2 PE=1 SV=2	16	5	27	5	1	213	21.4	10.93	30.25	5
Master Protein	P37198	Nuclear pore glycoprotein p62 OS=Homo sapiens OX=9606 GN=NUP62 PE=1 SV=3	5	2	3	2	1	522	53.2	5.31	0	2
Master Protein	P13804	Electron transfer flavoprotein subunit alpha, mitochondrial OS=Homo sapiens OX=9606 GN=ETFA PE=1 SV=1	27	5	10	5	1	333	35.1	8.38	1.65	5
Master Protein	Q8WWM7	Ataxin-2-like protein OS=Homo sapiens OX=9606 GN=ATXN2L PE=1 SV=2	5	3	5	3	1	1075	113.3	8.59	1.68	3
Master Protein	P46777	Large ribosomal subunit protein uL18 OS=Homo sapiens OX=9606 GN=RPL5 PE=1 SV=3	23	6	28	6	1	297	34.3	9.72	17.41	6
Master Protein	P12074	Cytochrome c oxidase subunit 6A1, mitochondrial OS=Homo sapiens OX=9606 GN=COX6A1 PE=1 SV=4	17	1	2	1	1	109	12.1	9.32	0	1
Master Protein	Q9UJS0	Electrogenic aspartate/glutamate antiporter SLC25A13, mitochondrial OS=Homo sapiens OX=9606 GN=SLC25A13 PE=1 SV=2	8	4	9	4	1	675	74.1	8.62	0	4
Master Protein	Q14498	RNA-binding protein 39 OS=Homo sapiens OX=9606 GN=RBM39 PE=1 SV=2	5	2	5	2	1	530	59.3	10.1	0	2
Master Protein	P62851	Small ribosomal subunit protein eS25 OS=Homo sapiens OX=9606 GN=RPS25 PE=1 SV=1	17	3	11	3	1	125	13.7	10.11	3.98	3
Master Protein	Q5T9A4	ATPase family AAA domain-containing protein 3B OS=Homo sapiens OX=9606 GN=ATAD3B PE=1 SV=1	4	3	6	1	1	648	72.5	9.2	0	3
Master Protein	Q9UNM6	26S proteasome non-ATPase regulatory subunit 13 OS=Homo sapiens OX=9606 GN=PSMD13 PE=1 SV=2	7	3	11	3	1	376	42.9	5.81	0	3
Master Protein	P43897	Elongation factor Ts, mitochondrial OS=Homo sapiens OX=9606 GN=TSFM PE=1 SV=2	8	2	5	2	1	325	35.4	8.38	0	2
Master Protein	P26599	Polypyrimidine tract-binding protein 1 OS=Homo sapiens OX=9606 GN=PTBP1 PE=1 SV=2	39	13	51	13	1	557	59.6	9.16	24.32	13
Master Protein	O00541	Pescadillo homolog OS=Homo sapiens OX=9606 GN=PES1 PE=1 SV=1	6	4	6	4	1	588	68	7.33	1.79	4
Master Protein	P51570	Galactokinase OS=Homo sapiens OX=9606 GN=GALK1 PE=1 SV=1	6	2	3	2	1	392	42.2	6.46	1.92	2
Master Protein	Q9UHQ9	NADH-cytochrome b5 reductase 1 OS=Homo sapiens OX=9606 GN=CYB5R1 PE=1 SV=1	3	1	1	1	1	305	34.1	9.38	0	1
Master Protein	P49588	Alanine--tRNA ligase, cytoplasmic OS=Homo sapiens OX=9606 GN=AARS1 PE=1 SV=2	16	12	29	12	1	968	106.7	5.53	7.46	12
Master Protein	Q96CX2	BTB/POZ domain-containing protein KCTD12 OS=Homo sapiens OX=9606 GN=KCTD12 PE=1 SV=1	14	4	11	4	1	325	35.7	5.64	0	4
Master Protein	O43707	Alpha-actinin-4 OS=Homo sapiens OX=9606 GN=ACTN4 PE=1 SV=2	29	23	76	14	1	911	104.8	5.44	23.69	23
Master Protein	Q8WUM4	Programmed cell death 6-interacting protein OS=Homo sapiens OX=9606 GN=PDCD6IP PE=1 SV=1	12	10	30	10	1	868	96	6.52	3.36	10
Master Protein	P48735	Isocitrate dehydrogenase [NADP], mitochondrial OS=Homo sapiens OX=9606 GN=IDH2 PE=1 SV=2	5	2	8	2	1	452	50.9	8.69	2.27	2
Master Protein	P55884	Eukaryotic translation initiation factor 3 subunit B OS=Homo sapiens OX=9606 GN=EIF3B PE=1 SV=3	13	7	14	7	1	814	92.4	5	2.6	7
Master Protein	P10515	Dihydrolipoyllysine-residue acetyltransferase component of pyruvate dehydrogenase complex, mitochondrial OS=Homo sapiens OX=9606 GN=DLAT PE=1 SV=3	8	4	9	4	1	647	69	7.84	0	4
Master Protein	Q9NX58	Cell growth-regulating nucleolar protein OS=Homo sapiens OX=9606 GN=LYAR PE=1 SV=3	7	2	5	2	1	379	43.6	9.57	0	2
Master Protein	O43242	26S proteasome non-ATPase regulatory subunit 3 OS=Homo sapiens OX=9606 GN=PSMD3 PE=1 SV=2	14	5	18	5	1	534	60.9	8.44	0	5
Master Protein	Q15392	Delta(24)-sterol reductase OS=Homo sapiens OX=9606 GN=DHCR24 PE=1 SV=2	3	2	3	2	1	516	60.1	8.16	1.75	2
Master Protein	O96019	Actin-like protein 6A OS=Homo sapiens OX=9606 GN=ACTL6A PE=1 SV=1	14	3	9	3	1	429	47.4	5.6	0	3
Master Protein	Q9Y281	Cofilin-2 OS=Homo sapiens OX=9606 GN=CFL2 PE=1 SV=1	22	3	10	1	1	166	18.7	7.88	0	3
Master Protein	P0DP25	Calmodulin-3 OS=Homo sapiens OX=9606 GN=CALM3 PE=1 SV=1	44	7	26	7	1	149	16.8	4.22	4.11	7
Master Protein	O75821	Eukaryotic translation initiation factor 3 subunit G OS=Homo sapiens OX=9606 GN=EIF3G PE=1 SV=2	4	1	1	1	1	320	35.6	6.13	0	1
Master Protein	Q15041	ADP-ribosylation factor-like protein 6-interacting protein 1 OS=Homo sapiens OX=9606 GN=ARL6IP1 PE=1 SV=2	4	1	2	1	1	203	23.3	9.32	1.97	1
Master Protein	Q15005	Signal peptidase complex subunit 2 OS=Homo sapiens OX=9606 GN=SPCS2 PE=1 SV=3	8	1	1	1	1	226	25	8.47	0	1
Master Protein	P38117	Electron transfer flavoprotein subunit beta OS=Homo sapiens OX=9606 GN=ETFB PE=1 SV=3	28	7	19	7	1	255	27.8	8.1	7.88	7
Master Protein	Q9UKK9	ADP-sugar pyrophosphatase OS=Homo sapiens OX=9606 GN=NUDT5 PE=1 SV=1	17	3	9	3	1	219	24.3	4.94	1.85	3
Master Protein	P04080	Cystatin-B OS=Homo sapiens OX=9606 GN=CSTB PE=1 SV=2	12	1	5	1	1	98	11.1	7.56	0	1
Master Protein	P46459	Vesicle-fusing ATPase OS=Homo sapiens OX=9606 GN=NSF PE=1 SV=3	2	1	3	1	1	744	82.5	6.95	0	1
Master Protein	Q9UG63	ATP-binding cassette sub-family F member 2 OS=Homo sapiens OX=9606 GN=ABCF2 PE=1 SV=2	6	3	4	3	1	623	71.2	7.37	1.83	3
Master Protein	Q9UBU8	Mortality factor 4-like protein 1 OS=Homo sapiens OX=9606 GN=MORF4L1 PE=1 SV=2	3	1	1	1	1	362	41.4	9.28	0	1
Master Protein	P14866	Heterogeneous nuclear ribonucleoprotein L OS=Homo sapiens OX=9606 GN=HNRNPL PE=1 SV=2	27	9	35	9	1	589	64.1	8.22	16.52	9
Master Protein	P31937	3-hydroxyisobutyrate dehydrogenase, mitochondrial OS=Homo sapiens OX=9606 GN=HIBADH PE=1 SV=2	4	1	3	1	1	336	35.3	8.13	0	1
Master Protein	Q9UKF6	Cleavage and polyadenylation specificity factor subunit 3 OS=Homo sapiens OX=9606 GN=CPSF3 PE=1 SV=1	1	1	2	1	1	684	77.4	5.6	0	1
Master Protein	Q99986	Serine/threonine-protein kinase VRK1 OS=Homo sapiens OX=9606 GN=VRK1 PE=1 SV=1	6	2	8	2	1	396	45.4	8.91	0	2
Master Protein	Q92747	Actin-related protein 2/3 complex subunit 1A OS=Homo sapiens OX=9606 GN=ARPC1A PE=1 SV=2	10	3	5	3	1	370	41.5	8.18	0	3
Master Protein	Q9NUQ9	CYFIP-related Rac1 interactor B OS=Homo sapiens OX=9606 GN=CYRIB PE=1 SV=1	4	1	1	1	1	324	36.7	6.06	0	1
Master Protein	P27824	Calnexin OS=Homo sapiens OX=9606 GN=CANX PE=1 SV=2	29	12	46	12	1	592	67.5	4.6	23.28	12
Master Protein	Q10567	AP-1 complex subunit beta-1 OS=Homo sapiens OX=9606 GN=AP1B1 PE=1 SV=3	6	4	7	1	1	949	104.5	5.06	1.65	4
Master Protein	Q9H910	Jupiter microtubule associated homolog 2 OS=Homo sapiens OX=9606 GN=JPT2 PE=1 SV=1	19	3	7	3	1	190	20.1	9.26	0	3
Master Protein	P22314	Ubiquitin-like modifier-activating enzyme 1 OS=Homo sapiens OX=9606 GN=UBA1 PE=1 SV=3	25	17	70	17	1	1058	117.8	5.76	33.89	17
Master Protein	Q9P0J0	NADH dehydrogenase [ubiquinone] 1 alpha subcomplex subunit 13 OS=Homo sapiens OX=9606 GN=NDUFA13 PE=1 SV=3	6	1	3	1	1	144	16.7	8.43	0	1
Master Protein	P04843	Dolichyl-diphosphooligosaccharide--protein glycosyltransferase subunit 1 OS=Homo sapiens OX=9606 GN=RPN1 PE=1 SV=1	32	16	43	16	1	607	68.5	6.38	15.02	16
Master Protein	Q9C0C9	(E3-independent) E2 ubiquitin-conjugating enzyme OS=Homo sapiens OX=9606 GN=UBE2O PE=1 SV=3	1	1	1	1	1	1292	141.2	5.12	0	1
Master Protein	P00338	L-lactate dehydrogenase A chain OS=Homo sapiens OX=9606 GN=LDHA PE=1 SV=2	52	12	37	11	1	332	36.7	8.27	21.53	12
Master Protein	P13861	cAMP-dependent protein kinase type II-alpha regulatory subunit OS=Homo sapiens OX=9606 GN=PRKAR2A PE=1 SV=2	11	3	6	3	1	404	45.5	5.07	0	3
Master Protein	Q5JTH9	RRP12-like protein OS=Homo sapiens OX=9606 GN=RRP12 PE=1 SV=2	1	1	2	1	1	1297	143.6	8.75	0	1
Master Protein	P35579	Myosin-9 OS=Homo sapiens OX=9606 GN=MYH9 PE=1 SV=4	20	27	66	27	1	1960	226.4	5.6	5.12	27
Master Protein	P31689	DnaJ homolog subfamily A member 1 OS=Homo sapiens OX=9606 GN=DNAJA1 PE=1 SV=2	7	2	12	2	1	397	44.8	7.08	0	2
Master Protein	Q9H7B2	Ribosome production factor 2 homolog OS=Homo sapiens OX=9606 GN=RPF2 PE=1 SV=2	3	1	3	1	1	306	35.6	9.99	1.9	1
Master Protein	Q99714	3-hydroxyacyl-CoA dehydrogenase type-2 OS=Homo sapiens OX=9606 GN=HSD17B10 PE=1 SV=3	50	8	21	8	1	261	26.9	7.78	3.73	8
Master Protein	Q8IZ52	Chondroitin sulfate synthase 2 OS=Homo sapiens OX=9606 GN=CHPF PE=1 SV=2	1	1	2	1	1	775	85.4	6.93	1.61	1
Master Protein	O60869	Endothelial differentiation-related factor 1 OS=Homo sapiens OX=9606 GN=EDF1 PE=1 SV=1	18	3	8	3	1	148	16.4	9.95	0	3
Master Protein	P60174	Triosephosphate isomerase OS=Homo sapiens OX=9606 GN=TPI1 PE=1 SV=4	66	11	42	11	1	249	26.7	6.9	30.72	11
Master Protein	P12081	Histidine--tRNA ligase, cytoplasmic OS=Homo sapiens OX=9606 GN=HARS1 PE=1 SV=2	11	5	10	5	1	509	57.4	5.88	0	5
Master Protein	Q96EK6	Glucosamine 6-phosphate N-acetyltransferase OS=Homo sapiens OX=9606 GN=GNPNAT1 PE=1 SV=1	6	1	2	1	1	184	20.7	7.99	0	1
Master Protein	Q8N766	ER membrane protein complex subunit 1 OS=Homo sapiens OX=9606 GN=EMC1 PE=1 SV=1	2	1	1	1	1	993	111.7	7.66	0	1
Master Protein	P30626	Sorcin OS=Homo sapiens OX=9606 GN=SRI PE=1 SV=1	16	3	4	3	1	198	21.7	5.59	1.72	3
Master Protein	Q02218	2-oxoglutarate dehydrogenase complex component E1 OS=Homo sapiens OX=9606 GN=OGDH PE=1 SV=3	1	1	3	1	1	1023	115.9	6.86	0	1
Master Protein	Q14108	Lysosome membrane protein 2 OS=Homo sapiens OX=9606 GN=SCARB2 PE=1 SV=2	2	1	2	1	1	478	54.3	5.14	0	1
Master Protein	Q09161	Nuclear cap-binding protein subunit 1 OS=Homo sapiens OX=9606 GN=NCBP1 PE=1 SV=1	3	1	3	1	1	790	91.8	6.43	0	1
Master Protein	O14654	Insulin receptor substrate 4 OS=Homo sapiens OX=9606 GN=IRS4 PE=1 SV=1	5	5	18	5	1	1257	133.7	8.44	3.42	5
Master Protein	Q9H9J2	Large ribosomal subunit protein mL44 OS=Homo sapiens OX=9606 GN=MRPL44 PE=1 SV=1	3	1	2	1	1	332	37.5	8.4	0	1
Master Protein	Q86V81	THO complex subunit 4 OS=Homo sapiens OX=9606 GN=ALYREF PE=1 SV=3	19	3	15	3	1	257	26.9	11.15	10.33	3
Master Protein	P78371	T-complex protein 1 subunit beta OS=Homo sapiens OX=9606 GN=CCT2 PE=1 SV=4	41	16	58	16	1	535	57.5	6.46	38.6	16
Master Protein	O14744	Protein arginine N-methyltransferase 5 OS=Homo sapiens OX=9606 GN=PRMT5 PE=1 SV=4	7	4	8	4	1	637	72.6	6.29	4.1	4
Master Protein	Q9H0U6	Large ribosomal subunit protein uL18m OS=Homo sapiens OX=9606 GN=MRPL18 PE=1 SV=1	7	1	2	1	1	180	20.6	9.54	0	1
Master Protein	P16152	Carbonyl reductase [NADPH] 1 OS=Homo sapiens OX=9606 GN=CBR1 PE=1 SV=3	17	4	13	4	1	277	30.4	8.32	0	4
Master Protein	Q92990	Glomulin OS=Homo sapiens OX=9606 GN=GLMN PE=1 SV=2	2	1	2	1	1	594	68.2	5.33	0	1
Master Protein	A8MWD9	Putative small nuclear ribonucleoprotein G-like protein 15 OS=Homo sapiens OX=9606 GN=SNRPGP15 PE=5 SV=2	16	1	3	1	1	76	8.5	8.84	1.79	1
Master Protein	P55265	Double-stranded RNA-specific adenosine deaminase OS=Homo sapiens OX=9606 GN=ADAR PE=1 SV=4	6	6	16	6	1	1226	136	8.65	0	6
Master Protein	Q86Y56	Dynein axonemal assembly factor 5 OS=Homo sapiens OX=9606 GN=DNAAF5 PE=1 SV=4	1	1	1	1	1	855	93.5	6.42	0	1
Master Protein	Q92769	Histone deacetylase 2 OS=Homo sapiens OX=9606 GN=HDAC2 PE=1 SV=2	9	3	8	3	1	488	55.3	5.91	0	3
Master Protein	Q9Y3F4	Serine-threonine kinase receptor-associated protein OS=Homo sapiens OX=9606 GN=STRAP PE=1 SV=1	41	9	34	9	1	350	38.4	5.12	5.48	9
Master Protein	O14979	Heterogeneous nuclear ribonucleoprotein D-like OS=Homo sapiens OX=9606 GN=HNRNPDL PE=1 SV=3	8	3	14	2	1	420	46.4	9.57	12.06	3
Master Protein	Q07955	Serine/arginine-rich splicing factor 1 OS=Homo sapiens OX=9606 GN=SRSF1 PE=1 SV=2	20	5	14	5	1	248	27.7	10.36	7.68	5
Master Protein	Q08752	Peptidyl-prolyl cis-trans isomerase D OS=Homo sapiens OX=9606 GN=PPID PE=1 SV=3	3	1	2	1	1	370	40.7	7.21	0	1
Master Protein	P68400	Casein kinase II subunit alpha OS=Homo sapiens OX=9606 GN=CSNK2A1 PE=1 SV=1	14	4	13	4	1	391	45.1	7.74	1.99	4
Master Protein	P55084	Trifunctional enzyme subunit beta, mitochondrial OS=Homo sapiens OX=9606 GN=HADHB PE=1 SV=3	16	7	13	7	1	474	51.3	9.41	0	7
Master Protein	P49593	Protein phosphatase 1F OS=Homo sapiens OX=9606 GN=PPM1F PE=1 SV=3	2	1	2	1	1	454	49.8	5.1	0	1
Master Protein	P11177	Pyruvate dehydrogenase E1 component subunit beta, mitochondrial OS=Homo sapiens OX=9606 GN=PDHB PE=1 SV=3	18	5	13	5	1	359	39.2	6.65	0	5
Master Protein	A0AVT1	Ubiquitin-like modifier-activating enzyme 6 OS=Homo sapiens OX=9606 GN=UBA6 PE=1 SV=1	2	2	4	2	1	1052	117.9	6.14	0	2
Master Protein	Q15819	Ubiquitin-conjugating enzyme E2 variant 2 OS=Homo sapiens OX=9606 GN=UBE2V2 PE=1 SV=4	13	2	5	1	1	145	16.4	8.09	6.13	2
Master Protein	P63010	AP-2 complex subunit beta OS=Homo sapiens OX=9606 GN=AP2B1 PE=1 SV=1	8	6	13	3	1	937	104.5	5.38	1.65	6
Master Protein	Q6DKI1	Ribosomal protein uL30-like OS=Homo sapiens OX=9606 GN=RPL7L1 PE=1 SV=2	10	2	5	2	1	255	29.7	10.52	0	2
Master Protein	P46782	Small ribosomal subunit protein uS7 OS=Homo sapiens OX=9606 GN=RPS5 PE=1 SV=4	4	1	5	1	1	204	22.9	9.72	0	1
Master Protein	Q9UDW1	Cytochrome b-c1 complex subunit 9 OS=Homo sapiens OX=9606 GN=UQCR10 PE=1 SV=3	27	1	3	1	1	63	7.3	9.47	0	1
Master Protein	Q9Y3C6	Peptidyl-prolyl cis-trans isomerase-like 1 OS=Homo sapiens OX=9606 GN=PPIL1 PE=1 SV=1	10	1	2	1	1	166	18.2	7.99	0	1
Master Protein	O75150	E3 ubiquitin-protein ligase BRE1B OS=Homo sapiens OX=9606 GN=RNF40 PE=1 SV=5	1	1	2	1	1	1001	113.6	6.29	0	1
Master Protein	P06899	Histone H2B type 1-J OS=Homo sapiens OX=9606 GN=H2BC11 PE=1 SV=3	36	5	46	2	1	126	13.9	10.32	34.05	5
Master Protein	O14602	Eukaryotic translation initiation factor 1A, Y-chromosomal OS=Homo sapiens OX=9606 GN=EIF1AY PE=1 SV=4	8	1	2	1	1	144	16.4	5.24	1.97	1
Master Protein	P31930	Cytochrome b-c1 complex subunit 1, mitochondrial OS=Homo sapiens OX=9606 GN=UQCRC1 PE=1 SV=3	22	8	21	8	1	480	52.6	6.37	0	8
Master Protein	P12004	Proliferating cell nuclear antigen OS=Homo sapiens OX=9606 GN=PCNA PE=1 SV=1	35	8	29	8	1	261	28.8	4.69	13.61	8
Master Protein	P00491	Purine nucleoside phosphorylase OS=Homo sapiens OX=9606 GN=PNP PE=1 SV=2	32	7	24	7	1	289	32.1	6.95	8.46	7
Master Protein	P15121	Aldo-keto reductase family 1 member B1 OS=Homo sapiens OX=9606 GN=AKR1B1 PE=1 SV=3	16	2	7	2	1	316	35.8	6.98	0	2
Master Protein	P23526	Adenosylhomocysteinase OS=Homo sapiens OX=9606 GN=AHCY PE=1 SV=4	20	8	25	8	1	432	47.7	6.34	5.82	8
Master Protein	Q9BS26	Endoplasmic reticulum resident protein 44 OS=Homo sapiens OX=9606 GN=ERP44 PE=1 SV=1	2	1	2	1	1	406	46.9	5.26	0	1
Master Protein	O60493	Sorting nexin-3 OS=Homo sapiens OX=9606 GN=SNX3 PE=1 SV=3	9	1	3	1	1	162	18.8	8.66	0	1
Master Protein	P54577	Tyrosine--tRNA ligase, cytoplasmic OS=Homo sapiens OX=9606 GN=YARS1 PE=1 SV=4	28	13	28	13	1	528	59.1	7.05	7.27	13
Master Protein	Q9Y277	Voltage-dependent anion-selective channel protein 3 OS=Homo sapiens OX=9606 GN=VDAC3 PE=1 SV=1	17	3	11	2	1	283	30.6	8.66	0	3
Master Protein	Q14320	Protein FAM50A OS=Homo sapiens OX=9606 GN=FAM50A PE=1 SV=2	4	1	5	1	1	339	40.2	6.83	0	1
Master Protein	Q16740	ATP-dependent Clp protease proteolytic subunit, mitochondrial OS=Homo sapiens OX=9606 GN=CLPP PE=1 SV=1	5	1	1	1	1	277	30.2	8.09	0	1
Master Protein	Q6P5R6	Ribosomal protein eL22-like OS=Homo sapiens OX=9606 GN=RPL22L1 PE=1 SV=2	10	1	2	1	1	122	14.6	9.38	0	1
Master Protein	O43491	Band 4.1-like protein 2 OS=Homo sapiens OX=9606 GN=EPB41L2 PE=1 SV=1	6	5	12	5	1	1005	112.5	5.44	0	5
Master Protein	A0A024R1R8	Translation machinery-associated protein 7B OS=Homo sapiens OX=9606 GN=TMA7B PE=3 SV=1	14	1	3	1	1	64	7.1	9.99	1.74	1
Master Protein	P51858	Hepatoma-derived growth factor OS=Homo sapiens OX=9606 GN=HDGF PE=1 SV=1	22	4	8	4	1	240	26.8	4.73	0	4
Master Protein	P43490	Nicotinamide phosphoribosyltransferase OS=Homo sapiens OX=9606 GN=NAMPT PE=1 SV=1	11	3	5	3	1	491	55.5	7.15	0	3
Master Protein	Q15435	Protein phosphatase 1 regulatory subunit 7 OS=Homo sapiens OX=9606 GN=PPP1R7 PE=1 SV=1	8	2	6	2	1	360	41.5	4.91	0	2
Master Protein	Q06830	Peroxiredoxin-1 OS=Homo sapiens OX=9606 GN=PRDX1 PE=1 SV=1	48	9	34	7	1	199	22.1	8.13	16.29	9
Master Protein	Q3ZCQ8	Mitochondrial import inner membrane translocase subunit TIM50 OS=Homo sapiens OX=9606 GN=TIMM50 PE=1 SV=2	5	1	4	1	1	353	39.6	8.37	0	1
Master Protein	Q53EL6	Programmed cell death protein 4 OS=Homo sapiens OX=9606 GN=PDCD4 PE=1 SV=2	2	1	2	1	1	469	51.7	5.21	0	1
Master Protein	Q9NQ55	Suppressor of SWI4 1 homolog OS=Homo sapiens OX=9606 GN=PPAN PE=1 SV=1	3	1	2	1	1	473	53.2	10.13	0	1
Master Protein	Q9Y2W2	WW domain-binding protein 11 OS=Homo sapiens OX=9606 GN=WBP11 PE=1 SV=1	2	1	3	1	1	641	70	8.38	0	1
Master Protein	Q9NVA2	Septin-11 OS=Homo sapiens OX=9606 GN=SEPTIN11 PE=1 SV=3	4	2	5	2	1	429	49.4	6.81	1.65	2
Master Protein	P46087	Probable 28S rRNA (cytosine(4447)-C(5))-methyltransferase OS=Homo sapiens OX=9606 GN=NOP2 PE=1 SV=2	7	5	12	5	1	812	89.2	9.23	3.74	5
Master Protein	O43395	U4/U6 small nuclear ribonucleoprotein Prp3 OS=Homo sapiens OX=9606 GN=PRPF3 PE=1 SV=2	4	2	3	2	1	683	77.5	9.5	1.93	2
Master Protein	P19388	DNA-directed RNA polymerases I, II, and III subunit RPABC1 OS=Homo sapiens OX=9606 GN=POLR2E PE=1 SV=4	4	1	2	1	1	210	24.5	5.95	1.92	1
Master Protein	P62993	Growth factor receptor-bound protein 2 OS=Homo sapiens OX=9606 GN=GRB2 PE=1 SV=1	8	2	3	2	1	217	25.2	6.32	0	2
Master Protein	O75794	Translation initiation factor eIF2 assembly protein OS=Homo sapiens OX=9606 GN=CDC123 PE=1 SV=1	4	1	2	1	1	336	39.1	4.81	0	1
Master Protein	Q12788	Transducin beta-like protein 3 OS=Homo sapiens OX=9606 GN=TBL3 PE=1 SV=2	2	1	2	1	1	808	89	6.9	0	1
Master Protein	Q9NP97	Dynein light chain roadblock-type 1 OS=Homo sapiens OX=9606 GN=DYNLRB1 PE=1 SV=3	17	1	3	1	1	96	10.9	7.25	0	1
Master Protein	P36542	ATP synthase subunit gamma, mitochondrial OS=Homo sapiens OX=9606 GN=ATP5F1C PE=1 SV=1	21	4	10	4	1	298	33	9.22	3.44	4
Master Protein	Q14684	Ribosomal RNA processing protein 1 homolog B OS=Homo sapiens OX=9606 GN=RRP1B PE=1 SV=3	1	1	2	1	1	758	84.4	9.76	0	1
Master Protein	O75369	Filamin-B OS=Homo sapiens OX=9606 GN=FLNB PE=1 SV=2	2	4	5	2	1	2602	278	5.73	0	4
Master Protein	P52701	DNA mismatch repair protein Msh6 OS=Homo sapiens OX=9606 GN=MSH6 PE=1 SV=2	2	2	5	2	1	1360	152.7	6.9	0	2
Master Protein	P09429	High mobility group protein B1 OS=Homo sapiens OX=9606 GN=HMGB1 PE=1 SV=3	26	6	27	6	1	215	24.9	5.74	5.57	6
Master Protein	P55809	Succinyl-CoA:3-ketoacid coenzyme A transferase 1, mitochondrial OS=Homo sapiens OX=9606 GN=OXCT1 PE=1 SV=1	2	1	2	1	1	520	56.1	7.46	1.84	1
Master Protein	P31939	Bifunctional purine biosynthesis protein ATIC OS=Homo sapiens OX=9606 GN=ATIC PE=1 SV=3	22	10	27	10	1	592	64.6	6.71	5.16	10
Master Protein	P13693	Translationally-controlled tumor protein OS=Homo sapiens OX=9606 GN=TPT1 PE=1 SV=1	16	2	6	2	1	172	19.6	4.93	2.46	2
Master Protein	P61011	Signal recognition particle subunit SRP54 OS=Homo sapiens OX=9606 GN=SRP54 PE=1 SV=1	8	3	6	3	1	504	55.7	8.75	0	3
Master Protein	Q9NX63	MICOS complex subunit MIC19 OS=Homo sapiens OX=9606 GN=CHCHD3 PE=1 SV=1	5	1	3	1	1	227	26.1	8.28	0	1
Master Protein	Q14103	Heterogeneous nuclear ribonucleoprotein D0 OS=Homo sapiens OX=9606 GN=HNRNPD PE=1 SV=1	21	5	23	4	1	355	38.4	7.81	6.63	5
Master Protein	Q562R1	Beta-actin-like protein 2 OS=Homo sapiens OX=9606 GN=ACTBL2 PE=1 SV=2	17	5	58	2	1	376	42	5.59	9.12	5
Master Protein	P55786	Puromycin-sensitive aminopeptidase OS=Homo sapiens OX=9606 GN=NPEPPS PE=1 SV=2	8	7	18	7	1	919	103.2	5.72	1.65	7
Master Protein	P53041	Serine/threonine-protein phosphatase 5 OS=Homo sapiens OX=9606 GN=PPP5C PE=1 SV=1	2	1	4	1	1	499	56.8	6.28	3.66	1
Master Protein	P15374	Ubiquitin carboxyl-terminal hydrolase isozyme L3 OS=Homo sapiens OX=9606 GN=UCHL3 PE=1 SV=1	13	2	5	2	1	230	26.2	4.92	0	2
Master Protein	O43747	AP-1 complex subunit gamma-1 OS=Homo sapiens OX=9606 GN=AP1G1 PE=1 SV=5	1	1	3	1	1	822	91.3	6.8	2.13	1
Master Protein	P16104	Histone H2AX OS=Homo sapiens OX=9606 GN=H2AX PE=1 SV=2	27	3	24	1	1	143	15.1	10.74	8.53	3
Master Protein	Q9UQ80	Proliferation-associated protein 2G4 OS=Homo sapiens OX=9606 GN=PA2G4 PE=1 SV=3	21	7	22	7	1	394	43.8	6.55	11.59	7
Master Protein	Q00688	Peptidyl-prolyl cis-trans isomerase FKBP3 OS=Homo sapiens OX=9606 GN=FKBP3 PE=1 SV=1	28	5	15	5	1	224	25.2	9.28	1.84	5
Master Protein	Q9P2E9	Ribosome-binding protein 1 OS=Homo sapiens OX=9606 GN=RRBP1 PE=1 SV=5	1	1	1	1	1	1410	152.4	8.6	0	1
Master Protein	P60660	Myosin light polypeptide 6 OS=Homo sapiens OX=9606 GN=MYL6 PE=1 SV=2	23	3	10	3	1	151	16.9	4.65	1.78	3
Master Protein	P31948	Stress-induced-phosphoprotein 1 OS=Homo sapiens OX=9606 GN=STIP1 PE=1 SV=1	25	14	42	14	1	543	62.6	6.8	20.25	14
Master Protein	P11586	C-1-tetrahydrofolate synthase, cytoplasmic OS=Homo sapiens OX=9606 GN=MTHFD1 PE=1 SV=4	18	14	40	14	1	935	101.5	7.3	23.22	14
Master Protein	O00487	26S proteasome non-ATPase regulatory subunit 14 OS=Homo sapiens OX=9606 GN=PSMD14 PE=1 SV=1	15	2	5	2	1	310	34.6	6.52	0	2
Master Protein	Q9Y3T9	Nucleolar complex protein 2 homolog OS=Homo sapiens OX=9606 GN=NOC2L PE=1 SV=4	1	1	3	1	1	749	84.9	5.62	0	1
Master Protein	P35222	Catenin beta-1 OS=Homo sapiens OX=9606 GN=CTNNB1 PE=1 SV=1	3	2	4	2	1	781	85.4	5.86	0	2
Master Protein	P50570	Dynamin-2 OS=Homo sapiens OX=9606 GN=DNM2 PE=1 SV=2	4	3	4	3	1	870	98	7.44	0	3
Master Protein	P06576	ATP synthase subunit beta, mitochondrial OS=Homo sapiens OX=9606 GN=ATP5F1B PE=1 SV=3	40	13	38	13	1	529	56.5	5.4	8.19	13
Master Protein	P25705	ATP synthase subunit alpha, mitochondrial OS=Homo sapiens OX=9606 GN=ATP5F1A PE=1 SV=1	29	13	47	13	1	553	59.7	9.13	35.1	13
Master Protein	P51572	B-cell receptor-associated protein 31 OS=Homo sapiens OX=9606 GN=BCAP31 PE=1 SV=3	33	8	25	8	1	246	28	8.44	18.46	8
Master Protein	Q9Y265	RuvB-like 1 OS=Homo sapiens OX=9606 GN=RUVBL1 PE=1 SV=1	30	10	28	10	1	456	50.2	6.42	5.64	10
Master Protein	P43243	Matrin-3 OS=Homo sapiens OX=9606 GN=MATR3 PE=1 SV=2	23	14	48	14	1	847	94.6	6.25	18.13	14
Master Protein	Q8NBS9	Thioredoxin domain-containing protein 5 OS=Homo sapiens OX=9606 GN=TXNDC5 PE=1 SV=2	11	4	10	4	1	432	47.6	5.97	2.01	4
Master Protein	O00273	DNA fragmentation factor subunit alpha OS=Homo sapiens OX=9606 GN=DFFA PE=1 SV=1	5	1	2	1	1	331	36.5	4.79	0	1
Master Protein	P48444	Coatomer subunit delta OS=Homo sapiens OX=9606 GN=ARCN1 PE=1 SV=1	5	2	4	2	1	511	57.2	6.21	0	2
Master Protein	Q6UB35	Monofunctional C1-tetrahydrofolate synthase, mitochondrial OS=Homo sapiens OX=9606 GN=MTHFD1L PE=1 SV=1	4	3	7	3	1	978	105.7	8.06	0	3
Master Protein	Q9UHD1	Cysteine and histidine-rich domain-containing protein 1 OS=Homo sapiens OX=9606 GN=CHORDC1 PE=1 SV=2	34	7	28	7	1	332	37.5	7.87	1.72	7
Master Protein	P35080	Profilin-2 OS=Homo sapiens OX=9606 GN=PFN2 PE=1 SV=3	10	1	2	1	1	140	15	6.99	0	1
Master Protein	Q15843	NEDD8 OS=Homo sapiens OX=9606 GN=NEDD8 PE=1 SV=1	17	1	1	1	1	81	9.1	8.43	0	1
Master Protein	P61803	Dolichyl-diphosphooligosaccharide--protein glycosyltransferase subunit DAD1 OS=Homo sapiens OX=9606 GN=DAD1 PE=1 SV=3	9	1	2	1	1	113	12.5	7.08	0	1
Master Protein	Q8N5M9	Protein jagunal homolog 1 OS=Homo sapiens OX=9606 GN=JAGN1 PE=1 SV=1	7	1	3	1	1	183	21.1	9.73	0	1
Master Protein	Q9BVK6	Transmembrane emp24 domain-containing protein 9 OS=Homo sapiens OX=9606 GN=TMED9 PE=1 SV=2	8	2	7	2	1	235	27.3	8.02	3.49	2
Master Protein	Q9H9A6	Leucine-rich repeat-containing protein 40 OS=Homo sapiens OX=9606 GN=LRRC40 PE=1 SV=1	2	1	2	1	1	602	68.2	6.43	0	1
Master Protein	P82979	SAP domain-containing ribonucleoprotein OS=Homo sapiens OX=9606 GN=SARNP PE=1 SV=3	14	2	4	2	1	210	23.7	6.42	0	2
Master Protein	Q15436	Protein transport protein Sec23A OS=Homo sapiens OX=9606 GN=SEC23A PE=1 SV=2	6	3	6	3	1	765	86.1	7.08	2.08	3
Master Protein	P11021	Endoplasmic reticulum chaperone BiP OS=Homo sapiens OX=9606 GN=HSPA5 PE=1 SV=2	35	21	93	19	1	654	72.3	5.16	45.07	21
Master Protein	P07910	Heterogeneous nuclear ribonucleoproteins C1/C2 OS=Homo sapiens OX=9606 GN=HNRNPC PE=1 SV=4	38	12	60	12	1	306	33.7	5.08	26.88	12
Master Protein	O00264	Membrane-associated progesterone receptor component 1 OS=Homo sapiens OX=9606 GN=PGRMC1 PE=1 SV=3	42	5	17	5	1	195	21.7	4.7	7.2	5
Master Protein	Q96CS3	FAS-associated factor 2 OS=Homo sapiens OX=9606 GN=FAF2 PE=1 SV=2	2	1	2	1	1	445	52.6	5.62	0	1
Master Protein	P41091	Eukaryotic translation initiation factor 2 subunit 3 OS=Homo sapiens OX=9606 GN=EIF2S3 PE=1 SV=3	4	2	5	2	1	472	51.1	8.4	5.44	2
Master Protein	Q9Y3A5	Ribosome maturation protein SBDS OS=Homo sapiens OX=9606 GN=SBDS PE=1 SV=4	14	3	9	3	1	250	28.7	8.75	1.63	3
Master Protein	P49773	Adenosine 5'-monophosphoramidase HINT1 OS=Homo sapiens OX=9606 GN=HINT1 PE=1 SV=2	60	4	13	4	1	126	13.8	6.95	0	4
Master Protein	P61353	Large ribosomal subunit protein eL27 OS=Homo sapiens OX=9606 GN=RPL27 PE=1 SV=2	15	1	3	1	1	136	15.8	10.56	0	1
Master Protein	Q13526	Peptidyl-prolyl cis-trans isomerase NIMA-interacting 1 OS=Homo sapiens OX=9606 GN=PIN1 PE=1 SV=1	18	2	4	2	1	163	18.2	8.82	0	2
Master Protein	O00203	AP-3 complex subunit beta-1 OS=Homo sapiens OX=9606 GN=AP3B1 PE=1 SV=3	2	2	4	2	1	1094	121.2	6.04	0	2
Master Protein	Q7L2E3	ATP-dependent RNA helicase DHX30 OS=Homo sapiens OX=9606 GN=DHX30 PE=1 SV=1	3	3	7	3	1	1194	133.9	8.78	0	3
Master Protein	Q96C01	Protein FAM136A OS=Homo sapiens OX=9606 GN=FAM136A PE=1 SV=1	7	1	1	1	1	138	15.6	7.61	0	1
Master Protein	O43169	Cytochrome b5 type B OS=Homo sapiens OX=9606 GN=CYB5B PE=1 SV=3	14	2	5	2	1	150	16.7	4.97	0	2
Master Protein	Q15691	Microtubule-associated protein RP/EB family member 1 OS=Homo sapiens OX=9606 GN=MAPRE1 PE=1 SV=3	30	5	13	5	1	268	30	5.14	1.82	5
Master Protein	P07814	Bifunctional glutamate/proline--tRNA ligase OS=Homo sapiens OX=9606 GN=EPRS1 PE=1 SV=5	9	11	41	10	1	1512	170.5	7.33	3.53	11
Master Protein	Q13011	Delta(3,5)-Delta(2,4)-dienoyl-CoA isomerase, mitochondrial OS=Homo sapiens OX=9606 GN=ECH1 PE=1 SV=2	12	3	5	3	1	328	35.8	8	5.59	3
Master Protein	Q13404	Ubiquitin-conjugating enzyme E2 variant 1 OS=Homo sapiens OX=9606 GN=UBE2V1 PE=1 SV=2	13	2	5	1	1	147	16.5	7.93	4.26	2
Master Protein	Q15185	Prostaglandin E synthase 3 OS=Homo sapiens OX=9606 GN=PTGES3 PE=1 SV=1	17	3	10	3	1	160	18.7	4.54	0	3
Master Protein	Q99653	Calcineurin B homologous protein 1 OS=Homo sapiens OX=9606 GN=CHP1 PE=1 SV=3	6	1	1	1	1	195	22.4	5.1	0	1
Master Protein	Q16762	Thiosulfate sulfurtransferase OS=Homo sapiens OX=9606 GN=TST PE=1 SV=4	6	1	3	1	1	297	33.4	7.25	0	1
Master Protein	P22626	Heterogeneous nuclear ribonucleoproteins A2/B1 OS=Homo sapiens OX=9606 GN=HNRNPA2B1 PE=1 SV=2	51	16	81	14	1	353	37.4	8.95	62.04	16
Master Protein	P63173	Large ribosomal subunit protein eL38 OS=Homo sapiens OX=9606 GN=RPL38 PE=1 SV=2	36	4	18	4	1	70	8.2	10.1	4.67	4
Master Protein	P23588	Eukaryotic translation initiation factor 4B OS=Homo sapiens OX=9606 GN=EIF4B PE=1 SV=2	2	1	2	1	1	611	69.1	5.73	0	1
Master Protein	Q5BJF2	Sigma intracellular receptor 2 OS=Homo sapiens OX=9606 GN=TMEM97 PE=1 SV=1	5	1	3	1	1	176	20.8	9.38	0	1
Master Protein	Q99733	Nucleosome assembly protein 1-like 4 OS=Homo sapiens OX=9606 GN=NAP1L4 PE=1 SV=1	5	2	5	1	1	375	42.8	4.69	2.24	2
Master Protein	P22695	Cytochrome b-c1 complex subunit 2, mitochondrial OS=Homo sapiens OX=9606 GN=UQCRC2 PE=1 SV=3	18	5	20	5	1	453	48.4	8.63	4.12	5
Master Protein	Q16643	Drebrin OS=Homo sapiens OX=9606 GN=DBN1 PE=1 SV=4	5	3	8	3	1	649	71.4	4.45	1.82	3
Master Protein	Q12905	Interleukin enhancer-binding factor 2 OS=Homo sapiens OX=9606 GN=ILF2 PE=1 SV=2	29	8	31	8	1	390	43	5.26	11.44	8
Master Protein	Q9UBB4	Ataxin-10 OS=Homo sapiens OX=9606 GN=ATXN10 PE=1 SV=1	4	2	6	2	1	475	53.5	5.25	0	2
Master Protein	Q9NRR5	Ubiquilin-4 OS=Homo sapiens OX=9606 GN=UBQLN4 PE=1 SV=2	3	1	4	1	1	601	63.8	5.22	0	1
Master Protein	O94906	Pre-mRNA-processing factor 6 OS=Homo sapiens OX=9606 GN=PRPF6 PE=1 SV=1	2	2	3	2	1	941	106.9	8.25	0	2
Master Protein	P07355	Annexin A2 OS=Homo sapiens OX=9606 GN=ANXA2 PE=1 SV=2	15	4	13	4	1	339	38.6	7.75	1.77	4
Master Protein	Q13242	Serine/arginine-rich splicing factor 9 OS=Homo sapiens OX=9606 GN=SRSF9 PE=1 SV=1	32	7	22	7	1	221	25.5	8.65	8.87	7
Master Protein	Q96CT7	Coiled-coil domain-containing protein 124 OS=Homo sapiens OX=9606 GN=CCDC124 PE=1 SV=1	20	4	13	4	1	223	25.8	9.54	0	4
Master Protein	Q13620	Cullin-4B OS=Homo sapiens OX=9606 GN=CUL4B PE=1 SV=4	7	6	10	6	1	913	103.9	7.37	1.73	6
Master Protein	P35637	RNA-binding protein FUS OS=Homo sapiens OX=9606 GN=FUS PE=1 SV=1	9	3	14	3	1	526	53.4	9.36	1.6	3
Master Protein	P12235	ADP/ATP translocase 1 OS=Homo sapiens OX=9606 GN=SLC25A4 PE=1 SV=4	10	3	9	1	1	298	33	9.76	7.92	3
Master Protein	Q13685	Angio-associated migratory cell protein OS=Homo sapiens OX=9606 GN=AAMP PE=1 SV=2	3	1	1	1	1	434	46.7	4.42	0	1
Master Protein	Q5JTV8	Torsin-1A-interacting protein 1 OS=Homo sapiens OX=9606 GN=TOR1AIP1 PE=1 SV=2	5	2	6	2	1	583	66.2	8.18	0	2
Master Protein	Q14166	Tubulin--tyrosine ligase-like protein 12 OS=Homo sapiens OX=9606 GN=TTLL12 PE=1 SV=2	4	2	3	2	1	644	74.4	5.53	0	2
Master Protein	Q14696	LRP chaperone MESD OS=Homo sapiens OX=9606 GN=MESD PE=1 SV=2	6	1	1	1	1	234	26.1	7.78	0	1
Master Protein	P43307	Translocon-associated protein subunit alpha OS=Homo sapiens OX=9606 GN=SSR1 PE=1 SV=3	5	1	1	1	1	286	32.2	4.49	0	1
Master Protein	P52815	Large ribosomal subunit protein bL12m OS=Homo sapiens OX=9606 GN=MRPL12 PE=1 SV=2	22	2	5	2	1	198	21.3	8.87	4.84	2
Master Protein	Q8NFH5	Nucleoporin NUP35 OS=Homo sapiens OX=9606 GN=NUP35 PE=1 SV=1	4	1	1	1	1	326	34.8	9.09	0	1
Master Protein	P31040	Succinate dehydrogenase [ubiquinone] flavoprotein subunit, mitochondrial OS=Homo sapiens OX=9606 GN=SDHA PE=1 SV=2	5	3	8	3	1	664	72.6	7.39	1.86	3
Master Protein	P33316	Deoxyuridine 5'-triphosphate nucleotidohydrolase, mitochondrial OS=Homo sapiens OX=9606 GN=DUT PE=1 SV=4	22	4	15	4	1	252	26.5	9.36	10.54	4
Master Protein	Q96N21	AP-4 complex accessory subunit Tepsin OS=Homo sapiens OX=9606 GN=TEPSIN PE=1 SV=1	2	1	2	1	1	525	55.1	7.03	0	1
Master Protein	A6NDG6	Glycerol-3-phosphate phosphatase OS=Homo sapiens OX=9606 GN=PGP PE=1 SV=1	4	1	2	1	1	321	34	6.14	0	1
Master Protein	Q6PKG0	La-related protein 1 OS=Homo sapiens OX=9606 GN=LARP1 PE=1 SV=2	3	3	7	3	1	1096	123.4	8.82	0	3
Master Protein	Q10713	Mitochondrial-processing peptidase subunit alpha OS=Homo sapiens OX=9606 GN=PMPCA PE=1 SV=2	2	1	1	1	1	525	58.2	6.92	1.64	1
Master Protein	Q9BU19	Zinc finger protein 692 OS=Homo sapiens OX=9606 GN=ZNF692 PE=1 SV=1	3	1	5	1	1	519	56.9	7.58	0	1
Master Protein	P61981	14-3-3 protein gamma OS=Homo sapiens OX=9606 GN=YWHAG PE=1 SV=2	23	5	25	2	1	247	28.3	4.89	3.96	5
Master Protein	P63279	SUMO-conjugating enzyme UBC9 OS=Homo sapiens OX=9606 GN=UBE2I PE=1 SV=1	8	2	7	2	1	158	18	8.66	0	2
Master Protein	Q8NBT2	Kinetochore protein Spc24 OS=Homo sapiens OX=9606 GN=SPC24 PE=1 SV=3	9	1	1	1	1	197	22.4	4.7	0	1
Master Protein	P26639	Threonine--tRNA ligase 1, cytoplasmic OS=Homo sapiens OX=9606 GN=TARS1 PE=1 SV=3	9	6	12	6	1	723	83.4	6.67	6.19	6
Master Protein	P80723	Brain acid soluble protein 1 OS=Homo sapiens OX=9606 GN=BASP1 PE=1 SV=2	28	3	14	3	1	227	22.7	4.63	0	3
Master Protein	O00425	Insulin-like growth factor 2 mRNA-binding protein 3 OS=Homo sapiens OX=9606 GN=IGF2BP3 PE=1 SV=2	4	2	2	1	1	579	63.7	8.87	1.94	2
Master Protein	P04406	Glyceraldehyde-3-phosphate dehydrogenase OS=Homo sapiens OX=9606 GN=GAPDH PE=1 SV=3	36	8	47	8	1	335	36	8.46	26	8
Master Protein	P42167	Lamina-associated polypeptide 2, isoforms beta/gamma OS=Homo sapiens OX=9606 GN=TMPO PE=1 SV=2	23	8	24	8	1	454	50.6	9.38	3.54	8
Master Protein	Q9P013	Spliceosome-associated protein CWC15 homolog OS=Homo sapiens OX=9606 GN=CWC15 PE=1 SV=2	5	1	2	1	1	229	26.6	5.71	0	1
Master Protein	Q92945	Far upstream element-binding protein 2 OS=Homo sapiens OX=9606 GN=KHSRP PE=1 SV=4	25	14	37	13	1	711	73.1	7.3	7.76	14
Master Protein	P60900	Proteasome subunit alpha type-6 OS=Homo sapiens OX=9606 GN=PSMA6 PE=1 SV=1	18	4	11	4	1	246	27.4	6.76	4.45	4
Master Protein	O00193	Small acidic protein OS=Homo sapiens OX=9606 GN=SMAP PE=1 SV=1	13	1	1	1	1	183	20.3	4.72	0	1
Master Protein	P67809	Y-box-binding protein 1 OS=Homo sapiens OX=9606 GN=YBX1 PE=1 SV=3	43	8	28	6	1	324	35.9	9.88	14.59	8
Master Protein	P02545	Prelamin-A/C OS=Homo sapiens OX=9606 GN=LMNA PE=1 SV=1	9	6	10	6	1	664	74.1	7.02	3.86	6
Master Protein	P61221	ATP-binding cassette sub-family E member 1 OS=Homo sapiens OX=9606 GN=ABCE1 PE=1 SV=1	11	5	13	5	1	599	67.3	8.34	3.6	5
Master Protein	P40939	Trifunctional enzyme subunit alpha, mitochondrial OS=Homo sapiens OX=9606 GN=HADHA PE=1 SV=2	22	12	26	12	1	763	82.9	9.04	12.58	12
Master Protein	P38570	Integrin alpha-E OS=Homo sapiens OX=9606 GN=ITGAE PE=1 SV=3	1	1	3	1	1	1179	130.1	5.74	5.59	1
Master Protein	Q12874	Splicing factor 3A subunit 3 OS=Homo sapiens OX=9606 GN=SF3A3 PE=1 SV=1	8	4	13	4	1	501	58.8	5.38	9.87	4
Master Protein	Q9UII2	ATPase inhibitor, mitochondrial OS=Homo sapiens OX=9606 GN=ATP5IF1 PE=1 SV=1	9	1	4	1	1	106	12.2	9.35	0	1
Master Protein	P07099	Epoxide hydrolase 1 OS=Homo sapiens OX=9606 GN=EPHX1 PE=1 SV=1	4	1	2	1	1	455	52.9	7.25	0	1
Master Protein	P62495	Eukaryotic peptide chain release factor subunit 1 OS=Homo sapiens OX=9606 GN=ETF1 PE=1 SV=3	13	5	12	5	1	437	49	5.71	3.68	5
Master Protein	Q15907	Ras-related protein Rab-11B OS=Homo sapiens OX=9606 GN=RAB11B PE=1 SV=4	18	4	10	4	1	218	24.5	5.94	7.68	4
Master Protein	P63208	S-phase kinase-associated protein 1 OS=Homo sapiens OX=9606 GN=SKP1 PE=1 SV=2	16	3	8	3	1	163	18.6	4.54	0	3
Master Protein	Q13247	Serine/arginine-rich splicing factor 6 OS=Homo sapiens OX=9606 GN=SRSF6 PE=1 SV=2	17	6	22	6	1	344	39.6	11.43	21.39	6
Master Protein	Q9NYK5	Large ribosomal subunit protein mL39 OS=Homo sapiens OX=9606 GN=MRPL39 PE=1 SV=3	4	1	2	1	1	338	38.7	7.65	0	1
Master Protein	Q01518	Adenylyl cyclase-associated protein 1 OS=Homo sapiens OX=9606 GN=CAP1 PE=1 SV=5	18	6	20	6	1	475	51.9	8.06	6.5	6
Master Protein	O43776	Asparagine--tRNA ligase, cytoplasmic OS=Homo sapiens OX=9606 GN=NARS1 PE=1 SV=1	3	1	4	1	1	548	62.9	6.25	0	1
Master Protein	Q96I99	Succinate--CoA ligase [GDP-forming] subunit beta, mitochondrial OS=Homo sapiens OX=9606 GN=SUCLG2 PE=1 SV=2	4	2	3	2	1	432	46.5	6.39	0	2
Master Protein	P53396	ATP-citrate synthase OS=Homo sapiens OX=9606 GN=ACLY PE=1 SV=3	20	18	48	18	1	1101	120.8	7.33	23.68	18
Master Protein	P13073	Cytochrome c oxidase subunit 4 isoform 1, mitochondrial OS=Homo sapiens OX=9606 GN=COX4I1 PE=1 SV=1	24	4	15	4	1	169	19.6	9.51	6.08	4
Master Protein	P07197	Neurofilament medium polypeptide OS=Homo sapiens OX=9606 GN=NEFM PE=1 SV=3	1	1	1	1	1	916	102.4	4.91	0	1
Master Protein	Q07021	Complement component 1 Q subcomponent-binding protein, mitochondrial OS=Homo sapiens OX=9606 GN=C1QBP PE=1 SV=1	22	3	15	3	1	282	31.3	4.84	3.1	3
Master Protein	P19784	Casein kinase II subunit alpha' OS=Homo sapiens OX=9606 GN=CSNK2A2 PE=1 SV=1	5	1	1	1	1	350	41.2	8.56	0	1
Master Protein	P17858	ATP-dependent 6-phosphofructokinase, liver type OS=Homo sapiens OX=9606 GN=PFKL PE=1 SV=6	3	2	4	1	1	780	85	7.5	0	2
Master Protein	P28070	Proteasome subunit beta type-4 OS=Homo sapiens OX=9606 GN=PSMB4 PE=1 SV=4	4	1	4	1	1	264	29.2	5.97	6.29	1
Master Protein	O60762	Dolichol-phosphate mannosyltransferase subunit 1 OS=Homo sapiens OX=9606 GN=DPM1 PE=1 SV=1	4	1	2	1	1	260	29.6	9.57	0	1
Master Protein	P07919	Cytochrome b-c1 complex subunit 6, mitochondrial OS=Homo sapiens OX=9606 GN=UQCRH PE=1 SV=2	20	1	2	1	1	91	10.7	4.44	0	1
Master Protein	P06730	Eukaryotic translation initiation factor 4E OS=Homo sapiens OX=9606 GN=EIF4E PE=1 SV=2	10	2	7	2	1	217	25.1	6.15	1.74	2
Master Protein	P18621	Large ribosomal subunit protein uL22 OS=Homo sapiens OX=9606 GN=RPL17 PE=1 SV=3	27	4	15	4	1	184	21.4	10.17	10.94	4
Master Protein	P24752	Acetyl-CoA acetyltransferase, mitochondrial OS=Homo sapiens OX=9606 GN=ACAT1 PE=1 SV=1	16	5	11	5	1	427	45.2	8.85	7.8	5
Master Protein	P07741	Adenine phosphoribosyltransferase OS=Homo sapiens OX=9606 GN=APRT PE=1 SV=2	7	1	3	1	1	180	19.6	6.02	0	1
Master Protein	Q9Y5L4	Mitochondrial import inner membrane translocase subunit Tim13 OS=Homo sapiens OX=9606 GN=TIMM13 PE=1 SV=1	42	3	7	3	1	95	10.5	8.18	1.81	3
Master Protein	Q9Y262	Eukaryotic translation initiation factor 3 subunit L OS=Homo sapiens OX=9606 GN=EIF3L PE=1 SV=1	5	3	6	3	1	564	66.7	6.34	3.36	3
Master Protein	P78347	General transcription factor II-I OS=Homo sapiens OX=9606 GN=GTF2I PE=1 SV=2	16	10	24	10	1	998	112.3	6.39	5.24	10
Master Protein	Q9H074	Polyadenylate-binding protein-interacting protein 1 OS=Homo sapiens OX=9606 GN=PAIP1 PE=1 SV=1	2	1	1	1	1	479	53.5	4.81	0	1
Master Protein	P35268	Large ribosomal subunit protein eL22 OS=Homo sapiens OX=9606 GN=RPL22 PE=1 SV=2	19	2	4	2	1	128	14.8	9.19	4.08	2
Master Protein	P46778	Large ribosomal subunit protein eL21 OS=Homo sapiens OX=9606 GN=RPL21 PE=1 SV=2	11	2	7	2	1	160	18.6	10.49	1.73	2
Master Protein	P62937	Peptidyl-prolyl cis-trans isomerase A OS=Homo sapiens OX=9606 GN=PPIA PE=1 SV=2	32	4	14	4	1	165	18	7.81	13.55	4
Master Protein	Q8NI22	Multiple coagulation factor deficiency protein 2 OS=Homo sapiens OX=9606 GN=MCFD2 PE=1 SV=1	16	1	1	1	1	146	16.4	4.63	0	1
Master Protein	P52597	Heterogeneous nuclear ribonucleoprotein F OS=Homo sapiens OX=9606 GN=HNRNPF PE=1 SV=3	17	6	24	4	1	415	45.6	5.58	16.59	6
Master Protein	P12956	X-ray repair cross-complementing protein 6 OS=Homo sapiens OX=9606 GN=XRCC6 PE=1 SV=2	38	20	75	20	1	609	69.8	6.64	34.01	20
Master Protein	P63241	Eukaryotic translation initiation factor 5A-1 OS=Homo sapiens OX=9606 GN=EIF5A PE=1 SV=2	48	8	34	8	1	154	16.8	5.24	26.95	8
Master Protein	O95433	Activator of 90 kDa heat shock protein ATPase homolog 1 OS=Homo sapiens OX=9606 GN=AHSA1 PE=1 SV=1	26	6	17	6	1	338	38.3	5.53	0	6
Master Protein	Q13162	Peroxiredoxin-4 OS=Homo sapiens OX=9606 GN=PRDX4 PE=1 SV=1	28	6	20	5	1	271	30.5	6.29	7.45	6
Master Protein	P08243	Asparagine synthetase [glutamine-hydrolyzing] OS=Homo sapiens OX=9606 GN=ASNS PE=1 SV=4	4	2	4	2	1	561	64.3	6.86	0	2
Master Protein	Q9Y2Z0	Protein SGT1 homolog OS=Homo sapiens OX=9606 GN=SUGT1 PE=1 SV=3	7	2	5	2	1	365	41	5.16	0	2
Master Protein	P36871	Phosphoglucomutase-1 OS=Homo sapiens OX=9606 GN=PGM1 PE=1 SV=3	12	4	10	4	1	562	61.4	6.76	0	4
Master Protein	Q9BTM9	Ubiquitin-related modifier 1 OS=Homo sapiens OX=9606 GN=URM1 PE=1 SV=1	13	1	2	1	1	101	11.4	4.67	0	1
Master Protein	Q92841	Probable ATP-dependent RNA helicase DDX17 OS=Homo sapiens OX=9606 GN=DDX17 PE=1 SV=2	20	13	43	8	1	729	80.2	8.27	20.78	13
Master Protein	Q16650	T-box brain protein 1 OS=Homo sapiens OX=9606 GN=TBR1 PE=1 SV=1	2	1	4	1	1	682	74	7.33	0	1
Master Protein	P14678	Small nuclear ribonucleoprotein-associated proteins B and B' OS=Homo sapiens OX=9606 GN=SNRPB PE=1 SV=2	10	2	10	2	1	240	24.6	11.19	1.78	2
Master Protein	P62888	Large ribosomal subunit protein eL30 OS=Homo sapiens OX=9606 GN=RPL30 PE=1 SV=2	20	2	4	2	1	115	12.8	9.63	0	2
Master Protein	Q8NBJ5	Procollagen galactosyltransferase 1 OS=Homo sapiens OX=9606 GN=COLGALT1 PE=1 SV=1	2	1	2	1	1	622	71.6	7.31	0	1
Master Protein	P60510	Serine/threonine-protein phosphatase 4 catalytic subunit OS=Homo sapiens OX=9606 GN=PPP4C PE=1 SV=1	8	2	4	2	1	307	35.1	5.06	0	2
Master Protein	P30101	Protein disulfide-isomerase A3 OS=Homo sapiens OX=9606 GN=PDIA3 PE=1 SV=4	36	15	48	15	1	505	56.7	6.35	22.65	15
Master Protein	Q15019	Septin-2 OS=Homo sapiens OX=9606 GN=SEPTIN2 PE=1 SV=1	17	4	7	4	1	361	41.5	6.6	0	4
Master Protein	Q9UL25	Ras-related protein Rab-21 OS=Homo sapiens OX=9606 GN=RAB21 PE=1 SV=3	4	1	2	1	1	225	24.3	7.94	0	1
Master Protein	P05198	Eukaryotic translation initiation factor 2 subunit 1 OS=Homo sapiens OX=9606 GN=EIF2S1 PE=1 SV=3	28	7	16	7	1	315	36.1	5.08	2.34	7
Master Protein	P07737	Profilin-1 OS=Homo sapiens OX=9606 GN=PFN1 PE=1 SV=2	48	6	19	6	1	140	15	8.27	8.37	6
Master Protein	Q9HB71	Calcyclin-binding protein OS=Homo sapiens OX=9606 GN=CACYBP PE=1 SV=2	43	7	22	7	1	228	26.2	8.25	6.15	7
Master Protein	Q15637	Splicing factor 1 OS=Homo sapiens OX=9606 GN=SF1 PE=1 SV=4	10	4	12	4	1	639	68.3	8.98	1.75	4
Master Protein	Q9P258	Protein RCC2 OS=Homo sapiens OX=9606 GN=RCC2 PE=1 SV=2	12	4	8	4	1	522	56	8.78	2.13	4
Master Protein	Q96DG6	Carboxymethylenebutenolidase homolog OS=Homo sapiens OX=9606 GN=CMBL PE=1 SV=1	3	1	1	1	1	245	28	7.18	0	1
Master Protein	P27694	Replication protein A 70 kDa DNA-binding subunit OS=Homo sapiens OX=9606 GN=RPA1 PE=1 SV=2	2	1	2	1	1	616	68.1	7.21	1.81	1
Master Protein	P16615	Sarcoplasmic/endoplasmic reticulum calcium ATPase 2 OS=Homo sapiens OX=9606 GN=ATP2A2 PE=1 SV=1	13	10	19	10	1	1042	114.7	5.34	3.76	10
Master Protein	Q03252	Lamin-B2 OS=Homo sapiens OX=9606 GN=LMNB2 PE=1 SV=4	18	12	27	9	1	620	69.9	5.59	10.18	12
Master Protein	O94905	Erlin-2 OS=Homo sapiens OX=9606 GN=ERLIN2 PE=1 SV=1	8	2	4	2	1	339	37.8	5.62	3.54	2
Master Protein	P84090	Enhancer of rudimentary homolog OS=Homo sapiens OX=9606 GN=ERH PE=1 SV=1	7	1	3	1	1	104	12.3	5.92	0	1
Master Protein	P00156	Cytochrome b OS=Homo sapiens OX=9606 GN=MT-CYB PE=1 SV=2	2	1	3	1	1	380	42.7	8.05	0	1
Master Protein	O94826	Mitochondrial import receptor subunit TOM70 OS=Homo sapiens OX=9606 GN=TOMM70 PE=1 SV=1	4	2	4	2	1	608	67.4	7.12	0	2
Master Protein	P49589	Cysteine--tRNA ligase, cytoplasmic OS=Homo sapiens OX=9606 GN=CARS1 PE=1 SV=3	1	1	2	1	1	748	85.4	6.76	0	1
Master Protein	Q9BR76	Coronin-1B OS=Homo sapiens OX=9606 GN=CORO1B PE=1 SV=1	2	1	3	1	1	489	54.2	5.88	1.71	1
Master Protein	O75531	Barrier-to-autointegration factor OS=Homo sapiens OX=9606 GN=BANF1 PE=1 SV=1	27	1	6	1	1	89	10.1	6.09	0	1
Master Protein	P05091	Aldehyde dehydrogenase, mitochondrial OS=Homo sapiens OX=9606 GN=ALDH2 PE=1 SV=2	2	1	1	1	1	517	56.3	7.05	0	1
Master Protein	O75762	Transient receptor potential cation channel subfamily A member 1 OS=Homo sapiens OX=9606 GN=TRPA1 PE=1 SV=3	1	1	4	1	1	1119	127.4	7.12	0	1
Master Protein	O15372	Eukaryotic translation initiation factor 3 subunit H OS=Homo sapiens OX=9606 GN=EIF3H PE=1 SV=1	13	4	9	4	1	352	39.9	6.54	1.77	4
Master Protein	P12277	Creatine kinase B-type OS=Homo sapiens OX=9606 GN=CKB PE=1 SV=1	54	15	63	15	1	381	42.6	5.59	47.02	15
Master Protein	P54136	Arginine--tRNA ligase, cytoplasmic OS=Homo sapiens OX=9606 GN=RARS1 PE=1 SV=2	19	11	28	11	1	660	75.3	6.68	3.92	11
Master Protein	Q14978	Nucleolar and coiled-body phosphoprotein 1 OS=Homo sapiens OX=9606 GN=NOLC1 PE=1 SV=2	4	2	5	2	1	699	73.6	9.47	0	2
Master Protein	Q07666	KH domain-containing, RNA-binding, signal transduction-associated protein 1 OS=Homo sapiens OX=9606 GN=KHDRBS1 PE=1 SV=1	13	4	15	4	1	443	48.2	8.66	9.47	4
Master Protein	Q9UBQ0	Vacuolar protein sorting-associated protein 29 OS=Homo sapiens OX=9606 GN=VPS29 PE=1 SV=1	5	1	4	1	1	182	20.5	6.79	0	1
Master Protein	P37108	Signal recognition particle 14 kDa protein OS=Homo sapiens OX=9606 GN=SRP14 PE=1 SV=2	17	3	7	3	1	136	14.6	10.04	0	3
Master Protein	Q8TEM1	Nuclear pore membrane glycoprotein 210 OS=Homo sapiens OX=9606 GN=NUP210 PE=1 SV=3	1	1	3	1	1	1887	205	6.81	0	1
Master Protein	Q9BU61	NADH dehydrogenase [ubiquinone] 1 alpha subcomplex assembly factor 3 OS=Homo sapiens OX=9606 GN=NDUFAF3 PE=1 SV=1	6	1	2	1	1	184	20.3	8.22	1.69	1
Master Protein	P62861	Ubiquitin-like FUBI-ribosomal protein eS30 fusion protein OS=Homo sapiens OX=9606 GN=FAU PE=1 SV=2	8	1	2	1	1	133	14.4	10.17	0	1
Master Protein	O94776	Metastasis-associated protein MTA2 OS=Homo sapiens OX=9606 GN=MTA2 PE=1 SV=1	7	4	10	4	1	668	75	9.66	3.42	4
Master Protein	Q96FW1	Ubiquitin thioesterase OTUB1 OS=Homo sapiens OX=9606 GN=OTUB1 PE=1 SV=2	29	6	24	6	1	271	31.3	4.94	0	6
Master Protein	Q9BV38	WD repeat-containing protein 18 OS=Homo sapiens OX=9606 GN=WDR18 PE=1 SV=2	6	3	7	3	1	432	47.4	6.7	1.87	3
Master Protein	P04818	Thymidylate synthase OS=Homo sapiens OX=9606 GN=TYMS PE=1 SV=3	4	1	2	1	1	313	35.7	7.01	0	1
Master Protein	Q9BT78	COP9 signalosome complex subunit 4 OS=Homo sapiens OX=9606 GN=COPS4 PE=1 SV=1	6	2	7	2	1	406	46.2	5.83	0	2
Master Protein	Q9C005	Protein dpy-30 homolog OS=Homo sapiens OX=9606 GN=DPY30 PE=1 SV=1	20	1	2	1	1	99	11.2	4.88	0	1
Master Protein	P24534	Elongation factor 1-beta OS=Homo sapiens OX=9606 GN=EEF1B2 PE=1 SV=3	28	5	13	4	1	225	24.7	4.67	12.31	5
Master Protein	P31942	Heterogeneous nuclear ribonucleoprotein H3 OS=Homo sapiens OX=9606 GN=HNRNPH3 PE=1 SV=2	19	6	15	5	1	346	36.9	6.87	13.58	6
Master Protein	Q00059	Transcription factor A, mitochondrial OS=Homo sapiens OX=9606 GN=TFAM PE=1 SV=1	8	2	4	2	1	246	29.1	9.72	1.96	2
Master Protein	Q96HR8	H/ACA ribonucleoprotein complex non-core subunit NAF1 OS=Homo sapiens OX=9606 GN=NAF1 PE=1 SV=2	3	1	2	1	1	494	53.7	4.87	0	1
Master Protein	P24666	Low molecular weight phosphotyrosine protein phosphatase OS=Homo sapiens OX=9606 GN=ACP1 PE=1 SV=3	20	3	7	3	1	158	18	6.74	0	3
Master Protein	P14868	Aspartate--tRNA ligase, cytoplasmic OS=Homo sapiens OX=9606 GN=DARS1 PE=1 SV=2	16	6	15	6	1	501	57.1	6.55	1.89	6
Master Protein	P41250	Glycine--tRNA ligase OS=Homo sapiens OX=9606 GN=GARS1 PE=1 SV=3	6	4	12	4	1	739	83.1	7.03	1.63	4
Master Protein	Q9NQC3	Reticulon-4 OS=Homo sapiens OX=9606 GN=RTN4 PE=1 SV=2	2	2	6	2	1	1192	129.9	4.5	1.93	2
Master Protein	O14818	Proteasome subunit alpha type-7 OS=Homo sapiens OX=9606 GN=PSMA7 PE=1 SV=1	8	2	6	2	1	248	27.9	8.46	0	2
Master Protein	P14314	Glucosidase 2 subunit beta OS=Homo sapiens OX=9606 GN=PRKCSH PE=1 SV=2	16	7	18	7	1	528	59.4	4.41	9.01	7
Master Protein	Q15428	Splicing factor 3A subunit 2 OS=Homo sapiens OX=9606 GN=SF3A2 PE=1 SV=2	2	1	2	1	1	464	49.2	9.64	0	1
Master Protein	Q15126	Phosphomevalonate kinase OS=Homo sapiens OX=9606 GN=PMVK PE=1 SV=3	11	2	3	2	1	192	22	5.73	0	2
Master Protein	P07384	Calpain-1 catalytic subunit OS=Homo sapiens OX=9606 GN=CAPN1 PE=1 SV=1	3	1	3	1	1	714	81.8	5.67	0	1
Master Protein	Q9H0D6	5'-3' exoribonuclease 2 OS=Homo sapiens OX=9606 GN=XRN2 PE=1 SV=1	3	2	5	2	1	950	108.5	7.47	0	2
Master Protein	Q7KZF4	Staphylococcal nuclease domain-containing protein 1 OS=Homo sapiens OX=9606 GN=SND1 PE=1 SV=1	17	14	31	14	1	910	101.9	7.17	7.24	14
Master Protein	Q96J01	THO complex subunit 3 OS=Homo sapiens OX=9606 GN=THOC3 PE=1 SV=1	3	1	2	1	1	351	38.7	6.09	0	1
Master Protein	O75152	Zinc finger CCCH domain-containing protein 11A OS=Homo sapiens OX=9606 GN=ZC3H11A PE=1 SV=3	1	1	2	1	1	810	89.1	8.37	0	1
Master Protein	Q8N8S7	Protein enabled homolog OS=Homo sapiens OX=9606 GN=ENAH PE=1 SV=2	1	1	3	1	1	591	66.5	6.93	1.79	1
Master Protein	P09960	Leukotriene A-4 hydrolase OS=Homo sapiens OX=9606 GN=LTA4H PE=1 SV=2	16	7	13	7	1	611	69.2	6.18	2.05	7
Master Protein	P12270	Nucleoprotein TPR OS=Homo sapiens OX=9606 GN=TPR PE=1 SV=3	3	7	15	7	1	2363	267.1	5.02	5.54	7
Master Protein	O95347	Structural maintenance of chromosomes protein 2 OS=Homo sapiens OX=9606 GN=SMC2 PE=1 SV=2	9	8	13	8	1	1197	135.6	8.43	1.75	8
Master Protein	Q92597	Protein NDRG1 OS=Homo sapiens OX=9606 GN=NDRG1 PE=1 SV=1	7	2	6	2	1	394	42.8	5.82	0	2
Master Protein	P14209	CD99 antigen OS=Homo sapiens OX=9606 GN=CD99 PE=1 SV=1	5	1	3	1	1	185	18.8	4.75	2.14	1
Master Protein	Q6DD88	Atlastin-3 OS=Homo sapiens OX=9606 GN=ATL3 PE=1 SV=1	2	1	3	1	1	541	60.5	5.66	0	1
Master Protein	P00918	Carbonic anhydrase 2 OS=Homo sapiens OX=9606 GN=CA2 PE=1 SV=2	26	5	19	5	1	260	29.2	7.4	5.68	5
Master Protein	P14324	Farnesyl pyrophosphate synthase OS=Homo sapiens OX=9606 GN=FDPS PE=1 SV=4	7	2	7	2	1	419	48.2	6.15	0	2
Master Protein	Q7Z6Z7	E3 ubiquitin-protein ligase HUWE1 OS=Homo sapiens OX=9606 GN=HUWE1 PE=1 SV=3	1	1	3	1	1	4374	481.6	5.22	0	1
Master Protein	P32119	Peroxiredoxin-2 OS=Homo sapiens OX=9606 GN=PRDX2 PE=1 SV=5	40	6	19	5	1	198	21.9	5.97	14.09	6
Master Protein	Q8IXI2	Mitochondrial Rho GTPase 1 OS=Homo sapiens OX=9606 GN=RHOT1 PE=1 SV=2	2	1	2	1	1	618	70.7	6.27	0	1
Master Protein	Q9H3P7	Golgi resident protein GCP60 OS=Homo sapiens OX=9606 GN=ACBD3 PE=1 SV=4	5	1	3	1	1	528	60.6	5.06	0	1
Master Protein	P40616	ADP-ribosylation factor-like protein 1 OS=Homo sapiens OX=9606 GN=ARL1 PE=1 SV=1	6	1	5	1	1	181	20.4	5.72	0	1
Master Protein	Q1KMD3	Heterogeneous nuclear ribonucleoprotein U-like protein 2 OS=Homo sapiens OX=9606 GN=HNRNPUL2 PE=1 SV=1	9	5	11	5	1	747	85.1	4.91	0	5
Master Protein	Q96SB4	SRSF protein kinase 1 OS=Homo sapiens OX=9606 GN=SRPK1 PE=1 SV=2	3	2	6	2	1	655	74.3	6.16	0	2
Master Protein	Q9NUJ1	Palmitoyl-protein thioesterase ABHD10, mitochondrial OS=Homo sapiens OX=9606 GN=ABHD10 PE=1 SV=1	9	2	8	2	1	306	33.9	8.57	0	2
Master Protein	P30049	ATP synthase subunit delta, mitochondrial OS=Homo sapiens OX=9606 GN=ATP5F1D PE=1 SV=2	5	1	3	1	1	168	17.5	5.49	0	1
Master Protein	O94979	Protein transport protein Sec31A OS=Homo sapiens OX=9606 GN=SEC31A PE=1 SV=3	3	3	5	3	1	1220	132.9	6.89	1.74	3
Master Protein	P62191	26S proteasome regulatory subunit 4 OS=Homo sapiens OX=9606 GN=PSMC1 PE=1 SV=1	10	3	7	2	1	440	49.2	6.21	0	3
Master Protein	P53985	Monocarboxylate transporter 1 OS=Homo sapiens OX=9606 GN=SLC16A1 PE=1 SV=3	2	1	5	1	1	500	53.9	8.66	6.19	1
Master Protein	Q9Y6G9	Cytoplasmic dynein 1 light intermediate chain 1 OS=Homo sapiens OX=9606 GN=DYNC1LI1 PE=1 SV=3	5	2	5	2	1	523	56.5	6.42	0	2
Master Protein	O00170	AH receptor-interacting protein OS=Homo sapiens OX=9606 GN=AIP PE=1 SV=3	8	2	6	2	1	330	37.6	6.42	0	2
Master Protein	O75153	Clustered mitochondria protein homolog OS=Homo sapiens OX=9606 GN=CLUH PE=1 SV=2	1	1	2	1	1	1309	146.6	6.13	0	1
Master Protein	Q9UNX3	Ribosomal protein uL24-like OS=Homo sapiens OX=9606 GN=RPL26L1 PE=1 SV=1	23	5	19	1	1	145	17.2	10.55	18.79	5
Master Protein	P20962	Parathymosin OS=Homo sapiens OX=9606 GN=PTMS PE=1 SV=2	23	2	8	2	1	102	11.5	4.16	3.99	2
Master Protein	Q8WVY7	Ubiquitin-like domain-containing CTD phosphatase 1 OS=Homo sapiens OX=9606 GN=UBLCP1 PE=1 SV=2	3	1	1	1	1	318	36.8	6.46	0	1
Master Protein	P06753	Tropomyosin alpha-3 chain OS=Homo sapiens OX=9606 GN=TPM3 PE=1 SV=2	20	7	21	4	1	285	32.9	4.72	21.75	7
Master Protein	Q01469	Fatty acid-binding protein 5 OS=Homo sapiens OX=9606 GN=FABP5 PE=1 SV=3	13	2	6	2	1	135	15.2	7.01	4.44	2
Master Protein	P62195	26S proteasome regulatory subunit 8 OS=Homo sapiens OX=9606 GN=PSMC5 PE=1 SV=1	23	8	20	7	1	406	45.6	7.55	0	8
Master Protein	Q14126	Desmoglein-2 OS=Homo sapiens OX=9606 GN=DSG2 PE=1 SV=2	5	5	9	5	1	1118	122.2	5.24	0	5
Master Protein	P48643	T-complex protein 1 subunit epsilon OS=Homo sapiens OX=9606 GN=CCT5 PE=1 SV=1	37	16	47	15	1	541	59.6	5.66	21.46	16
Master Protein	Q9Y3C8	Ubiquitin-fold modifier-conjugating enzyme 1 OS=Homo sapiens OX=9606 GN=UFC1 PE=1 SV=3	6	1	3	1	1	167	19.4	7.4	0	1
Master Protein	P13995	Bifunctional methylenetetrahydrofolate dehydrogenase/cyclohydrolase, mitochondrial OS=Homo sapiens OX=9606 GN=MTHFD2 PE=1 SV=2	3	1	2	1	1	350	37.9	8.73	0	1
Master Protein	P55795	Heterogeneous nuclear ribonucleoprotein H2 OS=Homo sapiens OX=9606 GN=HNRNPH2 PE=1 SV=1	13	5	28	1	1	449	49.2	6.3	25.93	5
Master Protein	P63167	Dynein light chain 1, cytoplasmic OS=Homo sapiens OX=9606 GN=DYNLL1 PE=1 SV=1	12	1	3	1	1	89	10.4	7.4	0	1
Master Protein	Q9BPX3	Condensin complex subunit 3 OS=Homo sapiens OX=9606 GN=NCAPG PE=1 SV=1	1	1	2	1	1	1015	114.3	5.59	0	1
Master Protein	P08758	Annexin A5 OS=Homo sapiens OX=9606 GN=ANXA5 PE=1 SV=2	48	11	31	11	1	320	35.9	5.05	17.24	11
Master Protein	Q9H0U4	Ras-related protein Rab-1B OS=Homo sapiens OX=9606 GN=RAB1B PE=1 SV=1	37	6	16	1	1	201	22.2	5.73	0	6
Master Protein	Q8TCC3	Large ribosomal subunit protein uL30m OS=Homo sapiens OX=9606 GN=MRPL30 PE=1 SV=1	7	1	1	1	1	161	18.5	9.99	0	1
Master Protein	Q08211	ATP-dependent RNA helicase A OS=Homo sapiens OX=9606 GN=DHX9 PE=1 SV=4	22	21	64	21	1	1270	140.9	6.84	24.99	21
Master Protein	Q92905	COP9 signalosome complex subunit 5 OS=Homo sapiens OX=9606 GN=COPS5 PE=1 SV=4	3	1	2	1	1	334	37.6	6.54	1.7	1
Master Protein	Q7L1Q6	eIF5-mimic protein 2 OS=Homo sapiens OX=9606 GN=BZW1 PE=1 SV=1	7	3	7	3	1	419	48	5.92	2.36	3
Master Protein	Q9Y3B7	Large ribosomal subunit protein uL11m OS=Homo sapiens OX=9606 GN=MRPL11 PE=1 SV=1	11	2	10	2	1	192	20.7	9.91	1.8	2
Master Protein	O00442	RNA 3'-terminal phosphate cyclase OS=Homo sapiens OX=9606 GN=RTCA PE=1 SV=1	4	1	4	1	1	366	39.3	7.85	0	1
Master Protein	P22392	Nucleoside diphosphate kinase B OS=Homo sapiens OX=9606 GN=NME2 PE=1 SV=1	50	6	32	3	1	152	17.3	8.41	6.82	6
Master Protein	P11940	Polyadenylate-binding protein 1 OS=Homo sapiens OX=9606 GN=PABPC1 PE=1 SV=2	24	13	38	8	1	636	70.6	9.5	15.72	13
Master Protein	A0A024RBG1	Diphosphoinositol polyphosphate phosphohydrolase NUDT4B OS=Homo sapiens OX=9606 GN=NUDT4B PE=3 SV=1	5	1	1	1	1	181	20.4	6.35	0	1
Master Protein	O43592	Exportin-T OS=Homo sapiens OX=9606 GN=XPOT PE=1 SV=2	1	1	1	1	1	962	109.9	5.39	0	1
Master Protein	Q9UHD8	Septin-9 OS=Homo sapiens OX=9606 GN=SEPTIN9 PE=1 SV=2	6	3	5	3	1	586	65.4	8.97	0	3
Master Protein	Q9NRP0	Oligosaccharyltransferase complex subunit OSTC OS=Homo sapiens OX=9606 GN=OSTC PE=1 SV=1	8	1	2	1	1	149	16.8	9.13	0	1
Master Protein	P52209	6-phosphogluconate dehydrogenase, decarboxylating OS=Homo sapiens OX=9606 GN=PGD PE=1 SV=3	14	6	12	6	1	483	53.1	7.23	7.52	6
Master Protein	Q06323	Proteasome activator complex subunit 1 OS=Homo sapiens OX=9606 GN=PSME1 PE=1 SV=1	10	2	2	2	1	249	28.7	6.02	0	2
Master Protein	P05787	Keratin, type II cytoskeletal 8 OS=Homo sapiens OX=9606 GN=KRT8 PE=1 SV=7	11	6	20	2	1	483	53.7	5.59	13.33	6
Master Protein	Q9NRX1	RNA-binding protein PNO1 OS=Homo sapiens OX=9606 GN=PNO1 PE=1 SV=1	10	2	5	2	1	252	27.9	9.73	0	2
Master Protein	P08708	Small ribosomal subunit protein eS17 OS=Homo sapiens OX=9606 GN=RPS17 PE=1 SV=2	49	6	17	6	1	135	15.5	9.85	0	6
Master Protein	Q9Y5X3	Sorting nexin-5 OS=Homo sapiens OX=9606 GN=SNX5 PE=1 SV=1	3	1	1	1	1	404	46.8	6.76	0	1
Master Protein	O75400	Pre-mRNA-processing factor 40 homolog A OS=Homo sapiens OX=9606 GN=PRPF40A PE=1 SV=2	1	1	2	1	1	957	108.7	7.56	0	1
Master Protein	Q9Y5B9	FACT complex subunit SPT16 OS=Homo sapiens OX=9606 GN=SUPT16H PE=1 SV=1	7	6	14	6	1	1047	119.8	5.66	2.63	6
Master Protein	P02786	Transferrin receptor protein 1 OS=Homo sapiens OX=9606 GN=TFRC PE=1 SV=2	4	3	7	3	1	760	84.8	6.61	0	3
Master Protein	P31350	Ribonucleoside-diphosphate reductase subunit M2 OS=Homo sapiens OX=9606 GN=RRM2 PE=1 SV=1	6	2	4	2	1	389	44.8	5.38	0	2
Master Protein	P05455	Lupus La protein OS=Homo sapiens OX=9606 GN=SSB PE=1 SV=2	21	8	17	8	1	408	46.8	7.12	5.94	8
Master Protein	Q9UNE7	E3 ubiquitin-protein ligase CHIP OS=Homo sapiens OX=9606 GN=STUB1 PE=1 SV=2	3	1	1	1	1	303	34.8	5.87	0	1
Master Protein	Q13435	Splicing factor 3B subunit 2 OS=Homo sapiens OX=9606 GN=SF3B2 PE=1 SV=2	13	12	31	12	1	895	100.2	5.67	8	12
Master Protein	Q9NZ01	Very-long-chain enoyl-CoA reductase OS=Homo sapiens OX=9606 GN=TECR PE=1 SV=1	10	3	10	3	1	308	36	9.45	0	3
Master Protein	P54105	Methylosome subunit pICln OS=Homo sapiens OX=9606 GN=CLNS1A PE=1 SV=1	5	1	2	1	1	237	26.2	4.11	1.79	1
Master Protein	Q9Y676	Small ribosomal subunit protein mS40 OS=Homo sapiens OX=9606 GN=MRPS18B PE=1 SV=1	6	1	2	1	1	258	29.4	9.38	0	1
Master Protein	O00303	Eukaryotic translation initiation factor 3 subunit F OS=Homo sapiens OX=9606 GN=EIF3F PE=1 SV=1	17	4	14	4	1	357	37.5	5.45	0	4
Master Protein	Q15382	GTP-binding protein Rheb OS=Homo sapiens OX=9606 GN=RHEB PE=1 SV=1	9	1	2	1	1	184	20.5	5.92	0	1
Master Protein	Q13601	KRR1 small subunit processome component homolog OS=Homo sapiens OX=9606 GN=KRR1 PE=1 SV=4	3	1	3	1	1	381	43.6	9.77	1.74	1
Master Protein	P52907	F-actin-capping protein subunit alpha-1 OS=Homo sapiens OX=9606 GN=CAPZA1 PE=1 SV=3	16	3	12	3	1	286	32.9	5.69	0	3
Master Protein	P61088	Ubiquitin-conjugating enzyme E2 N OS=Homo sapiens OX=9606 GN=UBE2N PE=1 SV=1	27	3	12	3	1	152	17.1	6.57	3.49	3
Master Protein	Q15233	Non-POU domain-containing octamer-binding protein OS=Homo sapiens OX=9606 GN=NONO PE=1 SV=4	28	10	30	9	1	471	54.2	8.95	17.54	10
Master Protein	P27635	Large ribosomal subunit protein uL16 OS=Homo sapiens OX=9606 GN=RPL10 PE=1 SV=5	8	2	11	2	1	214	24.6	10.08	3.75	2
Master Protein	O43681	ATPase GET3 OS=Homo sapiens OX=9606 GN=GET3 PE=1 SV=2	3	1	2	1	1	348	38.8	4.91	0	1
Master Protein	P52434	DNA-directed RNA polymerases I, II, and III subunit RPABC3 OS=Homo sapiens OX=9606 GN=POLR2H PE=1 SV=4	16	2	5	2	1	150	17.1	4.68	0	2
Master Protein	P29966	Myristoylated alanine-rich C-kinase substrate OS=Homo sapiens OX=9606 GN=MARCKS PE=1 SV=4	29	5	20	5	1	332	31.5	4.45	10.34	5
Master Protein	Q15056	Eukaryotic translation initiation factor 4H OS=Homo sapiens OX=9606 GN=EIF4H PE=1 SV=5	5	1	2	1	1	248	27.4	7.23	0	1
Master Protein	P46776	Large ribosomal subunit protein uL15 OS=Homo sapiens OX=9606 GN=RPL27A PE=1 SV=2	14	2	4	2	1	148	16.6	11	2.43	2
Master Protein	Q8NCA5	Protein FAM98A OS=Homo sapiens OX=9606 GN=FAM98A PE=1 SV=2	5	2	4	1	1	518	55.2	8.95	1.62	2
Master Protein	O75844	CAAX prenyl protease 1 homolog OS=Homo sapiens OX=9606 GN=ZMPSTE24 PE=1 SV=2	5	2	6	2	1	475	54.8	7.49	0	2
Master Protein	P09496	Clathrin light chain A OS=Homo sapiens OX=9606 GN=CLTA PE=1 SV=1	10	3	6	3	1	248	27.1	4.51	0	3
Master Protein	Q86UP2	Kinectin OS=Homo sapiens OX=9606 GN=KTN1 PE=1 SV=1	2	2	5	2	1	1357	156.2	5.64	0	2
Master Protein	P50213	Isocitrate dehydrogenase [NAD] subunit alpha, mitochondrial OS=Homo sapiens OX=9606 GN=IDH3A PE=1 SV=1	8	3	8	3	1	366	39.6	6.92	3.24	3
Master Protein	P09622	Dihydrolipoyl dehydrogenase, mitochondrial OS=Homo sapiens OX=9606 GN=DLD PE=1 SV=2	13	6	16	6	1	509	54.1	7.85	10.22	6
Master Protein	P46940	Ras GTPase-activating-like protein IQGAP1 OS=Homo sapiens OX=9606 GN=IQGAP1 PE=1 SV=1	8	8	13	8	1	1657	189.1	6.48	0	8
Master Protein	P16233	Pancreatic triacylglycerol lipase OS=Homo sapiens OX=9606 GN=PNLIP PE=1 SV=1	2	1	1	1	1	465	51.1	6.73	0	1
Master Protein	Q9NX55	Huntingtin-interacting protein K OS=Homo sapiens OX=9606 GN=HYPK PE=1 SV=3	9	1	3	1	1	121	13.6	4.82	0	1
Master Protein	Q03395	Rod outer segment membrane protein 1 OS=Homo sapiens OX=9606 GN=ROM1 PE=1 SV=2	7	1	2	1	1	351	37.2	6.05	0	1
Master Protein	A0FGR8	Extended synaptotagmin-2 OS=Homo sapiens OX=9606 GN=ESYT2 PE=1 SV=1	1	1	2	1	1	921	102.3	9.26	0	1
Master Protein	P62857	Small ribosomal subunit protein eS28 OS=Homo sapiens OX=9606 GN=RPS28 PE=1 SV=1	30	2	4	2	1	69	7.8	10.7	1.9	2
Master Protein	Q15717	ELAV-like protein 1 OS=Homo sapiens OX=9606 GN=ELAVL1 PE=1 SV=2	24	7	23	7	1	326	36.1	9.17	16.4	7
Master Protein	P67812	Signal peptidase complex catalytic subunit SEC11A OS=Homo sapiens OX=9606 GN=SEC11A PE=1 SV=1	9	2	6	2	1	179	20.6	9.48	0	2
Master Protein	P52655	Transcription initiation factor IIA subunit 1 OS=Homo sapiens OX=9606 GN=GTF2A1 PE=1 SV=1	3	1	4	1	1	376	41.5	4.55	0	1
Master Protein	Q9GZZ1	N-alpha-acetyltransferase 50 OS=Homo sapiens OX=9606 GN=NAA50 PE=1 SV=1	20	3	7	3	1	169	19.4	8.81	0	3
Master Protein	Q9Y285	Phenylalanine--tRNA ligase alpha subunit OS=Homo sapiens OX=9606 GN=FARSA PE=1 SV=3	8	3	6	3	1	508	57.5	7.8	0	3
Master Protein	Q8N1F7	Nuclear pore complex protein Nup93 OS=Homo sapiens OX=9606 GN=NUP93 PE=1 SV=2	14	6	14	6	1	819	93.4	5.72	0	6
Master Protein	Q9UJZ1	Stomatin-like protein 2, mitochondrial OS=Homo sapiens OX=9606 GN=STOML2 PE=1 SV=1	35	8	22	8	1	356	38.5	7.39	10.52	8
Master Protein	P25685	DnaJ homolog subfamily B member 1 OS=Homo sapiens OX=9606 GN=DNAJB1 PE=1 SV=4	14	5	18	5	1	340	38	8.63	0	5
Master Protein	P30084	Enoyl-CoA hydratase, mitochondrial OS=Homo sapiens OX=9606 GN=ECHS1 PE=1 SV=4	14	3	9	3	1	290	31.4	8.07	1.78	3
Master Protein	O00410	Importin-5 OS=Homo sapiens OX=9606 GN=IPO5 PE=1 SV=4	7	6	14	6	1	1097	123.6	4.94	10	6
Master Protein	P11387	DNA topoisomerase 1 OS=Homo sapiens OX=9606 GN=TOP1 PE=1 SV=2	2	1	1	1	1	765	90.7	9.31	0	1
Master Protein	P99999	Cytochrome c OS=Homo sapiens OX=9606 GN=CYCS PE=1 SV=2	16	1	3	1	1	105	11.7	9.57	0	1
Master Protein	Q9NQP4	Prefoldin subunit 4 OS=Homo sapiens OX=9606 GN=PFDN4 PE=1 SV=1	9	1	2	1	1	134	15.3	4.53	0	1
Master Protein	O75832	26S proteasome non-ATPase regulatory subunit 10 OS=Homo sapiens OX=9606 GN=PSMD10 PE=1 SV=1	13	3	11	3	1	226	24.4	6.1	2.37	3
Master Protein	O00764	Pyridoxal kinase OS=Homo sapiens OX=9606 GN=PDXK PE=1 SV=1	12	2	5	2	1	312	35.1	6.13	0	2
Master Protein	Q15738	Sterol-4-alpha-carboxylate 3-dehydrogenase, decarboxylating OS=Homo sapiens OX=9606 GN=NSDHL PE=1 SV=2	9	3	7	3	1	373	41.9	8.06	0	3
Master Protein	P47914	Large ribosomal subunit protein eL29 OS=Homo sapiens OX=9606 GN=RPL29 PE=1 SV=2	9	1	2	1	1	159	17.7	11.66	1.95	1
Master Protein	Q13148	TAR DNA-binding protein 43 OS=Homo sapiens OX=9606 GN=TARDBP PE=1 SV=1	11	4	11	4	1	414	44.7	6.19	3.29	4
Master Protein	Q13243	Serine/arginine-rich splicing factor 5 OS=Homo sapiens OX=9606 GN=SRSF5 PE=1 SV=1	14	3	9	3	1	272	31.2	11.59	1.81	3
Master Protein	Q06203	Amidophosphoribosyltransferase OS=Homo sapiens OX=9606 GN=PPAT PE=1 SV=1	4	2	3	2	1	517	57.4	6.76	1.76	2
Master Protein	Q16891	MICOS complex subunit MIC60 OS=Homo sapiens OX=9606 GN=IMMT PE=1 SV=1	14	8	17	8	1	758	83.6	6.48	5.07	8
Master Protein	O96008	Mitochondrial import receptor subunit TOM40 homolog OS=Homo sapiens OX=9606 GN=TOMM40 PE=1 SV=1	11	3	3	3	1	361	37.9	7.25	1.76	3
Master Protein	P98179	RNA-binding protein 3 OS=Homo sapiens OX=9606 GN=RBM3 PE=1 SV=1	38	3	9	3	1	157	17.2	8.91	1.66	3
Master Protein	Q01130	Serine/arginine-rich splicing factor 2 OS=Homo sapiens OX=9606 GN=SRSF2 PE=1 SV=4	14	3	8	3	1	221	25.5	11.85	3.58	3
Master Protein	Q13428	Treacle protein OS=Homo sapiens OX=9606 GN=TCOF1 PE=1 SV=3	4	5	12	5	1	1488	152	9.04	6.05	5
Master Protein	P62995	Transformer-2 protein homolog beta OS=Homo sapiens OX=9606 GN=TRA2B PE=1 SV=1	7	2	6	2	1	288	33.6	11.25	0	2
Master Protein	Q15555	Microtubule-associated protein RP/EB family member 2 OS=Homo sapiens OX=9606 GN=MAPRE2 PE=1 SV=1	2	1	3	1	1	327	37	5.57	0	1
Master Protein	P27797	Calreticulin OS=Homo sapiens OX=9606 GN=CALR PE=1 SV=1	38	10	48	10	1	417	48.1	4.44	16.55	10
Master Protein	P15927	Replication protein A 32 kDa subunit OS=Homo sapiens OX=9606 GN=RPA2 PE=1 SV=1	13	2	9	2	1	270	29.2	6.15	1.82	2
Master Protein	P08579	U2 small nuclear ribonucleoprotein B'' OS=Homo sapiens OX=9606 GN=SNRPB2 PE=1 SV=1	17	3	7	3	1	225	25.5	9.72	2.14	3
Master Protein	P17812	CTP synthase 1 OS=Homo sapiens OX=9606 GN=CTPS1 PE=1 SV=2	9	5	14	5	1	591	66.6	6.46	2.07	5
Master Protein	P82970	High mobility group nucleosome-binding domain-containing protein 5 OS=Homo sapiens OX=9606 GN=HMGN5 PE=1 SV=1	8	2	5	2	1	282	31.5	4.55	6.28	2
Master Protein	P62258	14-3-3 protein epsilon OS=Homo sapiens OX=9606 GN=YWHAE PE=1 SV=1	62	15	62	13	1	255	29.2	4.74	22.89	15
Master Protein	P61165	Transmembrane protein 258 OS=Homo sapiens OX=9606 GN=TMEM258 PE=1 SV=1	10	1	3	1	1	79	9.1	5.83	1.73	1
Master Protein	P55196	Afadin OS=Homo sapiens OX=9606 GN=AFDN PE=1 SV=3	1	1	3	1	1	1824	206.7	6.47	0	1
Master Protein	Q9NVI7	ATPase family AAA domain-containing protein 3A OS=Homo sapiens OX=9606 GN=ATAD3A PE=1 SV=2	6	3	7	1	1	634	71.3	8.98	0	3
Master Protein	O43447	Peptidyl-prolyl cis-trans isomerase H OS=Homo sapiens OX=9606 GN=PPIH PE=1 SV=1	8	1	2	1	1	177	19.2	8.07	0	1
Master Protein	P68036	Ubiquitin-conjugating enzyme E2 L3 OS=Homo sapiens OX=9606 GN=UBE2L3 PE=1 SV=1	20	2	5	2	1	154	17.9	8.51	0	2
Master Protein	O43768	Alpha-endosulfine OS=Homo sapiens OX=9606 GN=ENSA PE=1 SV=1	31	3	7	3	1	121	13.4	7.24	3.43	3
Master Protein	Q9Y2R0	Cytochrome c oxidase assembly factor 3 homolog, mitochondrial OS=Homo sapiens OX=9606 GN=COA3 PE=1 SV=1	19	2	5	2	1	106	11.7	9.6	0	2
Master Protein	Q9H7C9	Mth938 domain-containing protein OS=Homo sapiens OX=9606 GN=AAMDC PE=1 SV=1	7	1	1	1	1	122	13.3	8.46	0	1
Master Protein	P60981	Destrin OS=Homo sapiens OX=9606 GN=DSTN PE=1 SV=3	7	1	3	1	1	165	18.5	7.85	1.73	1
Master Protein	Q29RF7	Sister chromatid cohesion protein PDS5 homolog A OS=Homo sapiens OX=9606 GN=PDS5A PE=1 SV=1	1	1	2	1	1	1337	150.7	7.91	0	1
Master Protein	P05387	Large ribosomal subunit protein P2 OS=Homo sapiens OX=9606 GN=RPLP2 PE=1 SV=1	57	4	15	4	1	115	11.7	4.54	8.27	4
Master Protein	P54727	UV excision repair protein RAD23 homolog B OS=Homo sapiens OX=9606 GN=RAD23B PE=1 SV=1	17	6	16	6	1	409	43.1	4.84	3.38	6
Master Protein	Q15293	Reticulocalbin-1 OS=Homo sapiens OX=9606 GN=RCN1 PE=1 SV=1	2	1	2	1	1	331	38.9	5	0	1
Master Protein	Q16799	Reticulon-1 OS=Homo sapiens OX=9606 GN=RTN1 PE=1 SV=1	1	1	1	1	1	776	83.6	4.69	1.74	1
Master Protein	P30519	Heme oxygenase 2 OS=Homo sapiens OX=9606 GN=HMOX2 PE=1 SV=2	15	3	5	3	1	316	36	5.41	0	3
Master Protein	P27348	14-3-3 protein theta OS=Homo sapiens OX=9606 GN=YWHAQ PE=1 SV=1	40	8	34	5	1	245	27.7	4.78	7.84	8
Master Protein	Q9NZL9	Methionine adenosyltransferase 2 subunit beta OS=Homo sapiens OX=9606 GN=MAT2B PE=1 SV=1	3	1	3	1	1	334	37.5	7.36	0	1
Master Protein	P06454	Prothymosin alpha OS=Homo sapiens OX=9606 GN=PTMA PE=1 SV=2	23	4	19	4	1	111	12.2	3.78	17.81	4
Master Protein	P07339	Cathepsin D OS=Homo sapiens OX=9606 GN=CTSD PE=1 SV=1	3	1	3	1	1	412	44.5	6.54	0	1
Master Protein	P56385	ATP synthase subunit e, mitochondrial OS=Homo sapiens OX=9606 GN=ATP5ME PE=1 SV=2	14	1	3	1	1	69	7.9	9.35	1.66	1
Master Protein	Q00325	Solute carrier family 25 member 3 OS=Homo sapiens OX=9606 GN=SLC25A3 PE=1 SV=2	8	2	3	2	1	362	40.1	9.38	0	2
Master Protein	O15144	Actin-related protein 2/3 complex subunit 2 OS=Homo sapiens OX=9606 GN=ARPC2 PE=1 SV=1	4	1	4	1	1	300	34.3	7.36	1.66	1
Master Protein	P04181	Ornithine aminotransferase, mitochondrial OS=Homo sapiens OX=9606 GN=OAT PE=1 SV=1	29	9	27	9	1	439	48.5	7.03	7.46	9
Master Protein	Q99497	Parkinson disease protein 7 OS=Homo sapiens OX=9606 GN=PARK7 PE=1 SV=2	30	4	12	4	1	189	19.9	6.79	5.53	4
Master Protein	O14776	Transcription elongation regulator 1 OS=Homo sapiens OX=9606 GN=TCERG1 PE=1 SV=2	4	3	8	3	1	1098	123.8	8.65	0	3
Master Protein	P37802	Transgelin-2 OS=Homo sapiens OX=9606 GN=TAGLN2 PE=1 SV=3	29	5	15	5	1	199	22.4	8.25	3.41	5
Master Protein	Q12907	Vesicular integral-membrane protein VIP36 OS=Homo sapiens OX=9606 GN=LMAN2 PE=1 SV=1	10	2	5	2	1	356	40.2	6.95	0	2
Master Protein	P22087	rRNA 2'-O-methyltransferase fibrillarin OS=Homo sapiens OX=9606 GN=FBL PE=1 SV=2	14	4	11	4	1	321	33.8	10.18	6.68	4
Master Protein	P61289	Proteasome activator complex subunit 3 OS=Homo sapiens OX=9606 GN=PSME3 PE=1 SV=1	16	3	11	3	1	254	29.5	5.95	2.79	3
Master Protein	Q9BVC6	Voltage-gated monoatomic cation channel TMEM109 OS=Homo sapiens OX=9606 GN=TMEM109 PE=1 SV=1	5	1	2	1	1	243	26.2	10.48	0	1
Master Protein	P20340	Ras-related protein Rab-6A OS=Homo sapiens OX=9606 GN=RAB6A PE=1 SV=3	22	4	9	3	1	208	23.6	5.54	2.15	4
Master Protein	Q15029	116 kDa U5 small nuclear ribonucleoprotein component OS=Homo sapiens OX=9606 GN=EFTUD2 PE=1 SV=1	15	11	31	10	1	972	109.4	5	3.75	11
Master Protein	P78344	Eukaryotic translation initiation factor 4 gamma 2 OS=Homo sapiens OX=9606 GN=EIF4G2 PE=1 SV=1	6	5	14	5	1	907	102.3	7.14	0	5
Master Protein	P82930	Small ribosomal subunit protein mS34 OS=Homo sapiens OX=9606 GN=MRPS34 PE=1 SV=2	10	2	5	2	1	218	25.6	9.98	0	2
Master Protein	P36776	Lon protease homolog, mitochondrial OS=Homo sapiens OX=9606 GN=LONP1 PE=1 SV=2	3	2	7	2	1	959	106.4	6.39	0	2
Master Protein	P09651	Heterogeneous nuclear ribonucleoprotein A1 OS=Homo sapiens OX=9606 GN=HNRNPA1 PE=1 SV=5	37	12	65	10	1	372	38.7	9.13	37.99	12
Master Protein	Q07065	Cytoskeleton-associated protein 4 OS=Homo sapiens OX=9606 GN=CKAP4 PE=1 SV=2	17	8	17	8	1	602	66	5.92	1.67	8
Master Protein	P04040	Catalase OS=Homo sapiens OX=9606 GN=CAT PE=1 SV=3	2	1	3	1	1	527	59.7	7.39	0	1
Master Protein	P09132	Signal recognition particle 19 kDa protein OS=Homo sapiens OX=9606 GN=SRP19 PE=1 SV=3	10	1	3	1	1	144	16.1	9.85	0	1
Master Protein	P49711	Transcriptional repressor CTCF OS=Homo sapiens OX=9606 GN=CTCF PE=1 SV=1	2	1	2	1	1	727	82.7	6.96	0	1
Master Protein	P49368	T-complex protein 1 subunit gamma OS=Homo sapiens OX=9606 GN=CCT3 PE=1 SV=4	34	15	47	15	1	545	60.5	6.49	25.23	15
Master Protein	Q9UEE9	Craniofacial development protein 1 OS=Homo sapiens OX=9606 GN=CFDP1 PE=1 SV=1	3	1	3	1	1	299	33.6	4.81	0	1
Master Protein	P13797	Plastin-3 OS=Homo sapiens OX=9606 GN=PLS3 PE=1 SV=4	36	18	58	14	1	630	70.8	5.6	42.19	18
Master Protein	O60884	DnaJ homolog subfamily A member 2 OS=Homo sapiens OX=9606 GN=DNAJA2 PE=1 SV=1	14	5	18	5	1	412	45.7	6.48	1.71	5
Master Protein	P37837	Transaldolase OS=Homo sapiens OX=9606 GN=TALDO1 PE=1 SV=2	14	5	10	5	1	337	37.5	6.81	5.74	5
Master Protein	Q86U42	Polyadenylate-binding protein 2 OS=Homo sapiens OX=9606 GN=PABPN1 PE=1 SV=3	9	3	9	3	1	306	32.7	5.06	2.14	3
Master Protein	O75880	Protein SCO1 homolog, mitochondrial OS=Homo sapiens OX=9606 GN=SCO1 PE=1 SV=1	3	1	2	1	1	301	33.8	8.88	0	1
Master Protein	P55081	Microfibrillar-associated protein 1 OS=Homo sapiens OX=9606 GN=MFAP1 PE=1 SV=2	2	1	1	1	1	439	51.9	4.98	0	1
Master Protein	Q9HAV7	GrpE protein homolog 1, mitochondrial OS=Homo sapiens OX=9606 GN=GRPEL1 PE=1 SV=2	21	4	11	4	1	217	24.3	8.12	3.69	4
Master Protein	P13646	Keratin, type I cytoskeletal 13 OS=Homo sapiens OX=9606 GN=KRT13 PE=1 SV=4	4	2	4	1	1	458	49.6	4.96	0	2
Master Protein	P61019	Ras-related protein Rab-2A OS=Homo sapiens OX=9606 GN=RAB2A PE=1 SV=1	17	3	9	3	1	212	23.5	6.54	1.6	3
Master Protein	P06737	Glycogen phosphorylase, liver form OS=Homo sapiens OX=9606 GN=PYGL PE=1 SV=4	11	6	14	6	1	847	97.1	7.17	4.58	6
Master Protein	P17844	Probable ATP-dependent RNA helicase DDX5 OS=Homo sapiens OX=9606 GN=DDX5 PE=1 SV=1	26	15	45	10	1	614	69.1	8.92	22.22	15
Master Protein	O75436	Vacuolar protein sorting-associated protein 26A OS=Homo sapiens OX=9606 GN=VPS26A PE=1 SV=2	2	1	1	1	1	327	38.1	6.57	0	1
Master Protein	Q14240	Eukaryotic initiation factor 4A-II OS=Homo sapiens OX=9606 GN=EIF4A2 PE=1 SV=2	23	8	27	2	1	407	46.4	5.48	11.6	8
Master Protein	Q9BQG0	Myb-binding protein 1A OS=Homo sapiens OX=9606 GN=MYBBP1A PE=1 SV=2	8	10	22	10	1	1328	148.8	9.28	4.98	10
Master Protein	P09661	U2 small nuclear ribonucleoprotein A' OS=Homo sapiens OX=9606 GN=SNRPA1 PE=1 SV=2	28	6	17	6	1	255	28.4	8.62	3.26	6
Master Protein	P09211	Glutathione S-transferase P OS=Homo sapiens OX=9606 GN=GSTP1 PE=1 SV=2	33	4	15	4	1	210	23.3	5.64	6.06	4
Master Protein	O96000	NADH dehydrogenase [ubiquinone] 1 beta subcomplex subunit 10 OS=Homo sapiens OX=9606 GN=NDUFB10 PE=1 SV=3	12	2	5	2	1	172	20.8	8.48	0	2
Master Protein	O95163	Elongator complex protein 1 OS=Homo sapiens OX=9606 GN=ELP1 PE=1 SV=3	1	1	2	1	1	1332	150.2	5.94	0	1
Master Protein	Q9P2R7	Succinate--CoA ligase [ADP-forming] subunit beta, mitochondrial OS=Homo sapiens OX=9606 GN=SUCLA2 PE=1 SV=3	2	1	1	1	1	463	50.3	7.42	0	1
Master Protein	O43809	Cleavage and polyadenylation specificity factor subunit 5 OS=Homo sapiens OX=9606 GN=NUDT21 PE=1 SV=1	13	2	7	2	1	227	26.2	8.82	2.06	2
Master Protein	P07954	Fumarate hydratase, mitochondrial OS=Homo sapiens OX=9606 GN=FH PE=1 SV=3	7	3	7	3	1	510	54.6	8.76	4.15	3
Master Protein	Q15021	Condensin complex subunit 1 OS=Homo sapiens OX=9606 GN=NCAPD2 PE=1 SV=3	1	1	1	1	1	1401	157.1	6.61	0	1
Master Protein	Q9BRX2	Protein pelota homolog OS=Homo sapiens OX=9606 GN=PELO PE=1 SV=2	3	1	2	1	1	385	43.3	6.34	0	1
Master Protein	Q9BX68	Adenosine 5'-monophosphoramidase HINT2 OS=Homo sapiens OX=9606 GN=HINT2 PE=1 SV=1	9	1	4	1	1	163	17.2	9.16	0	1
Master Protein	P08574	Cytochrome c1, heme protein, mitochondrial OS=Homo sapiens OX=9606 GN=CYC1 PE=1 SV=3	7	2	8	2	1	325	35.4	9	1.64	2
Master Protein	Q9H4L4	Sentrin-specific protease 3 OS=Homo sapiens OX=9606 GN=SENP3 PE=1 SV=2	2	1	3	1	1	574	65	8.56	0	1
Master Protein	Q96HS1	Serine/threonine-protein phosphatase PGAM5, mitochondrial OS=Homo sapiens OX=9606 GN=PGAM5 PE=1 SV=2	11	3	5	3	1	289	32	8.68	2.03	3
Master Protein	Q13895	Bystin OS=Homo sapiens OX=9606 GN=BYSL PE=1 SV=3	6	2	5	2	1	437	49.6	8.12	0	2
Master Protein	Q01081	Splicing factor U2AF 35 kDa subunit OS=Homo sapiens OX=9606 GN=U2AF1 PE=1 SV=3	5	1	3	1	1	240	27.9	8.81	3.41	1
Master Protein	O75251	NADH dehydrogenase [ubiquinone] iron-sulfur protein 7, mitochondrial OS=Homo sapiens OX=9606 GN=NDUFS7 PE=1 SV=3	4	1	3	1	1	213	23.5	9.99	0	1
Master Protein	Q969Z0	FAST kinase domain-containing protein 4 OS=Homo sapiens OX=9606 GN=TBRG4 PE=1 SV=1	2	1	2	1	1	631	70.7	7.42	0	1
Master Protein	Q9UBM7	7-dehydrocholesterol reductase OS=Homo sapiens OX=9606 GN=DHCR7 PE=1 SV=1	5	1	2	1	1	475	54.5	8.7	0	1
Master Protein	Q9H9Y6	DNA-directed RNA polymerase I subunit RPA2 OS=Homo sapiens OX=9606 GN=POLR1B PE=1 SV=2	1	1	2	1	1	1135	128.1	7.83	0	1
Master Protein	P25325	3-mercaptopyruvate sulfurtransferase OS=Homo sapiens OX=9606 GN=MPST PE=1 SV=3	8	1	2	1	1	297	33.2	6.6	0	1
Master Protein	P04179	Superoxide dismutase [Mn], mitochondrial OS=Homo sapiens OX=9606 GN=SOD2 PE=1 SV=3	17	3	10	3	1	222	24.7	8.25	0	3
Master Protein	Q7Z4V5	Hepatoma-derived growth factor-related protein 2 OS=Homo sapiens OX=9606 GN=HDGFL2 PE=1 SV=1	4	2	2	2	1	671	74.3	7.49	1.71	2
Master Protein	P10809	60 kDa heat shock protein, mitochondrial OS=Homo sapiens OX=9606 GN=HSPD1 PE=1 SV=2	54	22	93	22	1	573	61	5.87	49.9	22
Master Protein	P63000	Ras-related C3 botulinum toxin substrate 1 OS=Homo sapiens OX=9606 GN=RAC1 PE=1 SV=1	7	1	1	1	1	192	21.4	8.5	0	1
Master Protein	P06733	Alpha-enolase OS=Homo sapiens OX=9606 GN=ENO1 PE=1 SV=2	48	15	70	15	1	434	47.1	7.39	44.73	15
Master Protein	P38646	Stress-70 protein, mitochondrial OS=Homo sapiens OX=9606 GN=HSPA9 PE=1 SV=2	27	17	61	16	1	679	73.6	6.16	29.79	17
Master Protein	O43143	ATP-dependent RNA helicase DHX15 OS=Homo sapiens OX=9606 GN=DHX15 PE=1 SV=2	9	5	14	5	1	795	90.9	7.46	0	5
Master Protein	O95168	NADH dehydrogenase [ubiquinone] 1 beta subcomplex subunit 4 OS=Homo sapiens OX=9606 GN=NDUFB4 PE=1 SV=3	8	1	2	1	1	129	15.2	9.85	0	1
Master Protein	Q9GZT3	SRA stem-loop-interacting RNA-binding protein, mitochondrial OS=Homo sapiens OX=9606 GN=SLIRP PE=1 SV=1	13	1	2	1	1	109	12.3	10.24	0	1
Master Protein	P20290	Transcription factor BTF3 OS=Homo sapiens OX=9606 GN=BTF3 PE=1 SV=1	11	1	5	1	1	206	22.2	9.38	4.26	1
Master Protein	P35250	Replication factor C subunit 2 OS=Homo sapiens OX=9606 GN=RFC2 PE=1 SV=3	8	2	5	2	1	354	39.1	6.44	0	2
Master Protein	P81605	Dermcidin OS=Homo sapiens OX=9606 GN=DCD PE=1 SV=2	20	2	6	2	1	110	11.3	6.54	1.6	2
Master Protein	Q9NWU5	Large ribosomal subunit protein uL22m OS=Homo sapiens OX=9606 GN=MRPL22 PE=1 SV=1	9	2	5	2	1	206	23.6	9.94	1.83	2
Master Protein	Q6P2Q9	Pre-mRNA-processing-splicing factor 8 OS=Homo sapiens OX=9606 GN=PRPF8 PE=1 SV=2	9	16	44	16	1	2335	273.4	8.84	0	16
Master Protein	Q9NTZ6	RNA-binding protein 12 OS=Homo sapiens OX=9606 GN=RBM12 PE=1 SV=1	4	3	4	3	1	932	97.3	8.63	0	3
Master Protein	P41252	Isoleucine--tRNA ligase, cytoplasmic OS=Homo sapiens OX=9606 GN=IARS1 PE=1 SV=2	14	14	35	14	1	1262	144.4	6.15	1.74	14
Master Protein	Q96KP4	Cytosolic non-specific dipeptidase OS=Homo sapiens OX=9606 GN=CNDP2 PE=1 SV=2	2	1	3	1	1	475	52.8	5.97	1.62	1
Master Protein	Q96CN7	Isochorismatase domain-containing protein 1 OS=Homo sapiens OX=9606 GN=ISOC1 PE=1 SV=3	15	3	8	3	1	298	32.2	7.39	2.05	3
Master Protein	O95373	Importin-7 OS=Homo sapiens OX=9606 GN=IPO7 PE=1 SV=1	9	6	13	6	1	1038	119.4	4.82	0	6
Master Protein	P49406	Large ribosomal subunit protein bL19m OS=Homo sapiens OX=9606 GN=MRPL19 PE=1 SV=2	6	2	5	2	1	292	33.5	9.5	0	2
Master Protein	Q00610	Clathrin heavy chain 1 OS=Homo sapiens OX=9606 GN=CLTC PE=1 SV=5	26	33	102	33	1	1675	191.5	5.69	43.02	33
Master Protein	P61586	Transforming protein RhoA OS=Homo sapiens OX=9606 GN=RHOA PE=1 SV=1	30	5	17	5	1	193	21.8	6.1	2.33	5
Master Protein	Q71DI3	Histone H3.2 OS=Homo sapiens OX=9606 GN=H3C15 PE=1 SV=3	30	2	15	1	1	136	15.4	11.27	2.47	2
Master Protein	P48047	ATP synthase subunit O, mitochondrial OS=Homo sapiens OX=9606 GN=ATP5PO PE=1 SV=1	6	1	3	1	1	213	23.3	9.96	2.42	1
Master Protein	Q6P2E9	Enhancer of mRNA-decapping protein 4 OS=Homo sapiens OX=9606 GN=EDC4 PE=1 SV=1	1	1	2	1	1	1401	151.6	5.86	0	1
Master Protein	P62140	Serine/threonine-protein phosphatase PP1-beta catalytic subunit OS=Homo sapiens OX=9606 GN=PPP1CB PE=1 SV=3	21	5	16	1	1	327	37.2	6.19	8.58	5
Master Protein	Q9H4A4	Aminopeptidase B OS=Homo sapiens OX=9606 GN=RNPEP PE=1 SV=2	2	1	1	1	1	650	72.5	5.74	0	1
Master Protein	O15126	Secretory carrier-associated membrane protein 1 OS=Homo sapiens OX=9606 GN=SCAMP1 PE=1 SV=2	7	1	1	1	1	338	37.9	7.42	0	1
Master Protein	Q9UL46	Proteasome activator complex subunit 2 OS=Homo sapiens OX=9606 GN=PSME2 PE=1 SV=4	4	1	1	1	1	239	27.4	5.73	0	1
Master Protein	Q05519	Serine/arginine-rich splicing factor 11 OS=Homo sapiens OX=9606 GN=SRSF11 PE=1 SV=1	8	2	6	2	1	484	53.5	10.52	0	2
Master Protein	O75494	Serine/arginine-rich splicing factor 10 OS=Homo sapiens OX=9606 GN=SRSF10 PE=1 SV=1	13	3	7	3	1	262	31.3	11.27	0	3
Master Protein	O00567	Nucleolar protein 56 OS=Homo sapiens OX=9606 GN=NOP56 PE=1 SV=4	7	3	8	3	1	594	66	9.19	0	3
Master Protein	P01111	GTPase NRas OS=Homo sapiens OX=9606 GN=NRAS PE=1 SV=1	6	1	2	1	1	189	21.2	5.17	0	1
Master Protein	Q15459	Splicing factor 3A subunit 1 OS=Homo sapiens OX=9606 GN=SF3A1 PE=1 SV=1	16	8	19	8	1	793	88.8	5.22	0	8
Master Protein	P38919	Eukaryotic initiation factor 4A-III OS=Homo sapiens OX=9606 GN=EIF4A3 PE=1 SV=4	30	11	30	10	1	411	46.8	6.73	19.4	11
Master Protein	P43686	26S proteasome regulatory subunit 6B OS=Homo sapiens OX=9606 GN=PSMC4 PE=1 SV=2	27	8	20	8	1	418	47.3	5.21	2.23	8
Master Protein	Q8TEX9	Importin-4 OS=Homo sapiens OX=9606 GN=IPO4 PE=1 SV=2	2	1	5	1	1	1081	118.6	4.96	0	1
Master Protein	Q9HC38	Glyoxalase domain-containing protein 4 OS=Homo sapiens OX=9606 GN=GLOD4 PE=1 SV=1	7	2	2	2	1	313	34.8	5.6	0	2
Master Protein	Q7Z4Q2	HEAT repeat-containing protein 3 OS=Homo sapiens OX=9606 GN=HEATR3 PE=1 SV=2	2	1	3	1	1	680	74.5	5.11	0	1
Master Protein	P09497	Clathrin light chain B OS=Homo sapiens OX=9606 GN=CLTB PE=1 SV=1	4	1	1	1	1	229	25.2	4.64	0	1
Master Protein	Q9H845	Complex I assembly factor ACAD9, mitochondrial OS=Homo sapiens OX=9606 GN=ACAD9 PE=1 SV=1	2	1	2	1	1	621	68.7	7.96	0	1
Master Protein	Q9UNL2	Translocon-associated protein subunit gamma OS=Homo sapiens OX=9606 GN=SSR3 PE=1 SV=1	8	1	2	1	1	185	21.1	9.61	0	1
Master Protein	Q15397	Pumilio homolog 3 OS=Homo sapiens OX=9606 GN=PUM3 PE=1 SV=3	4	1	1	1	1	648	73.5	9.64	0	1
Master Protein	P31949	Protein S100-A11 OS=Homo sapiens OX=9606 GN=S100A11 PE=1 SV=2	24	2	4	2	1	105	11.7	7.12	0	2
Master Protein	Q15417	Calponin-3 OS=Homo sapiens OX=9606 GN=CNN3 PE=1 SV=1	10	3	8	3	1	329	36.4	6.05	3.48	3
Master Protein	Q13867	Bleomycin hydrolase OS=Homo sapiens OX=9606 GN=BLMH PE=1 SV=1	3	1	3	1	1	455	52.5	6.27	0	1
Master Protein	P12532	Creatine kinase U-type, mitochondrial OS=Homo sapiens OX=9606 GN=CKMT1A PE=1 SV=1	18	5	10	5	1	417	47	8.34	0	5
Master Protein	Q92665	Small ribosomal subunit protein mS31 OS=Homo sapiens OX=9606 GN=MRPS31 PE=1 SV=3	6	1	3	1	1	395	45.3	9.29	0	1
Master Protein	Q8IYD1	Eukaryotic peptide chain release factor GTP-binding subunit ERF3B OS=Homo sapiens OX=9606 GN=GSPT2 PE=1 SV=2	3	2	6	2	1	628	68.8	5.43	0	2
Master Protein	Q02790	Peptidyl-prolyl cis-trans isomerase FKBP4 OS=Homo sapiens OX=9606 GN=FKBP4 PE=1 SV=3	27	8	33	8	1	459	51.8	5.43	1.79	8
Master Protein	O60739	Eukaryotic translation initiation factor 1b OS=Homo sapiens OX=9606 GN=EIF1B PE=1 SV=2	14	1	3	1	1	113	12.8	7.37	0	1
Master Protein	P20042	Eukaryotic translation initiation factor 2 subunit 2 OS=Homo sapiens OX=9606 GN=EIF2S2 PE=1 SV=2	8	2	6	2	1	333	38.4	5.8	1.66	2
Master Protein	Q96P70	Importin-9 OS=Homo sapiens OX=9606 GN=IPO9 PE=1 SV=3	4	2	7	2	1	1041	115.9	4.81	0	2
Master Protein	Q9H307	Pinin OS=Homo sapiens OX=9606 GN=PNN PE=1 SV=5	9	5	14	5	1	717	81.6	7.14	0	5
Master Protein	P53621	Coatomer subunit alpha OS=Homo sapiens OX=9606 GN=COPA PE=1 SV=2	12	11	25	11	1	1224	138.3	7.66	3.59	11
Master Protein	Q9UKM9	RNA-binding protein Raly OS=Homo sapiens OX=9606 GN=RALY PE=1 SV=1	3	1	2	1	1	306	32.4	9.17	0	1
Master Protein	P12268	Inosine-5'-monophosphate dehydrogenase 2 OS=Homo sapiens OX=9606 GN=IMPDH2 PE=1 SV=2	34	14	49	14	1	514	55.8	6.9	17.71	14
Master Protein	Q9Y2B0	Protein canopy homolog 2 OS=Homo sapiens OX=9606 GN=CNPY2 PE=1 SV=1	5	1	2	1	1	182	20.6	4.92	0	1
Master Protein	Q09028	Histone-binding protein RBBP4 OS=Homo sapiens OX=9606 GN=RBBP4 PE=1 SV=3	27	8	23	3	1	425	47.6	4.89	8.24	8
Master Protein	Q9UQE7	Structural maintenance of chromosomes protein 3 OS=Homo sapiens OX=9606 GN=SMC3 PE=1 SV=2	1	1	3	1	1	1217	141.5	7.18	1.69	1
Master Protein	Q9NRV9	Heme-binding protein 1 OS=Homo sapiens OX=9606 GN=HEBP1 PE=1 SV=1	6	1	2	1	1	189	21.1	5.8	0	1
Master Protein	P55010	Eukaryotic translation initiation factor 5 OS=Homo sapiens OX=9606 GN=EIF5 PE=1 SV=2	10	4	6	4	1	431	49.2	5.58	1.74	4
Master Protein	P07437	Tubulin beta chain OS=Homo sapiens OX=9606 GN=TUBB PE=1 SV=2	63	18	82	4	1	444	49.6	4.89	65.22	18
Master Protein	Q9BPW8	Protein NipSnap homolog 1 OS=Homo sapiens OX=9606 GN=NIPSNAP1 PE=1 SV=1	3	1	1	1	1	284	33.3	9.31	0	1
Master Protein	Q9NYU2	UDP-glucose:glycoprotein glucosyltransferase 1 OS=Homo sapiens OX=9606 GN=UGGT1 PE=1 SV=3	1	1	3	1	1	1555	177.1	5.63	0	1
Master Protein	Q7L014	Probable ATP-dependent RNA helicase DDX46 OS=Homo sapiens OX=9606 GN=DDX46 PE=1 SV=2	1	1	2	1	1	1031	117.3	9.29	0	1
Master Protein	Q9UHX1	Poly(U)-binding-splicing factor PUF60 OS=Homo sapiens OX=9606 GN=PUF60 PE=1 SV=1	9	4	11	4	1	559	59.8	5.29	0	4
Master Protein	P83881	Large ribosomal subunit protein eL42 OS=Homo sapiens OX=9606 GN=RPL36A PE=1 SV=2	25	3	6	3	1	106	12.4	10.58	2.26	3
Master Protein	Q9BTE3	Mini-chromosome maintenance complex-binding protein OS=Homo sapiens OX=9606 GN=MCMBP PE=1 SV=2	2	1	1	1	1	642	72.9	5.87	0	1
Master Protein	Q9BWF3	RNA-binding protein 4 OS=Homo sapiens OX=9606 GN=RBM4 PE=1 SV=1	11	4	6	4	1	364	40.3	7.08	1.67	4
Master Protein	Q92552	Small ribosomal subunit protein mS27 OS=Homo sapiens OX=9606 GN=MRPS27 PE=1 SV=3	3	1	2	1	1	414	47.6	6.18	0	1
Master Protein	P30419	Glycylpeptide N-tetradecanoyltransferase 1 OS=Homo sapiens OX=9606 GN=NMT1 PE=1 SV=2	5	2	4	2	1	496	56.8	7.8	0	2
Master Protein	Q9BQ52	Zinc phosphodiesterase ELAC protein 2 OS=Homo sapiens OX=9606 GN=ELAC2 PE=1 SV=2	2	1	3	1	1	826	92.2	7.9	0	1
Master Protein	P84085	ADP-ribosylation factor 5 OS=Homo sapiens OX=9606 GN=ARF5 PE=1 SV=2	44	7	24	2	1	180	20.5	6.79	5.12	7
Master Protein	Q15287	RNA-binding protein with serine-rich domain 1 OS=Homo sapiens OX=9606 GN=RNPS1 PE=1 SV=1	9	2	5	2	1	305	34.2	11.84	0	2
Master Protein	Q9BXP5	Serrate RNA effector molecule homolog OS=Homo sapiens OX=9606 GN=SRRT PE=1 SV=1	4	3	6	3	1	876	100.6	5.96	0	3
Master Protein	Q15008	26S proteasome non-ATPase regulatory subunit 6 OS=Homo sapiens OX=9606 GN=PSMD6 PE=1 SV=1	15	5	13	5	1	389	45.5	5.62	2.35	5
Master Protein	Q13363	C-terminal-binding protein 1 OS=Homo sapiens OX=9606 GN=CTBP1 PE=1 SV=2	3	1	2	1	1	440	47.5	6.77	0	1
Master Protein	P07108	Acyl-CoA-binding protein OS=Homo sapiens OX=9606 GN=DBI PE=1 SV=2	51	3	10	3	1	87	10	6.57	0	3
Master Protein	P68032	Actin, alpha cardiac muscle 1 OS=Homo sapiens OX=9606 GN=ACTC1 PE=1 SV=1	25	8	70	1	1	377	42	5.39	27.4	8
Master Protein	O15173	Membrane-associated progesterone receptor component 2 OS=Homo sapiens OX=9606 GN=PGRMC2 PE=1 SV=1	4	1	3	1	1	223	23.8	4.88	0	1
Master Protein	Q9UNZ2	NSFL1 cofactor p47 OS=Homo sapiens OX=9606 GN=NSFL1C PE=1 SV=2	12	3	7	3	1	370	40.5	5.1	0	3
Master Protein	Q6FI81	Anamorsin OS=Homo sapiens OX=9606 GN=CIAPIN1 PE=1 SV=2	13	3	8	3	1	312	33.6	5.62	0	3
Master Protein	P50395	Rab GDP dissociation inhibitor beta OS=Homo sapiens OX=9606 GN=GDI2 PE=1 SV=2	35	10	33	8	1	445	50.6	6.47	23.83	10
Master Protein	P50454	Serpin H1 OS=Homo sapiens OX=9606 GN=SERPINH1 PE=1 SV=2	34	10	27	10	1	418	46.4	8.69	9.58	10
Master Protein	Q99798	Aconitate hydratase, mitochondrial OS=Homo sapiens OX=9606 GN=ACO2 PE=1 SV=2	7	4	8	4	1	780	85.4	7.61	0	4
Master Protein	O00154	Cytosolic acyl coenzyme A thioester hydrolase OS=Homo sapiens OX=9606 GN=ACOT7 PE=1 SV=3	3	1	1	1	1	380	41.8	8.54	0	1
Master Protein	P35659	Protein DEK OS=Homo sapiens OX=9606 GN=DEK PE=1 SV=1	12	4	8	4	1	375	42.6	8.56	3.58	4
Master Protein	Q8N5K1	CDGSH iron-sulfur domain-containing protein 2 OS=Homo sapiens OX=9606 GN=CISD2 PE=1 SV=1	9	1	3	1	1	135	15.3	9.61	0	1
Master Protein	Q9Y5J9	Mitochondrial import inner membrane translocase subunit Tim8 B OS=Homo sapiens OX=9606 GN=TIMM8B PE=1 SV=1	13	1	2	1	1	83	9.3	5.12	0	1
Master Protein	Q14839	Chromodomain-helicase-DNA-binding protein 4 OS=Homo sapiens OX=9606 GN=CHD4 PE=1 SV=2	4	6	15	6	1	1912	217.9	5.86	4.29	6
Master Protein	Q92544	Transmembrane 9 superfamily member 4 OS=Homo sapiens OX=9606 GN=TM9SF4 PE=1 SV=2	1	1	2	1	1	642	74.5	6.54	0	1
Master Protein	O75643	U5 small nuclear ribonucleoprotein 200 kDa helicase OS=Homo sapiens OX=9606 GN=SNRNP200 PE=1 SV=2	11	18	43	18	1	2136	244.4	6.06	6.92	18
Master Protein	Q15125	3-beta-hydroxysteroid-Delta(8),Delta(7)-isomerase OS=Homo sapiens OX=9606 GN=EBP PE=1 SV=3	5	1	5	1	1	230	26.3	7.9	1.69	1
Master Protein	P23284	Peptidyl-prolyl cis-trans isomerase B OS=Homo sapiens OX=9606 GN=PPIB PE=1 SV=2	37	8	24	8	1	216	23.7	9.41	17.57	8
Master Protein	P10599	Thioredoxin OS=Homo sapiens OX=9606 GN=TXN PE=1 SV=3	21	2	5	2	1	105	11.7	4.92	10.7	2
Master Protein	P56537	Eukaryotic translation initiation factor 6 OS=Homo sapiens OX=9606 GN=EIF6 PE=1 SV=1	16	3	7	3	1	245	26.6	4.68	0	3
Master Protein	Q01082	Spectrin beta chain, non-erythrocytic 1 OS=Homo sapiens OX=9606 GN=SPTBN1 PE=1 SV=2	7	14	31	14	1	2364	274.4	5.57	3.57	14
Master Protein	P78527	DNA-dependent protein kinase catalytic subunit OS=Homo sapiens OX=9606 GN=PRKDC PE=1 SV=3	13	39	94	39	1	4128	468.8	7.12	12.17	39
Master Protein	Q92598	Heat shock protein 105 kDa OS=Homo sapiens OX=9606 GN=HSPH1 PE=1 SV=1	16	11	28	11	1	858	96.8	5.39	11.98	11
Master Protein	P25398	Small ribosomal subunit protein eS12 OS=Homo sapiens OX=9606 GN=RPS12 PE=1 SV=3	25	3	7	3	1	132	14.5	7.21	5.87	3
Master Protein	P40222	Alpha-taxilin OS=Homo sapiens OX=9606 GN=TXLNA PE=1 SV=3	2	1	1	1	1	546	61.9	6.52	0	1
Master Protein	Q15084	Protein disulfide-isomerase A6 OS=Homo sapiens OX=9606 GN=PDIA6 PE=1 SV=1	28	8	28	8	1	440	48.1	5.08	8.46	8
Master Protein	Q9Y5A9	YTH domain-containing family protein 2 OS=Homo sapiens OX=9606 GN=YTHDF2 PE=1 SV=2	2	1	1	1	1	579	62.3	8.79	0	1
Master Protein	Q8NFH3	Nucleoporin Nup43 OS=Homo sapiens OX=9606 GN=NUP43 PE=1 SV=1	16	4	6	4	1	380	42.1	5.63	0	4
Master Protein	Q8N0X7	Spartin OS=Homo sapiens OX=9606 GN=SPART PE=1 SV=1	2	1	1	1	1	666	72.8	5.91	0	1
Master Protein	P61956	Small ubiquitin-related modifier 2 OS=Homo sapiens OX=9606 GN=SUMO2 PE=1 SV=3	23	2	12	2	1	95	10.9	5.5	5.35	2
Master Protein	Q16543	Hsp90 co-chaperone Cdc37 OS=Homo sapiens OX=9606 GN=CDC37 PE=1 SV=1	16	5	14	5	1	378	44.4	5.25	7.47	5
Master Protein	P34931	Heat shock 70 kDa protein 1-like OS=Homo sapiens OX=9606 GN=HSPA1L PE=1 SV=2	29	14	73	2	1	641	70.3	6.02	34.52	14
Master Protein	Q2TAY7	WD40 repeat-containing protein SMU1 OS=Homo sapiens OX=9606 GN=SMU1 PE=1 SV=2	15	5	15	5	1	513	57.5	7.18	1.8	5
Master Protein	Q14558	Phosphoribosyl pyrophosphate synthase-associated protein 1 OS=Homo sapiens OX=9606 GN=PRPSAP1 PE=1 SV=2	7	2	6	2	1	356	39.4	7.2	0	2
Master Protein	Q15645	Pachytene checkpoint protein 2 homolog OS=Homo sapiens OX=9606 GN=TRIP13 PE=1 SV=2	2	1	2	1	1	432	48.5	6.09	0	1
Master Protein	P52272	Heterogeneous nuclear ribonucleoprotein M OS=Homo sapiens OX=9606 GN=HNRNPM PE=1 SV=3	31	20	57	20	1	730	77.5	8.7	44.84	20
Master Protein	P00387	NADH-cytochrome b5 reductase 3 OS=Homo sapiens OX=9606 GN=CYB5R3 PE=1 SV=3	13	3	8	3	1	301	34.2	7.59	3.6	3
Master Protein	P35611	Alpha-adducin OS=Homo sapiens OX=9606 GN=ADD1 PE=1 SV=2	2	1	1	1	1	737	80.9	5.83	0	1
Master Protein	O75083	WD repeat-containing protein 1 OS=Homo sapiens OX=9606 GN=WDR1 PE=1 SV=4	10	3	9	3	1	606	66.2	6.65	0	3
Master Protein	Q9NZN4	EH domain-containing protein 2 OS=Homo sapiens OX=9606 GN=EHD2 PE=1 SV=2	2	1	1	1	1	543	61.1	6.46	0	1
Master Protein	Q53H12	Acylglycerol kinase, mitochondrial OS=Homo sapiens OX=9606 GN=AGK PE=1 SV=2	14	4	8	4	1	422	47.1	8.09	0	4
Master Protein	Q14980	Nuclear mitotic apparatus protein 1 OS=Homo sapiens OX=9606 GN=NUMA1 PE=1 SV=2	3	5	13	5	1	2115	238.1	5.78	1.73	5
Master Protein	P17480	Nucleolar transcription factor 1 OS=Homo sapiens OX=9606 GN=UBTF PE=1 SV=1	2	1	2	1	1	764	89.4	5.81	0	1
Master Protein	Q9BUR5	MICOS complex subunit MIC26 OS=Homo sapiens OX=9606 GN=APOO PE=1 SV=1	6	1	2	1	1	198	22.3	9.13	0	1
Master Protein	P39748	Flap endonuclease 1 OS=Homo sapiens OX=9606 GN=FEN1 PE=1 SV=1	9	3	7	3	1	380	42.6	8.62	0	3
Master Protein	P00505	Aspartate aminotransferase, mitochondrial OS=Homo sapiens OX=9606 GN=GOT2 PE=1 SV=3	23	9	27	9	1	430	47.5	9.01	9.18	9
Master Protein	Q8TCT9	Minor histocompatibility antigen H13 OS=Homo sapiens OX=9606 GN=HM13 PE=1 SV=1	10	2	3	2	1	377	41.5	6.43	0	2
Master Protein	P56545	C-terminal-binding protein 2 OS=Homo sapiens OX=9606 GN=CTBP2 PE=1 SV=1	6	2	3	2	1	445	48.9	6.95	0	2
Master Protein	P35613	Basigin OS=Homo sapiens OX=9606 GN=BSG PE=1 SV=2	11	3	11	3	1	385	42.2	5.66	0	3
Master Protein	P35606	Coatomer subunit beta' OS=Homo sapiens OX=9606 GN=COPB2 PE=1 SV=2	8	4	8	4	1	906	102.4	5.27	0	4
Master Protein	P40925	Malate dehydrogenase, cytoplasmic OS=Homo sapiens OX=9606 GN=MDH1 PE=1 SV=4	16	4	11	4	1	334	36.4	7.36	3.67	4
Master Protein	Q14152	Eukaryotic translation initiation factor 3 subunit A OS=Homo sapiens OX=9606 GN=EIF3A PE=1 SV=1	11	14	33	14	1	1382	166.5	6.79	18.9	14
Master Protein	O43852	Calumenin OS=Homo sapiens OX=9606 GN=CALU PE=1 SV=2	35	8	26	8	1	315	37.1	4.64	3.47	8
Master Protein	Q13442	28 kDa heat- and acid-stable phosphoprotein OS=Homo sapiens OX=9606 GN=PDAP1 PE=1 SV=1	18	3	10	3	1	181	20.6	8.87	0	3
Master Protein	P36551	Oxygen-dependent coproporphyrinogen-III oxidase, mitochondrial OS=Homo sapiens OX=9606 GN=CPOX PE=1 SV=3	2	1	3	1	1	454	50.1	8.25	0	1
Master Protein	O43290	U4/U6.U5 tri-snRNP-associated protein 1 OS=Homo sapiens OX=9606 GN=SART1 PE=1 SV=1	1	1	3	1	1	800	90.2	6.13	0	1
Master Protein	Q8N1G4	Leucine-rich repeat-containing protein 47 OS=Homo sapiens OX=9606 GN=LRRC47 PE=1 SV=1	4	2	4	2	1	583	63.4	8.28	1.85	2
Master Protein	Q52LJ0	Protein FAM98B OS=Homo sapiens OX=9606 GN=FAM98B PE=1 SV=2	9	3	6	2	1	433	45.5	8.69	1.62	3
Master Protein	P30876	DNA-directed RNA polymerase II subunit RPB2 OS=Homo sapiens OX=9606 GN=POLR2B PE=1 SV=1	3	2	5	2	1	1174	133.8	6.87	0	2
Master Protein	P61158	Actin-related protein 3 OS=Homo sapiens OX=9606 GN=ACTR3 PE=1 SV=3	3	1	3	1	1	418	47.3	5.88	0	1
Master Protein	P25789	Proteasome subunit alpha type-4 OS=Homo sapiens OX=9606 GN=PSMA4 PE=1 SV=1	10	3	8	3	1	261	29.5	7.72	1.76	3
Master Protein	Q13409	Cytoplasmic dynein 1 intermediate chain 2 OS=Homo sapiens OX=9606 GN=DYNC1I2 PE=1 SV=3	2	1	1	1	1	638	71.4	5.2	1.65	1
Master Protein	Q9UBF2	Coatomer subunit gamma-2 OS=Homo sapiens OX=9606 GN=COPG2 PE=1 SV=1	3	2	3	2	1	871	97.6	5.81	0	2
Master Protein	Q13200	26S proteasome non-ATPase regulatory subunit 2 OS=Homo sapiens OX=9606 GN=PSMD2 PE=1 SV=3	10	7	16	7	1	908	100.1	5.2	8.63	7
Master Protein	P08559	Pyruvate dehydrogenase E1 component subunit alpha, somatic form, mitochondrial OS=Homo sapiens OX=9606 GN=PDHA1 PE=1 SV=3	16	6	18	6	1	390	43.3	8.06	13.81	6
Master Protein	O43765	Small glutamine-rich tetratricopeptide repeat-containing protein alpha OS=Homo sapiens OX=9606 GN=SGTA PE=1 SV=1	7	2	5	2	1	313	34	4.87	0	2
Master Protein	Q9H078	Mitochondrial disaggregase OS=Homo sapiens OX=9606 GN=CLPB PE=1 SV=1	2	1	1	1	1	707	78.7	9.01	0	1
Master Protein	P25787	Proteasome subunit alpha type-2 OS=Homo sapiens OX=9606 GN=PSMA2 PE=1 SV=2	14	2	10	2	1	234	25.9	7.43	0	2
Master Protein	Q92522	Histone H1.10 OS=Homo sapiens OX=9606 GN=H1-10 PE=1 SV=1	16	3	5	3	1	213	22.5	10.76	3.61	3
Master Protein	Q7L2H7	Eukaryotic translation initiation factor 3 subunit M OS=Homo sapiens OX=9606 GN=EIF3M PE=1 SV=1	4	1	2	1	1	374	42.5	5.63	0	1
Master Protein	Q15363	Transmembrane emp24 domain-containing protein 2 OS=Homo sapiens OX=9606 GN=TMED2 PE=1 SV=1	18	2	7	2	1	201	22.7	5.17	0	2
Master Protein	P19971	Thymidine phosphorylase OS=Homo sapiens OX=9606 GN=TYMP PE=1 SV=2	1	1	1	1	1	482	49.9	5.53	0	1
Master Protein	Q9Y617	Phosphoserine aminotransferase OS=Homo sapiens OX=9606 GN=PSAT1 PE=1 SV=2	14	5	11	5	1	370	40.4	7.66	0	5
Master Protein	P26640	Valine--tRNA ligase OS=Homo sapiens OX=9606 GN=VARS1 PE=1 SV=4	3	3	6	3	1	1264	140.4	7.59	1.62	3
Master Protein	Q9UNF1	Melanoma-associated antigen D2 OS=Homo sapiens OX=9606 GN=MAGED2 PE=1 SV=2	2	1	1	1	1	606	64.9	9.32	0	1
Master Protein	O00429	Dynamin-1-like protein OS=Homo sapiens OX=9606 GN=DNM1L PE=1 SV=2	1	1	3	1	1	736	81.8	6.81	0	1
Master Protein	P36507	Dual specificity mitogen-activated protein kinase kinase 2 OS=Homo sapiens OX=9606 GN=MAP2K2 PE=1 SV=1	5	2	4	2	1	400	44.4	6.55	0	2
Master Protein	Q5T8P6	RNA-binding protein 26 OS=Homo sapiens OX=9606 GN=RBM26 PE=1 SV=3	1	1	2	1	1	1007	113.5	9.16	2.09	1
Master Protein	Q2NL82	Pre-rRNA-processing protein TSR1 homolog OS=Homo sapiens OX=9606 GN=TSR1 PE=1 SV=1	3	2	4	2	1	804	91.8	7.42	0	2
Master Protein	Q9Y263	Phospholipase A-2-activating protein OS=Homo sapiens OX=9606 GN=PLAA PE=1 SV=2	3	2	5	2	1	795	87.1	6.37	0	2
Master Protein	Q9UBE0	SUMO-activating enzyme subunit 1 OS=Homo sapiens OX=9606 GN=SAE1 PE=1 SV=1	10	3	6	3	1	346	38.4	5.3	3.93	3
Master Protein	P61513	Large ribosomal subunit protein eL43 OS=Homo sapiens OX=9606 GN=RPL37A PE=1 SV=2	18	3	11	3	1	92	10.3	10.43	10.97	3
Master Protein	Q14247	Src substrate cortactin OS=Homo sapiens OX=9606 GN=CTTN PE=1 SV=2	10	5	13	5	1	550	61.5	5.4	3.32	5
Master Protein	P49591	Serine--tRNA ligase, cytoplasmic OS=Homo sapiens OX=9606 GN=SARS1 PE=1 SV=3	11	5	17	5	1	514	58.7	6.43	3.71	5
Master Protein	P28288	ATP-binding cassette sub-family D member 3 OS=Homo sapiens OX=9606 GN=ABCD3 PE=1 SV=1	2	1	1	1	1	659	75.4	9.36	0	1
Master Protein	P15954	Cytochrome c oxidase subunit 7C, mitochondrial OS=Homo sapiens OX=9606 GN=COX7C PE=1 SV=1	14	1	3	1	1	63	7.2	10.27	1.73	1
Master Protein	P46783	Small ribosomal subunit protein eS10 OS=Homo sapiens OX=9606 GN=RPS10 PE=1 SV=1	28	5	28	5	1	165	18.9	10.15	12.25	5
Master Protein	Q15746	Myosin light chain kinase, smooth muscle OS=Homo sapiens OX=9606 GN=MYLK PE=1 SV=4	0	1	2	1	1	1914	210.6	6.15	0	1
Master Protein	Q7RTV0	PHD finger-like domain-containing protein 5A OS=Homo sapiens OX=9606 GN=PHF5A PE=1 SV=1	8	1	3	1	1	110	12.4	8.41	0	1
Master Protein	Q99436	Proteasome subunit beta type-7 OS=Homo sapiens OX=9606 GN=PSMB7 PE=1 SV=1	7	2	2	2	1	277	29.9	7.68	0	2
Master Protein	P46109	Crk-like protein OS=Homo sapiens OX=9606 GN=CRKL PE=1 SV=1	9	2	5	2	1	303	33.8	6.74	6.06	2
Master Protein	O15160	DNA-directed RNA polymerases I and III subunit RPAC1 OS=Homo sapiens OX=9606 GN=POLR1C PE=1 SV=1	5	1	2	1	1	346	39.2	5.5	0	1
Master Protein	Q9NPD8	Ubiquitin-conjugating enzyme E2 T OS=Homo sapiens OX=9606 GN=UBE2T PE=1 SV=1	4	1	2	1	1	197	22.5	7.99	0	1
Master Protein	Q9NY33	Dipeptidyl peptidase 3 OS=Homo sapiens OX=9606 GN=DPP3 PE=1 SV=2	2	1	2	1	1	737	82.5	5.1	0	1
Master Protein	Q9HC35	Echinoderm microtubule-associated protein-like 4 OS=Homo sapiens OX=9606 GN=EML4 PE=1 SV=3	1	1	1	1	1	981	108.8	6.4	0	1
Master Protein	P61081	NEDD8-conjugating enzyme Ubc12 OS=Homo sapiens OX=9606 GN=UBE2M PE=1 SV=1	10	2	3	2	1	183	20.9	7.69	1.74	2
Master Protein	O43399	Tumor protein D54 OS=Homo sapiens OX=9606 GN=TPD52L2 PE=1 SV=2	10	2	5	2	1	206	22.2	5.36	0	2
Master Protein	P36405	ADP-ribosylation factor-like protein 3 OS=Homo sapiens OX=9606 GN=ARL3 PE=1 SV=2	6	1	3	1	1	182	20.4	7.24	0	1
Master Protein	Q96HQ2	CDKN2AIP N-terminal-like protein OS=Homo sapiens OX=9606 GN=CDKN2AIPNL PE=1 SV=1	16	1	2	1	1	116	13.2	5	3.55	1
Master Protein	P27708	Multifunctional protein CAD OS=Homo sapiens OX=9606 GN=CAD PE=1 SV=3	5	9	20	9	1	2225	242.8	6.46	0	9
Master Protein	Q92616	Stalled ribosome sensor GCN1 OS=Homo sapiens OX=9606 GN=GCN1 PE=1 SV=7	2	3	8	3	1	2671	292.5	7.43	0	3
Master Protein	P61619	Protein transport protein Sec61 subunit alpha isoform 1 OS=Homo sapiens OX=9606 GN=SEC61A1 PE=1 SV=2	2	1	2	1	1	476	52.2	8.06	0	1
Master Protein	P22061	Protein-L-isoaspartate(D-aspartate) O-methyltransferase OS=Homo sapiens OX=9606 GN=PCMT1 PE=1 SV=4	30	4	14	4	1	227	24.6	7.21	7.58	4
Master Protein	P55145	Mesencephalic astrocyte-derived neurotrophic factor OS=Homo sapiens OX=9606 GN=MANF PE=1 SV=3	5	1	2	1	1	182	20.7	8.69	0	1
Master Protein	Q13151	Heterogeneous nuclear ribonucleoprotein A0 OS=Homo sapiens OX=9606 GN=HNRNPA0 PE=1 SV=1	16	3	12	3	1	305	30.8	9.29	0	3
Master Protein	Q8N163	Cell cycle and apoptosis regulator protein 2 OS=Homo sapiens OX=9606 GN=CCAR2 PE=1 SV=2	2	2	4	2	1	923	102.8	5.22	0	2
Master Protein	P33176	Kinesin-1 heavy chain OS=Homo sapiens OX=9606 GN=KIF5B PE=1 SV=1	6	4	11	4	1	963	109.6	6.51	3.68	4
Master Protein	Q14676	Mediator of DNA damage checkpoint protein 1 OS=Homo sapiens OX=9606 GN=MDC1 PE=1 SV=3	1	2	6	2	1	2089	226.5	5.47	0	2
Master Protein	P0C0S5	Histone H2A.Z OS=Homo sapiens OX=9606 GN=H2AZ1 PE=1 SV=2	20	3	22	1	1	128	13.5	10.58	8.53	3
Master Protein	Q92820	Gamma-glutamyl hydrolase OS=Homo sapiens OX=9606 GN=GGH PE=1 SV=2	4	1	2	1	1	318	35.9	7.11	0	1
Master Protein	Q13451	Peptidyl-prolyl cis-trans isomerase FKBP5 OS=Homo sapiens OX=9606 GN=FKBP5 PE=1 SV=2	4	1	4	1	1	457	51.2	5.9	0	1
Master Protein	Q10471	Polypeptide N-acetylgalactosaminyltransferase 2 OS=Homo sapiens OX=9606 GN=GALNT2 PE=1 SV=1	3	1	1	1	1	571	64.7	8.35	0	1
Master Protein	P21281	V-type proton ATPase subunit B, brain isoform OS=Homo sapiens OX=9606 GN=ATP6V1B2 PE=1 SV=3	3	1	1	1	1	511	56.5	5.81	0	1
Master Protein	P16989	Y-box-binding protein 3 OS=Homo sapiens OX=9606 GN=YBX3 PE=1 SV=4	15	4	13	2	1	372	40.1	9.77	8.91	4
Master Protein	Q9Y2L1	Exosome complex exonuclease RRP44 OS=Homo sapiens OX=9606 GN=DIS3 PE=1 SV=2	5	4	9	4	1	958	108.9	7.14	1.67	4
Master Protein	O43719	17S U2 SnRNP complex component HTATSF1 OS=Homo sapiens OX=9606 GN=HTATSF1 PE=1 SV=1	7	4	10	4	1	755	85.8	4.4	0	4
Master Protein	P53367	Arfaptin-1 OS=Homo sapiens OX=9606 GN=ARFIP1 PE=1 SV=2	3	1	3	1	1	373	41.7	6.7	0	1
Master Protein	P49720	Proteasome subunit beta type-3 OS=Homo sapiens OX=9606 GN=PSMB3 PE=1 SV=2	17	2	5	2	1	205	22.9	6.55	0	2
Master Protein	Q9NVP1	ATP-dependent RNA helicase DDX18 OS=Homo sapiens OX=9606 GN=DDX18 PE=1 SV=2	3	2	6	2	1	670	75.4	9.5	0	2
Master Protein	P35520	Cystathionine beta-synthase OS=Homo sapiens OX=9606 GN=CBS PE=1 SV=2	7	4	13	4	1	551	60.5	6.65	6.14	4
Master Protein	O15381	Nuclear valosin-containing protein-like OS=Homo sapiens OX=9606 GN=NVL PE=1 SV=1	2	1	1	1	1	856	95	6.48	0	1
Master Protein	P82650	Small ribosomal subunit protein mS22 OS=Homo sapiens OX=9606 GN=MRPS22 PE=1 SV=1	2	1	3	1	1	360	41.3	7.9	0	1
Master Protein	Q9NTK5	Obg-like ATPase 1 OS=Homo sapiens OX=9606 GN=OLA1 PE=1 SV=2	16	5	12	5	1	396	44.7	7.81	6.25	5
Master Protein	P39019	Small ribosomal subunit protein eS19 OS=Homo sapiens OX=9606 GN=RPS19 PE=1 SV=2	37	6	19	6	1	145	16.1	10.32	17.13	6
Master Protein	Q00341	Vigilin OS=Homo sapiens OX=9606 GN=HDLBP PE=1 SV=3	9	8	19	8	1	1268	141.4	6.87	2.01	8
Master Protein	Q9NZW5	Protein PALS2 OS=Homo sapiens OX=9606 GN=PALS2 PE=1 SV=2	4	2	5	2	1	540	61.1	6.18	0	2
Master Protein	P49327	Fatty acid synthase OS=Homo sapiens OX=9606 GN=FASN PE=1 SV=3	25	43	127	43	1	2511	273.3	6.44	47.24	43
Master Protein	P62906	Large ribosomal subunit protein uL1 OS=Homo sapiens OX=9606 GN=RPL10A PE=1 SV=2	26	6	24	6	1	217	24.8	9.94	11.85	6
Master Protein	Q9NR31	GTP-binding protein SAR1a OS=Homo sapiens OX=9606 GN=SAR1A PE=1 SV=1	18	2	7	2	1	198	22.4	6.68	4.3	2
Master Protein	P39656	Dolichyl-diphosphooligosaccharide--protein glycosyltransferase 48 kDa subunit OS=Homo sapiens OX=9606 GN=DDOST PE=1 SV=4	18	5	17	5	1	456	50.8	6.55	5.52	5
Master Protein	O75131	Copine-3 OS=Homo sapiens OX=9606 GN=CPNE3 PE=1 SV=1	7	4	8	4	1	537	60.1	5.85	1.62	4
Master Protein	Q96PU8	KH domain-containing RNA-binding protein QKI OS=Homo sapiens OX=9606 GN=QKI PE=1 SV=1	5	2	4	2	1	341	37.6	8.56	0	2
Master Protein	P51648	Aldehyde dehydrogenase family 3 member A2 OS=Homo sapiens OX=9606 GN=ALDH3A2 PE=1 SV=1	5	2	4	2	1	485	54.8	7.88	0	2
Master Protein	Q9H3K6	BolA-like protein 2 OS=Homo sapiens OX=9606 GN=BOLA2 PE=1 SV=1	21	2	6	2	1	86	10.1	6.52	1.68	2
Master Protein	P04792	Heat shock protein beta-1 OS=Homo sapiens OX=9606 GN=HSPB1 PE=1 SV=2	8	1	2	1	1	205	22.8	6.4	0	1
Master Protein	Q9Y5M8	Signal recognition particle receptor subunit beta OS=Homo sapiens OX=9606 GN=SRPRB PE=1 SV=3	6	1	3	1	1	271	29.7	9.04	0	1
Master Protein	P51610	Host cell factor 1 OS=Homo sapiens OX=9606 GN=HCFC1 PE=1 SV=2	2	4	10	4	1	2035	208.6	7.46	0	4
Master Protein	Q9BXW7	Haloacid dehalogenase-like hydrolase domain-containing 5 OS=Homo sapiens OX=9606 GN=HDHD5 PE=1 SV=1	3	1	3	1	1	423	46.3	8.13	3.62	1
Master Protein	Q9NSD9	Phenylalanine--tRNA ligase beta subunit OS=Homo sapiens OX=9606 GN=FARSB PE=1 SV=3	7	4	9	4	1	589	66.1	6.84	0	4
Master Protein	Q99615	DnaJ homolog subfamily C member 7 OS=Homo sapiens OX=9606 GN=DNAJC7 PE=1 SV=2	7	3	6	3	1	494	56.4	6.96	1.69	3
Master Protein	P36404	ADP-ribosylation factor-like protein 2 OS=Homo sapiens OX=9606 GN=ARL2 PE=1 SV=4	5	1	2	1	1	184	20.9	6.34	0	1
Master Protein	Q13283	Ras GTPase-activating protein-binding protein 1 OS=Homo sapiens OX=9606 GN=G3BP1 PE=1 SV=1	13	5	19	5	1	466	52.1	5.52	3.96	5
Master Protein	Q9UBC2	Epidermal growth factor receptor substrate 15-like 1 OS=Homo sapiens OX=9606 GN=EPS15L1 PE=1 SV=1	1	1	3	1	1	864	94.2	5.11	0	1
Master Protein	O75367	Core histone macro-H2A.1 OS=Homo sapiens OX=9606 GN=MACROH2A1 PE=1 SV=5	22	6	20	6	1	369	39.2	9.83	8.37	6
Master Protein	P30405	Peptidyl-prolyl cis-trans isomerase F, mitochondrial OS=Homo sapiens OX=9606 GN=PPIF PE=1 SV=1	4	1	1	1	1	207	22	9.38	0	1
Master Protein	P11279	Lysosome-associated membrane glycoprotein 1 OS=Homo sapiens OX=9606 GN=LAMP1 PE=1 SV=3	2	1	3	1	1	417	44.9	8.75	2.15	1
Master Protein	O75534	Cold shock domain-containing protein E1 OS=Homo sapiens OX=9606 GN=CSDE1 PE=1 SV=2	10	7	17	7	1	798	88.8	6.25	1.73	7
Master Protein	Q9UBV8	Peflin OS=Homo sapiens OX=9606 GN=PEF1 PE=1 SV=1	4	1	1	1	1	284	30.4	6.54	0	1
Master Protein	Q92979	Ribosomal RNA small subunit methyltransferase NEP1 OS=Homo sapiens OX=9606 GN=EMG1 PE=1 SV=4	5	1	1	1	1	244	26.7	9.17	0	1
Master Protein	O00233	26S proteasome non-ATPase regulatory subunit 9 OS=Homo sapiens OX=9606 GN=PSMD9 PE=1 SV=3	5	1	2	1	1	223	24.7	6.95	0	1
Master Protein	P35221	Catenin alpha-1 OS=Homo sapiens OX=9606 GN=CTNNA1 PE=1 SV=1	6	3	4	3	1	906	100	6.29	2.44	3
Master Protein	Q04760	Lactoylglutathione lyase OS=Homo sapiens OX=9606 GN=GLO1 PE=1 SV=4	30	4	11	4	1	184	20.8	5.31	7.73	4
Master Protein	P57088	Transmembrane protein 33 OS=Homo sapiens OX=9606 GN=TMEM33 PE=1 SV=2	4	1	1	1	1	247	28	9.7	0	1
Master Protein	O75822	Eukaryotic translation initiation factor 3 subunit J OS=Homo sapiens OX=9606 GN=EIF3J PE=1 SV=2	9	2	4	2	1	258	29	4.83	6	2
Master Protein	P28072	Proteasome subunit beta type-6 OS=Homo sapiens OX=9606 GN=PSMB6 PE=1 SV=4	12	3	8	3	1	239	25.3	4.92	6.75	3
Master Protein	Q9NPD3	Exosome complex component RRP41 OS=Homo sapiens OX=9606 GN=EXOSC4 PE=1 SV=3	7	2	6	2	1	245	26.4	6.52	0	2
Master Protein	P50995	Annexin A11 OS=Homo sapiens OX=9606 GN=ANXA11 PE=1 SV=1	9	4	9	4	1	505	54.4	7.65	1.96	4
Master Protein	Q14739	Delta(14)-sterol reductase LBR OS=Homo sapiens OX=9606 GN=LBR PE=1 SV=2	2	1	3	1	1	615	70.7	9.36	1.81	1
Master Protein	Q7L0Y3	tRNA methyltransferase 10 homolog C OS=Homo sapiens OX=9606 GN=TRMT10C PE=1 SV=2	4	2	3	2	1	403	47.3	9.36	0	2
Master Protein	O95861	3'(2'),5'-bisphosphate nucleotidase 1 OS=Homo sapiens OX=9606 GN=BPNT1 PE=1 SV=1	4	1	1	1	1	308	33.4	5.69	0	1
Master Protein	Q9Y4L1	Hypoxia up-regulated protein 1 OS=Homo sapiens OX=9606 GN=HYOU1 PE=1 SV=1	10	7	19	7	1	999	111.3	5.22	3.55	7
Master Protein	P55036	26S proteasome non-ATPase regulatory subunit 4 OS=Homo sapiens OX=9606 GN=PSMD4 PE=1 SV=1	7	1	4	1	1	377	40.7	4.79	0	1
Master Protein	Q8TCJ2	Dolichyl-diphosphooligosaccharide--protein glycosyltransferase subunit STT3B OS=Homo sapiens OX=9606 GN=STT3B PE=1 SV=1	2	2	5	2	1	826	93.6	8.91	0	2
Master Protein	P42126	Enoyl-CoA delta isomerase 1, mitochondrial OS=Homo sapiens OX=9606 GN=ECI1 PE=1 SV=1	6	2	3	2	1	302	32.8	8.54	1.81	2
Master Protein	O43175	D-3-phosphoglycerate dehydrogenase OS=Homo sapiens OX=9606 GN=PHGDH PE=1 SV=4	21	9	28	9	1	533	56.6	6.71	22.96	9
Master Protein	O43390	Heterogeneous nuclear ribonucleoprotein R OS=Homo sapiens OX=9606 GN=HNRNPR PE=1 SV=1	26	13	42	10	1	633	70.9	8.13	10.48	13
Master Protein	O75874	Isocitrate dehydrogenase [NADP] cytoplasmic OS=Homo sapiens OX=9606 GN=IDH1 PE=1 SV=2	3	1	5	1	1	414	46.6	7.01	0	1
Master Protein	Q9P2I0	Cleavage and polyadenylation specificity factor subunit 2 OS=Homo sapiens OX=9606 GN=CPSF2 PE=1 SV=2	1	1	2	1	1	782	88.4	5.11	0	1
Master Protein	P49915	GMP synthase [glutamine-hydrolyzing] OS=Homo sapiens OX=9606 GN=GMPS PE=1 SV=1	15	7	22	7	1	693	76.7	6.87	1.96	7
Master Protein	Q99460	26S proteasome non-ATPase regulatory subunit 1 OS=Homo sapiens OX=9606 GN=PSMD1 PE=1 SV=2	7	5	11	5	1	953	105.8	5.39	0	5
Master Protein	Q9Y3U8	Large ribosomal subunit protein eL36 OS=Homo sapiens OX=9606 GN=RPL36 PE=1 SV=3	30	4	9	4	1	105	12.2	11.59	14.82	4
Master Protein	O14929	Histone acetyltransferase type B catalytic subunit OS=Homo sapiens OX=9606 GN=HAT1 PE=1 SV=2	3	1	3	1	1	419	49.5	5.69	0	1
Master Protein	Q9Y490	Talin-1 OS=Homo sapiens OX=9606 GN=TLN1 PE=1 SV=3	5	6	12	6	1	2541	269.6	6.07	0	6
Master Protein	Q9H857	5'-nucleotidase domain-containing protein 2 OS=Homo sapiens OX=9606 GN=NT5DC2 PE=1 SV=1	2	1	1	1	1	520	60.7	6.77	0	1
Master Protein	P62987	Ubiquitin-ribosomal protein eL40 fusion protein OS=Homo sapiens OX=9606 GN=UBA52 PE=1 SV=2	45	6	64	6	1	128	14.7	9.83	30.29	6
Master Protein	P34897	Serine hydroxymethyltransferase, mitochondrial OS=Homo sapiens OX=9606 GN=SHMT2 PE=1 SV=3	19	8	24	8	1	504	56	8.53	14.83	8
Master Protein	P18085	ADP-ribosylation factor 4 OS=Homo sapiens OX=9606 GN=ARF4 PE=1 SV=3	53	8	27	4	1	180	20.5	7.14	5.88	8
Master Protein	P38159	RNA-binding motif protein, X chromosome OS=Homo sapiens OX=9606 GN=RBMX PE=1 SV=3	27	11	37	11	1	391	42.3	10.05	15.86	11
Master Protein	P06493	Cyclin-dependent kinase 1 OS=Homo sapiens OX=9606 GN=CDK1 PE=1 SV=3	37	9	21	8	1	297	34.1	8.4	3.91	9
Master Protein	P67870	Casein kinase II subunit beta OS=Homo sapiens OX=9606 GN=CSNK2B PE=1 SV=1	9	2	5	2	1	215	24.9	5.55	0	2
Master Protein	P43246	DNA mismatch repair protein Msh2 OS=Homo sapiens OX=9606 GN=MSH2 PE=1 SV=1	3	2	5	2	1	934	104.7	5.77	1.81	2
Master Protein	O43583	Density-regulated protein OS=Homo sapiens OX=9606 GN=DENR PE=1 SV=2	8	2	4	2	1	198	22.1	5.3	1.88	2
Master Protein	O95260	Arginyl-tRNA--protein transferase 1 OS=Homo sapiens OX=9606 GN=ATE1 PE=1 SV=2	3	1	3	1	1	518	59.1	7.93	0	1
Master Protein	P20618	Proteasome subunit beta type-1 OS=Homo sapiens OX=9606 GN=PSMB1 PE=1 SV=2	12	3	7	3	1	241	26.5	8.13	1.77	3
Master Protein	Q9NT62	Ubiquitin-like-conjugating enzyme ATG3 OS=Homo sapiens OX=9606 GN=ATG3 PE=1 SV=1	4	1	1	1	1	314	35.8	4.74	0	1
Master Protein	P62277	Small ribosomal subunit protein uS15 OS=Homo sapiens OX=9606 GN=RPS13 PE=1 SV=2	35	5	18	5	1	151	17.2	10.54	16.87	5
Master Protein	Q9Y2H2	Phosphatidylinositide phosphatase SAC2 OS=Homo sapiens OX=9606 GN=INPP5F PE=1 SV=3	1	1	4	1	1	1132	128.3	7.02	0	1
Master Protein	P62316	Small nuclear ribonucleoprotein Sm D2 OS=Homo sapiens OX=9606 GN=SNRPD2 PE=1 SV=1	32	3	9	3	1	118	13.5	9.91	5.84	3
Master Protein	P13796	Plastin-2 OS=Homo sapiens OX=9606 GN=LCP1 PE=1 SV=6	19	9	21	5	1	627	70.2	5.43	5.31	9
Master Protein	Q7Z434	Mitochondrial antiviral-signaling protein OS=Homo sapiens OX=9606 GN=MAVS PE=1 SV=2	3	1	2	1	1	540	56.5	5.52	0	1
Master Protein	P11802	Cyclin-dependent kinase 4 OS=Homo sapiens OX=9606 GN=CDK4 PE=1 SV=2	15	4	9	3	1	303	33.7	7.01	3.46	4
Master Protein	Q9NP72	Ras-related protein Rab-18 OS=Homo sapiens OX=9606 GN=RAB18 PE=1 SV=1	5	1	1	1	1	206	23	5.24	0	1
Master Protein	P82932	Small ribosomal subunit protein bS6m OS=Homo sapiens OX=9606 GN=MRPS6 PE=1 SV=3	6	1	2	1	1	125	14.2	9.26	0	1
Master Protein	O95831	Apoptosis-inducing factor 1, mitochondrial OS=Homo sapiens OX=9606 GN=AIFM1 PE=1 SV=1	14	8	25	8	1	613	66.9	8.95	8.75	8
Master Protein	P31150	Rab GDP dissociation inhibitor alpha OS=Homo sapiens OX=9606 GN=GDI1 PE=1 SV=2	11	3	10	1	1	447	50.6	5.14	10.85	3
Master Protein	P54819	Adenylate kinase 2, mitochondrial OS=Homo sapiens OX=9606 GN=AK2 PE=1 SV=2	46	6	19	6	1	239	26.5	7.81	0	6
Master Protein	Q15046	Lysine--tRNA ligase OS=Homo sapiens OX=9606 GN=KARS1 PE=1 SV=3	9	4	9	4	1	597	68	6.35	0	4
Master Protein	Q99536	Synaptic vesicle membrane protein VAT-1 homolog OS=Homo sapiens OX=9606 GN=VAT1 PE=1 SV=2	4	1	2	1	1	393	41.9	6.29	0	1
Master Protein	P09936	Ubiquitin carboxyl-terminal hydrolase isozyme L1 OS=Homo sapiens OX=9606 GN=UCHL1 PE=1 SV=2	22	3	6	3	1	223	24.8	5.48	0	3
Master Protein	O75390	Citrate synthase, mitochondrial OS=Homo sapiens OX=9606 GN=CS PE=1 SV=2	19	5	17	5	1	466	51.7	8.32	7.96	5
Master Protein	Q9NRN7	L-aminoadipate-semialdehyde dehydrogenase-phosphopantetheinyl transferase OS=Homo sapiens OX=9606 GN=AASDHPPT PE=1 SV=2	11	3	8	3	1	309	35.8	6.8	0	3
Master Protein	P61086	Ubiquitin-conjugating enzyme E2 K OS=Homo sapiens OX=9606 GN=UBE2K PE=1 SV=3	13	2	6	2	1	200	22.4	5.44	4.13	2
Master Protein	Q04637	Eukaryotic translation initiation factor 4 gamma 1 OS=Homo sapiens OX=9606 GN=EIF4G1 PE=1 SV=4	13	17	45	17	1	1599	175.4	5.33	11.01	17
Master Protein	P59998	Actin-related protein 2/3 complex subunit 4 OS=Homo sapiens OX=9606 GN=ARPC4 PE=1 SV=3	28	5	9	5	1	168	19.7	8.43	2.07	5
Master Protein	P11233	Ras-related protein Ral-A OS=Homo sapiens OX=9606 GN=RALA PE=1 SV=1	7	1	4	1	1	206	23.6	7.11	0	1
Master Protein	Q9UBT2	SUMO-activating enzyme subunit 2 OS=Homo sapiens OX=9606 GN=UBA2 PE=1 SV=2	12	4	7	4	1	640	71.2	5.29	1.94	4
Master Protein	P25786	Proteasome subunit alpha type-1 OS=Homo sapiens OX=9606 GN=PSMA1 PE=1 SV=1	26	6	17	6	1	263	29.5	6.61	0	6
Master Protein	E9PRG8	Uncharacterized protein C11orf98 OS=Homo sapiens OX=9606 GN=C11orf98 PE=1 SV=2	11	1	3	1	1	123	14.2	11.53	1.6	1
Master Protein	Q9Y383	Putative RNA-binding protein Luc7-like 2 OS=Homo sapiens OX=9606 GN=LUC7L2 PE=1 SV=2	5	2	3	2	1	392	46.5	10.01	0	2
Master Protein	Q9BZZ5	Apoptosis inhibitor 5 OS=Homo sapiens OX=9606 GN=API5 PE=1 SV=3	10	4	10	4	1	524	59	7.34	10.15	4
Master Protein	Q9UN86	Ras GTPase-activating protein-binding protein 2 OS=Homo sapiens OX=9606 GN=G3BP2 PE=1 SV=2	5	2	9	2	1	482	54.1	5.55	1.81	2
Master Protein	P42766	Large ribosomal subunit protein uL29 OS=Homo sapiens OX=9606 GN=RPL35 PE=1 SV=2	33	4	14	4	1	123	14.5	11.05	7.2	4
Master Protein	Q96G03	Phosphopentomutase OS=Homo sapiens OX=9606 GN=PGM2 PE=1 SV=4	10	4	9	4	1	612	68.2	6.73	1.64	4
Master Protein	Q16629	Serine/arginine-rich splicing factor 7 OS=Homo sapiens OX=9606 GN=SRSF7 PE=1 SV=1	16	3	10	3	1	238	27.4	11.82	5.02	3
Master Protein	P60866	Small ribosomal subunit protein uS10 OS=Homo sapiens OX=9606 GN=RPS20 PE=1 SV=1	19	2	9	2	1	119	13.4	9.94	16.18	2
Master Protein	Q0VDF9	Heat shock 70 kDa protein 14 OS=Homo sapiens OX=9606 GN=HSPA14 PE=1 SV=1	2	1	2	1	1	509	54.8	5.59	0	1
Master Protein	Q9P0L0	Vesicle-associated membrane protein-associated protein A OS=Homo sapiens OX=9606 GN=VAPA PE=1 SV=3	10	2	8	2	1	249	27.9	8.62	1.94	2
Master Protein	Q9BY77	Polymerase delta-interacting protein 3 OS=Homo sapiens OX=9606 GN=POLDIP3 PE=1 SV=2	3	1	1	1	1	421	46.1	9.99	0	1
Master Protein	P09972	Fructose-bisphosphate aldolase C OS=Homo sapiens OX=9606 GN=ALDOC PE=1 SV=2	9	2	13	1	1	364	39.4	6.87	4.05	2
Master Protein	Q8N684	Cleavage and polyadenylation specificity factor subunit 7 OS=Homo sapiens OX=9606 GN=CPSF7 PE=1 SV=1	2	1	3	1	1	471	52	8	0	1
Master Protein	Q8TDG2	Actin-related protein T1 OS=Homo sapiens OX=9606 GN=ACTRT1 PE=2 SV=2	3	1	2	1	1	376	41.7	6.79	0	1
Master Protein	Q99496	E3 ubiquitin-protein ligase RING2 OS=Homo sapiens OX=9606 GN=RNF2 PE=1 SV=1	9	2	6	2	1	336	37.6	6.84	0	2
Master Protein	P48507	Glutamate--cysteine ligase regulatory subunit OS=Homo sapiens OX=9606 GN=GCLM PE=1 SV=1	5	1	1	1	1	274	30.7	6.02	0	1
Master Protein	Q14444	Caprin-1 OS=Homo sapiens OX=9606 GN=CAPRIN1 PE=1 SV=2	8	5	8	5	1	709	78.3	5.25	4.28	5
Master Protein	O43598	5-hydroxymethyl-dUMP N-hydrolase OS=Homo sapiens OX=9606 GN=DNPH1 PE=1 SV=1	10	1	6	1	1	174	19.1	5.05	5.36	1
Master Protein	O43615	Mitochondrial import inner membrane translocase subunit TIM44 OS=Homo sapiens OX=9606 GN=TIMM44 PE=1 SV=2	10	4	10	4	1	452	51.3	8.32	0	4
Master Protein	Q96PK6	RNA-binding protein 14 OS=Homo sapiens OX=9606 GN=RBM14 PE=1 SV=2	8	6	13	6	1	669	69.4	9.67	1.76	6
Master Protein	Q08J23	RNA cytosine C(5)-methyltransferase NSUN2 OS=Homo sapiens OX=9606 GN=NSUN2 PE=1 SV=2	4	2	2	2	1	767	86.4	6.77	0	2
Master Protein	P30040	Endoplasmic reticulum resident protein 29 OS=Homo sapiens OX=9606 GN=ERP29 PE=1 SV=4	20	5	13	5	1	261	29	7.31	3.38	5
Master Protein	Q15785	Mitochondrial import receptor subunit TOM34 OS=Homo sapiens OX=9606 GN=TOMM34 PE=1 SV=2	12	3	6	3	1	309	34.5	8.98	0	3
Master Protein	P36639	Oxidized purine nucleoside triphosphate hydrolase OS=Homo sapiens OX=9606 GN=NUDT1 PE=1 SV=4	8	1	3	1	1	156	17.9	5.08	0	1
Master Protein	Q5JPE7	BOS complex subunit NOMO2 OS=Homo sapiens OX=9606 GN=NOMO2 PE=1 SV=1	1	1	2	1	1	1267	139.4	5.76	0	1
Master Protein	Q15181	Inorganic pyrophosphatase OS=Homo sapiens OX=9606 GN=PPA1 PE=1 SV=2	38	10	31	9	1	289	32.6	5.86	2.33	10
Master Protein	Q4VCS5	Angiomotin OS=Homo sapiens OX=9606 GN=AMOT PE=1 SV=1	7	7	16	7	1	1084	118	7.64	5.75	7
Master Protein	Q15758	Neutral amino acid transporter B(0) OS=Homo sapiens OX=9606 GN=SLC1A5 PE=1 SV=2	6	3	7	3	1	541	56.6	5.48	3.72	3
Master Protein	Q9Y2X3	Nucleolar protein 58 OS=Homo sapiens OX=9606 GN=NOP58 PE=1 SV=1	7	3	5	3	1	529	59.5	8.92	0	3
Master Protein	P10155	RNA-binding protein RO60 OS=Homo sapiens OX=9606 GN=RO60 PE=1 SV=2	5	2	8	2	1	538	60.6	8.03	0	2
Master Protein	Q9BXJ9	N-alpha-acetyltransferase 15, NatA auxiliary subunit OS=Homo sapiens OX=9606 GN=NAA15 PE=1 SV=1	5	4	6	4	1	866	101.2	7.42	1.74	4
Master Protein	Q8IY67	Ribonucleoprotein PTB-binding 1 OS=Homo sapiens OX=9606 GN=RAVER1 PE=1 SV=1	2	1	2	1	1	606	63.8	8.48	3.52	1
Master Protein	P05388	Large ribosomal subunit protein uL10 OS=Homo sapiens OX=9606 GN=RPLP0 PE=1 SV=1	26	5	15	5	1	317	34.3	5.97	4.27	5
Master Protein	O00629	Importin subunit alpha-3 OS=Homo sapiens OX=9606 GN=KPNA4 PE=1 SV=1	6	2	5	1	1	521	57.9	4.96	0	2
Master Protein	Q5JTZ9	Alanine--tRNA ligase, mitochondrial OS=Homo sapiens OX=9606 GN=AARS2 PE=1 SV=1	1	1	2	1	1	985	107.3	6.27	0	1
Master Protein	Q9NQT5	Exosome complex component RRP40 OS=Homo sapiens OX=9606 GN=EXOSC3 PE=1 SV=3	4	1	1	1	1	275	29.6	8.1	0	1
Master Protein	P26196	Probable ATP-dependent RNA helicase DDX6 OS=Homo sapiens OX=9606 GN=DDX6 PE=1 SV=2	12	4	9	4	1	483	54.4	8.66	0	4
Master Protein	P15531	Nucleoside diphosphate kinase A OS=Homo sapiens OX=9606 GN=NME1 PE=1 SV=1	40	5	27	2	1	152	17.1	6.19	6.91	5
Master Protein	O15226	NF-kappa-B-repressing factor OS=Homo sapiens OX=9606 GN=NKRF PE=1 SV=2	1	1	2	1	1	690	77.6	8.79	1.68	1
Master Protein	P08621	U1 small nuclear ribonucleoprotein 70 kDa OS=Homo sapiens OX=9606 GN=SNRNP70 PE=1 SV=2	19	7	16	7	1	437	51.5	9.94	3.99	7
Master Protein	P13010	X-ray repair cross-complementing protein 5 OS=Homo sapiens OX=9606 GN=XRCC5 PE=1 SV=3	31	14	48	14	1	732	82.7	5.81	12.24	14
Master Protein	P11388	DNA topoisomerase 2-alpha OS=Homo sapiens OX=9606 GN=TOP2A PE=1 SV=3	10	15	42	9	1	1531	174.3	8.72	3.78	15
Master Protein	Q86SX6	Glutaredoxin-related protein 5, mitochondrial OS=Homo sapiens OX=9606 GN=GLRX5 PE=1 SV=2	9	1	3	1	1	157	16.6	6.79	1.6	1
Master Protein	P62820	Ras-related protein Rab-1A OS=Homo sapiens OX=9606 GN=RAB1A PE=1 SV=3	41	7	17	2	1	205	22.7	6.21	2.2	7
Master Protein	Q13561	Dynactin subunit 2 OS=Homo sapiens OX=9606 GN=DCTN2 PE=1 SV=4	17	5	11	5	1	401	44.2	5.21	1.64	5
Master Protein	Q9P003	Protein cornichon homolog 4 OS=Homo sapiens OX=9606 GN=CNIH4 PE=1 SV=1	14	1	5	1	1	139	16.1	6.65	0	1
Master Protein	Q86VP6	Cullin-associated NEDD8-dissociated protein 1 OS=Homo sapiens OX=9606 GN=CAND1 PE=1 SV=2	14	12	32	12	1	1230	136.3	5.78	13.43	12
Master Protein	P46926	Glucosamine-6-phosphate isomerase 1 OS=Homo sapiens OX=9606 GN=GNPDA1 PE=1 SV=1	8	2	3	2	1	289	32.6	6.92	0	2
Master Protein	Q8WYA6	Beta-catenin-like protein 1 OS=Homo sapiens OX=9606 GN=CTNNBL1 PE=1 SV=1	1	1	3	1	1	563	65.1	5.05	0	1
Master Protein	Q9Y333	U6 snRNA-associated Sm-like protein LSm2 OS=Homo sapiens OX=9606 GN=LSM2 PE=1 SV=1	32	2	8	2	1	95	10.8	6.52	0	2
Master Protein	O75347	Tubulin-specific chaperone A OS=Homo sapiens OX=9606 GN=TBCA PE=1 SV=3	43	6	14	6	1	108	12.8	5.29	2.09	6
Master Protein	P14625	Endoplasmin OS=Homo sapiens OX=9606 GN=HSP90B1 PE=1 SV=1	32	22	72	21	1	803	92.4	4.84	33.99	22
Master Protein	Q9BQA1	Methylosome protein WDR77 OS=Homo sapiens OX=9606 GN=WDR77 PE=1 SV=1	13	3	8	3	1	342	36.7	5.17	2.19	3
Master Protein	Q9BY44	Eukaryotic translation initiation factor 2A OS=Homo sapiens OX=9606 GN=EIF2A PE=1 SV=3	3	1	1	1	1	585	64.9	8.87	0	1
Master Protein	Q96C36	Pyrroline-5-carboxylate reductase 2 OS=Homo sapiens OX=9606 GN=PYCR2 PE=1 SV=1	8	2	3	2	1	320	33.6	7.77	0	2
Master Protein	P58107	Epiplakin OS=Homo sapiens OX=9606 GN=EPPK1 PE=1 SV=3	2	1	2	1	1	5088	555.3	5.62	0	1
Master Protein	P24311	Cytochrome c oxidase subunit 7B, mitochondrial OS=Homo sapiens OX=9606 GN=COX7B PE=1 SV=2	9	1	3	1	1	80	9.2	10.27	0	1
Master Protein	Q01085	Nucleolysin TIAR OS=Homo sapiens OX=9606 GN=TIAL1 PE=1 SV=1	3	1	1	1	1	375	41.6	7.74	0	1
Master Protein	O75964	ATP synthase subunit g, mitochondrial OS=Homo sapiens OX=9606 GN=ATP5MG PE=1 SV=3	23	2	5	2	1	103	11.4	9.64	0	2
Master Protein	Q13126	S-methyl-5'-thioadenosine phosphorylase OS=Homo sapiens OX=9606 GN=MTAP PE=1 SV=2	7	1	3	1	1	283	31.2	7.18	0	1
Master Protein	Q9P035	Very-long-chain (3R)-3-hydroxyacyl-CoA dehydratase 3 OS=Homo sapiens OX=9606 GN=HACD3 PE=1 SV=2	10	3	7	3	1	362	43.1	8.94	2.06	3
Master Protein	P30050	Large ribosomal subunit protein uL11 OS=Homo sapiens OX=9606 GN=RPL12 PE=1 SV=1	42	5	19	5	1	165	17.8	9.42	10.54	5
Master Protein	P27816	Microtubule-associated protein 4 OS=Homo sapiens OX=9606 GN=MAP4 PE=1 SV=3	3	3	5	3	1	1152	120.9	5.43	0	3
Master Protein	Q9H3U1	Protein unc-45 homolog A OS=Homo sapiens OX=9606 GN=UNC45A PE=1 SV=1	2	2	3	2	1	944	103	6.07	0	2
Master Protein	Q15424	Scaffold attachment factor B1 OS=Homo sapiens OX=9606 GN=SAFB PE=1 SV=4	3	2	3	2	1	915	102.6	5.47	0	2
Master Protein	Q9Y606	Pseudouridylate synthase 1 homolog OS=Homo sapiens OX=9606 GN=PUS1 PE=1 SV=3	5	2	4	2	1	427	47.4	8.41	0	2
Master Protein	Q9BVP2	Guanine nucleotide-binding protein-like 3 OS=Homo sapiens OX=9606 GN=GNL3 PE=1 SV=2	4	1	2	1	1	549	62	9.16	0	1
Master Protein	Q14683	Structural maintenance of chromosomes protein 1A OS=Homo sapiens OX=9606 GN=SMC1A PE=1 SV=2	1	1	4	1	1	1233	143.1	7.64	0	1
Master Protein	Q96AE4	Far upstream element-binding protein 1 OS=Homo sapiens OX=9606 GN=FUBP1 PE=1 SV=3	18	10	27	8	1	644	67.5	7.61	3.7	10
Master Protein	O00217	NADH dehydrogenase [ubiquinone] iron-sulfur protein 8, mitochondrial OS=Homo sapiens OX=9606 GN=NDUFS8 PE=1 SV=1	3	1	2	1	1	210	23.7	6.34	0	1
Master Protein	Q14203	Dynactin subunit 1 OS=Homo sapiens OX=9606 GN=DCTN1 PE=1 SV=3	3	3	5	3	1	1278	141.6	5.81	0	3
Master Protein	P21912	Succinate dehydrogenase [ubiquinone] iron-sulfur subunit, mitochondrial OS=Homo sapiens OX=9606 GN=SDHB PE=1 SV=3	4	1	2	1	1	280	31.6	8.76	0	1
Master Protein	P84243	Histone H3.3 OS=Homo sapiens OX=9606 GN=H3-3A PE=1 SV=2	30	2	15	1	1	136	15.3	11.27	13.29	2
Master Protein	Q9BWJ5	Splicing factor 3B subunit 5 OS=Homo sapiens OX=9606 GN=SF3B5 PE=1 SV=1	13	1	3	1	1	86	10.1	6.35	0	1
Master Protein	P07305	Histone H1.0 OS=Homo sapiens OX=9606 GN=H1-0 PE=1 SV=3	12	2	4	2	1	194	20.9	10.84	1.81	2
Master Protein	Q9P1F3	Costars family protein ABRACL OS=Homo sapiens OX=9606 GN=ABRACL PE=1 SV=1	20	1	4	1	1	81	9.1	6.29	0	1
Master Protein	P62633	CCHC-type zinc finger nucleic acid binding protein OS=Homo sapiens OX=9606 GN=CNBP PE=1 SV=1	40	6	17	6	1	177	19.5	7.71	14	6
Master Protein	P61758	Prefoldin subunit 3 OS=Homo sapiens OX=9606 GN=VBP1 PE=1 SV=4	10	1	3	1	1	197	22.6	7.11	0	1
Master Protein	P61026	Ras-related protein Rab-10 OS=Homo sapiens OX=9606 GN=RAB10 PE=1 SV=1	23	4	18	2	1	200	22.5	8.38	0	4
Master Protein	Q9UBS4	DnaJ homolog subfamily B member 11 OS=Homo sapiens OX=9606 GN=DNAJB11 PE=1 SV=1	2	1	1	1	1	358	40.5	6.18	0	1
Master Protein	P46977	Dolichyl-diphosphooligosaccharide--protein glycosyltransferase subunit STT3A OS=Homo sapiens OX=9606 GN=STT3A PE=1 SV=2	1	1	2	1	1	705	80.5	8.07	0	1
Master Protein	P53597	Succinate--CoA ligase [ADP/GDP-forming] subunit alpha, mitochondrial OS=Homo sapiens OX=9606 GN=SUCLG1 PE=1 SV=4	3	1	4	1	1	346	36.2	8.79	0	1
Master Protein	Q99729	Heterogeneous nuclear ribonucleoprotein A/B OS=Homo sapiens OX=9606 GN=HNRNPAB PE=1 SV=2	5	2	13	1	1	332	36.2	8.21	12.11	2
Master Protein	P30154	Serine/threonine-protein phosphatase 2A 65 kDa regulatory subunit A beta isoform OS=Homo sapiens OX=9606 GN=PPP2R1B PE=1 SV=3	6	2	8	1	1	601	66.2	4.94	7.2	2
Master Protein	P26641	Elongation factor 1-gamma OS=Homo sapiens OX=9606 GN=EEF1G PE=1 SV=3	23	7	28	7	1	437	50.1	6.67	19.39	7
Master Protein	P58546	Myotrophin OS=Homo sapiens OX=9606 GN=MTPN PE=1 SV=2	22	2	6	2	1	118	12.9	5.52	2.12	2
Master Protein	P63104	14-3-3 protein zeta/delta OS=Homo sapiens OX=9606 GN=YWHAZ PE=1 SV=1	43	10	44	7	1	245	27.7	4.79	25.9	10
Master Protein	P04632	Calpain small subunit 1 OS=Homo sapiens OX=9606 GN=CAPNS1 PE=1 SV=1	9	2	7	2	1	268	28.3	5.2	0	2
Master Protein	Q71RC2	La-related protein 4 OS=Homo sapiens OX=9606 GN=LARP4 PE=1 SV=3	2	1	1	1	1	724	80.5	6.61	0	1
Master Protein	O43617	Trafficking protein particle complex subunit 3 OS=Homo sapiens OX=9606 GN=TRAPPC3 PE=1 SV=1	4	1	2	1	1	180	20.3	4.96	0	1
Master Protein	P04075	Fructose-bisphosphate aldolase A OS=Homo sapiens OX=9606 GN=ALDOA PE=1 SV=2	36	11	42	10	1	364	39.4	8.09	28.89	11
Master Protein	P45974	Ubiquitin carboxyl-terminal hydrolase 5 OS=Homo sapiens OX=9606 GN=USP5 PE=1 SV=2	3	2	4	2	1	858	95.7	5.03	0	2
Master Protein	Q13185	Chromobox protein homolog 3 OS=Homo sapiens OX=9606 GN=CBX3 PE=1 SV=4	39	5	19	4	1	183	20.8	5.33	8	5
Master Protein	Q9NR28	Diablo IAP-binding mitochondrial protein OS=Homo sapiens OX=9606 GN=DIABLO PE=1 SV=1	5	1	3	1	1	239	27.1	5.9	0	1
Master Protein	Q86X55	Histone-arginine methyltransferase CARM1 OS=Homo sapiens OX=9606 GN=CARM1 PE=1 SV=3	2	1	2	1	1	608	65.8	6.73	0	1
Master Protein	Q12996	Cleavage stimulation factor subunit 3 OS=Homo sapiens OX=9606 GN=CSTF3 PE=1 SV=1	3	1	3	1	1	717	82.9	8.12	0	1
Master Protein	Q16836	Hydroxyacyl-coenzyme A dehydrogenase, mitochondrial OS=Homo sapiens OX=9606 GN=HADH PE=1 SV=3	25	4	9	4	1	314	34.3	8.85	0	4
Master Protein	P48556	26S proteasome non-ATPase regulatory subunit 8 OS=Homo sapiens OX=9606 GN=PSMD8 PE=1 SV=2	7	2	5	2	1	350	39.6	9.7	0	2
Master Protein	P78417	Glutathione S-transferase omega-1 OS=Homo sapiens OX=9606 GN=GSTO1 PE=1 SV=2	22	5	9	5	1	241	27.5	6.6	0	5
Master Protein	Q12906	Interleukin enhancer-binding factor 3 OS=Homo sapiens OX=9606 GN=ILF3 PE=1 SV=3	18	12	46	12	1	894	95.3	8.76	25.19	12
Master Protein	P08133	Annexin A6 OS=Homo sapiens OX=9606 GN=ANXA6 PE=1 SV=3	19	11	25	11	1	673	75.8	5.6	7.2	11
Master Protein	Q16850	Lanosterol 14-alpha demethylase OS=Homo sapiens OX=9606 GN=CYP51A1 PE=1 SV=4	3	1	2	1	1	509	57.2	8.53	0	1
Master Protein	P27695	DNA-(apurinic or apyrimidinic site) endonuclease OS=Homo sapiens OX=9606 GN=APEX1 PE=1 SV=2	17	3	9	3	1	318	35.5	8.12	0	3
Master Protein	Q15631	Translin OS=Homo sapiens OX=9606 GN=TSN PE=1 SV=1	25	4	9	4	1	228	26.2	6.44	1.96	4
Master Protein	Q8WW12	PEST proteolytic signal-containing nuclear protein OS=Homo sapiens OX=9606 GN=PCNP PE=1 SV=2	8	1	4	1	1	178	18.9	7.49	0	1
Master Protein	P43304	Glycerol-3-phosphate dehydrogenase, mitochondrial OS=Homo sapiens OX=9606 GN=GPD2 PE=1 SV=3	5	2	6	2	1	727	80.8	7.69	0	2
Master Protein	P24539	ATP synthase F(0) complex subunit B1, mitochondrial OS=Homo sapiens OX=9606 GN=ATP5PB PE=1 SV=2	18	4	11	4	1	256	28.9	9.36	1.7	4
Master Protein	P18754	Regulator of chromosome condensation OS=Homo sapiens OX=9606 GN=RCC1 PE=1 SV=1	12	4	13	4	1	421	44.9	7.52	2.37	4
Master Protein	Q16718	NADH dehydrogenase [ubiquinone] 1 alpha subcomplex subunit 5 OS=Homo sapiens OX=9606 GN=NDUFA5 PE=1 SV=3	8	1	2	1	1	116	13.5	5.99	0	1
Master Protein	P38606	V-type proton ATPase catalytic subunit A OS=Homo sapiens OX=9606 GN=ATP6V1A PE=1 SV=2	6	3	7	3	1	617	68.3	5.52	3.24	3
Master Protein	P28838	Cytosol aminopeptidase OS=Homo sapiens OX=9606 GN=LAP3 PE=1 SV=3	11	5	10	5	1	519	56.1	7.93	0	5
Master Protein	Q92621	Nuclear pore complex protein Nup205 OS=Homo sapiens OX=9606 GN=NUP205 PE=1 SV=3	0	1	3	1	1	2012	227.8	6.19	0	1
Master Protein	P51532	Transcription activator BRG1 OS=Homo sapiens OX=9606 GN=SMARCA4 PE=1 SV=2	2	3	4	3	1	1647	184.5	7.88	0	3
Master Protein	P29692	Elongation factor 1-delta OS=Homo sapiens OX=9606 GN=EEF1D PE=1 SV=5	33	8	21	7	1	281	31.1	5.01	9.32	8
Master Protein	P48739	Phosphatidylinositol transfer protein beta isoform OS=Homo sapiens OX=9606 GN=PITPNB PE=1 SV=2	18	3	8	3	1	271	31.5	6.87	0	3
Master Protein	P52292	Importin subunit alpha-1 OS=Homo sapiens OX=9606 GN=KPNA2 PE=1 SV=1	25	8	22	8	1	529	57.8	5.4	2.21	8
Master Protein	P28074	Proteasome subunit beta type-5 OS=Homo sapiens OX=9606 GN=PSMB5 PE=1 SV=3	16	3	10	3	1	263	28.5	6.92	3.82	3
Master Protein	Q12852	Mitogen-activated protein kinase kinase kinase 12 OS=Homo sapiens OX=9606 GN=MAP3K12 PE=1 SV=2	4	1	1	1	1	859	93.2	6.46	0	1
Master Protein	Q9BW27	Nuclear pore complex protein Nup85 OS=Homo sapiens OX=9606 GN=NUP85 PE=1 SV=1	2	1	1	1	1	656	75	5.55	0	1
Master Protein	Q9NR45	Sialic acid synthase OS=Homo sapiens OX=9606 GN=NANS PE=1 SV=2	8	2	4	2	1	359	40.3	6.74	0	2
Master Protein	Q16658	Fascin OS=Homo sapiens OX=9606 GN=FSCN1 PE=1 SV=3	2	1	3	1	1	493	54.5	7.24	0	1
Master Protein	O95793	Double-stranded RNA-binding protein Staufen homolog 1 OS=Homo sapiens OX=9606 GN=STAU1 PE=1 SV=2	2	1	2	1	1	577	63.1	9.44	0	1
Master Protein	P09012	U1 small nuclear ribonucleoprotein A OS=Homo sapiens OX=9606 GN=SNRPA PE=1 SV=3	6	2	6	2	1	282	31.3	9.83	3.58	2
Master Protein	P39687	Acidic leucine-rich nuclear phosphoprotein 32 family member A OS=Homo sapiens OX=9606 GN=ANP32A PE=1 SV=1	22	8	23	4	1	249	28.6	4.09	8.77	8
Master Protein	P07900	Heat shock protein HSP 90-alpha OS=Homo sapiens OX=9606 GN=HSP90AA1 PE=1 SV=5	38	23	118	13	1	732	84.6	5.02	68.84	23
Master Protein	P11172	Uridine 5'-monophosphate synthase OS=Homo sapiens OX=9606 GN=UMPS PE=1 SV=1	4	2	5	2	1	480	52.2	7.24	0	2
Master Protein	Q04837	Single-stranded DNA-binding protein, mitochondrial OS=Homo sapiens OX=9606 GN=SSBP1 PE=1 SV=1	11	2	5	2	1	148	17.2	9.6	0	2
Master Protein	Q9H0A0	RNA cytidine acetyltransferase OS=Homo sapiens OX=9606 GN=NAT10 PE=1 SV=2	9	6	18	6	1	1025	115.7	8.27	0	6
Master Protein	P12236	ADP/ATP translocase 3 OS=Homo sapiens OX=9606 GN=SLC25A6 PE=1 SV=4	13	4	10	1	1	298	32.8	9.74	8.02	4
Master Protein	P35998	26S proteasome regulatory subunit 7 OS=Homo sapiens OX=9606 GN=PSMC2 PE=1 SV=3	20	7	17	7	1	433	48.6	5.95	0	7
Master Protein	P50991	T-complex protein 1 subunit delta OS=Homo sapiens OX=9606 GN=CCT4 PE=1 SV=4	36	13	36	12	1	539	57.9	7.83	21.87	13
Master Protein	P19367	Hexokinase-1 OS=Homo sapiens OX=9606 GN=HK1 PE=1 SV=3	7	6	11	6	1	917	102.4	6.8	0	6
Master Protein	Q9Y224	RNA transcription, translation and transport factor protein OS=Homo sapiens OX=9606 GN=RTRAF PE=1 SV=1	19	4	9	4	1	244	28.1	6.65	1.87	4
Master Protein	Q14974	Importin subunit beta-1 OS=Homo sapiens OX=9606 GN=KPNB1 PE=1 SV=2	20	13	35	13	1	876	97.1	4.78	14.81	13
Master Protein	O95747	Serine/threonine-protein kinase OSR1 OS=Homo sapiens OX=9606 GN=OXSR1 PE=1 SV=1	2	1	3	1	1	527	58	6.43	0	1
Master Protein	P02768	Albumin OS=Homo sapiens OX=9606 GN=ALB PE=1 SV=2	2	2	7	2	1	609	69.3	6.28	0	2
Master Protein	Q13885	Tubulin beta-2A chain OS=Homo sapiens OX=9606 GN=TUBB2A PE=1 SV=1	40	12	52	1	1	445	49.9	4.89	45.18	12
Master Protein	P63220	Small ribosomal subunit protein eS21 OS=Homo sapiens OX=9606 GN=RPS21 PE=1 SV=1	47	3	11	3	1	83	9.1	8.5	2.34	3
Master Protein	P23381	Tryptophan--tRNA ligase, cytoplasmic OS=Homo sapiens OX=9606 GN=WARS1 PE=1 SV=2	6	2	6	2	1	471	53.1	6.23	2.01	2
Master Protein	Q9HBY8	Serine/threonine-protein kinase Sgk2 OS=Homo sapiens OX=9606 GN=SGK2 PE=1 SV=2	4	1	5	1	1	367	41.1	6.74	0	1
Master Protein	P26358	DNA (cytosine-5)-methyltransferase 1 OS=Homo sapiens OX=9606 GN=DNMT1 PE=1 SV=2	2	2	2	2	1	1616	183.1	7.75	0	2
Master Protein	Q14165	Malectin OS=Homo sapiens OX=9606 GN=MLEC PE=1 SV=1	7	2	5	2	1	292	32.2	5.41	3.64	2
Master Protein	P55072	Transitional endoplasmic reticulum ATPase OS=Homo sapiens OX=9606 GN=VCP PE=1 SV=4	29	19	53	19	1	806	89.3	5.26	19.64	19
Master Protein	Q01105	Protein SET OS=Homo sapiens OX=9606 GN=SET PE=1 SV=3	30	5	20	5	1	290	33.5	4.32	0	5
Master Protein	Q9UJU6	Drebrin-like protein OS=Homo sapiens OX=9606 GN=DBNL PE=1 SV=1	2	1	2	1	1	430	48.2	5.05	0	1
Master Protein	Q02880	DNA topoisomerase 2-beta OS=Homo sapiens OX=9606 GN=TOP2B PE=1 SV=3	5	8	14	2	1	1626	183.2	8	0	8
Master Protein	P60033	CD81 antigen OS=Homo sapiens OX=9606 GN=CD81 PE=1 SV=1	8	1	2	1	1	236	25.8	5.29	0	1
Master Protein	P11908	Ribose-phosphate pyrophosphokinase 2 OS=Homo sapiens OX=9606 GN=PRPS2 PE=1 SV=2	14	3	5	3	1	318	34.7	6.61	3.98	3
Master Protein	O00762	Ubiquitin-conjugating enzyme E2 C OS=Homo sapiens OX=9606 GN=UBE2C PE=1 SV=1	6	1	2	1	1	179	19.6	7.37	0	1
Master Protein	P52565	Rho GDP-dissociation inhibitor 1 OS=Homo sapiens OX=9606 GN=ARHGDIA PE=1 SV=3	19	3	10	3	1	204	23.2	5.11	3.48	3
Master Protein	Q9H3N1	Thioredoxin-related transmembrane protein 1 OS=Homo sapiens OX=9606 GN=TMX1 PE=1 SV=1	4	1	3	1	1	280	31.8	4.98	2.47	1
Master Protein	P56192	Methionine--tRNA ligase, cytoplasmic OS=Homo sapiens OX=9606 GN=MARS1 PE=1 SV=2	4	2	4	2	1	900	101.1	6.16	0	2
Master Protein	P31946	14-3-3 protein beta/alpha OS=Homo sapiens OX=9606 GN=YWHAB PE=1 SV=3	45	9	41	5	1	246	28.1	4.83	10.67	9
Master Protein	P62714	Serine/threonine-protein phosphatase 2A catalytic subunit beta isoform OS=Homo sapiens OX=9606 GN=PPP2CB PE=1 SV=1	12	2	4	2	1	309	35.6	5.43	0	2
Master Protein	Q16531	DNA damage-binding protein 1 OS=Homo sapiens OX=9606 GN=DDB1 PE=1 SV=1	5	6	14	6	1	1140	126.9	5.26	0	6
Master Protein	Q9NW64	Pre-mRNA-splicing factor RBM22 OS=Homo sapiens OX=9606 GN=RBM22 PE=1 SV=1	3	1	2	1	1	420	46.9	8.54	0	1
Master Protein	P18206	Vinculin OS=Homo sapiens OX=9606 GN=VCL PE=1 SV=4	15	10	24	10	1	1134	123.7	5.66	0	10
Master Protein	P49792	E3 SUMO-protein ligase RanBP2 OS=Homo sapiens OX=9606 GN=RANBP2 PE=1 SV=2	1	3	4	3	1	3224	358	6.2	0	3
Master Protein	Q9Y3Z3	Deoxynucleoside triphosphate triphosphohydrolase SAMHD1 OS=Homo sapiens OX=9606 GN=SAMHD1 PE=1 SV=2	2	1	2	1	1	626	72.2	7.14	0	1
Master Protein	P26583	High mobility group protein B2 OS=Homo sapiens OX=9606 GN=HMGB2 PE=1 SV=2	18	4	18	4	1	209	24	7.81	4.09	4
Master Protein	L0R6Q1	SLC35A4 upstream open reading frame protein OS=Homo sapiens OX=9606 GN=SLC35A4 PE=3 SV=1	8	1	2	1	1	103	11.1	8.1	0	1
Master Protein	Q9NR30	Nucleolar RNA helicase 2 OS=Homo sapiens OX=9606 GN=DDX21 PE=1 SV=5	18	12	42	12	1	783	87.3	9.28	15.02	12
Master Protein	P17980	26S proteasome regulatory subunit 6A OS=Homo sapiens OX=9606 GN=PSMC3 PE=1 SV=3	13	4	10	4	1	439	49.2	5.24	1.65	4
Master Protein	P52298	Nuclear cap-binding protein subunit 2 OS=Homo sapiens OX=9606 GN=NCBP2 PE=1 SV=1	7	1	3	1	1	156	18	8.21	0	1
Master Protein	Q99543	DnaJ homolog subfamily C member 2 OS=Homo sapiens OX=9606 GN=DNAJC2 PE=1 SV=4	2	1	2	1	1	621	72	8.7	0	1
Master Protein	Q53GS9	Ubiquitin carboxyl-terminal hydrolase 39 OS=Homo sapiens OX=9606 GN=USP39 PE=1 SV=2	3	1	3	1	1	565	65.3	8.91	0	1
Master Protein	Q8NE71	ATP-binding cassette sub-family F member 1 OS=Homo sapiens OX=9606 GN=ABCF1 PE=1 SV=2	3	2	3	2	1	845	95.9	6.8	0	2
Master Protein	Q96P16	Regulation of nuclear pre-mRNA domain-containing protein 1A OS=Homo sapiens OX=9606 GN=RPRD1A PE=1 SV=1	6	1	1	1	1	312	35.7	7.55	0	1
Master Protein	Q13347	Eukaryotic translation initiation factor 3 subunit I OS=Homo sapiens OX=9606 GN=EIF3I PE=1 SV=1	29	6	16	6	1	325	36.5	5.64	1.79	6
Master Protein	P14406	Cytochrome c oxidase subunit 7A2, mitochondrial OS=Homo sapiens OX=9606 GN=COX7A2 PE=1 SV=1	16	1	3	1	1	83	9.4	9.76	0	1
Master Protein	Q9Y230	RuvB-like 2 OS=Homo sapiens OX=9606 GN=RUVBL2 PE=1 SV=3	30	12	36	12	1	463	51.1	5.64	9.03	12
Master Protein	P28331	NADH-ubiquinone oxidoreductase 75 kDa subunit, mitochondrial OS=Homo sapiens OX=9606 GN=NDUFS1 PE=1 SV=3	10	5	15	5	1	727	79.4	6.23	0	5
Master Protein	P51991	Heterogeneous nuclear ribonucleoprotein A3 OS=Homo sapiens OX=9606 GN=HNRNPA3 PE=1 SV=2	28	10	51	10	1	378	39.6	9.01	20.38	10
Master Protein	Q99832	T-complex protein 1 subunit eta OS=Homo sapiens OX=9606 GN=CCT7 PE=1 SV=2	30	12	38	12	1	543	59.3	7.65	6.28	12
Master Protein	O43760	Synaptogyrin-2 OS=Homo sapiens OX=9606 GN=SYNGR2 PE=1 SV=1	4	1	3	1	1	224	24.8	4.94	0	1
Master Protein	P49257	Protein ERGIC-53 OS=Homo sapiens OX=9606 GN=LMAN1 PE=1 SV=2	3	2	5	2	1	510	57.5	6.77	1.87	2
Master Protein	Q9UKV3	Apoptotic chromatin condensation inducer in the nucleus OS=Homo sapiens OX=9606 GN=ACIN1 PE=1 SV=2	1	2	3	2	1	1341	151.8	6.43	0	2
Master Protein	Q9Y6M1	Insulin-like growth factor 2 mRNA-binding protein 2 OS=Homo sapiens OX=9606 GN=IGF2BP2 PE=1 SV=2	4	2	3	1	1	599	66.1	8.46	1.94	2
Master Protein	Q16576	Histone-binding protein RBBP7 OS=Homo sapiens OX=9606 GN=RBBP7 PE=1 SV=1	43	11	37	6	1	425	47.8	5.05	10.11	11
Master Protein	Q01844	RNA-binding protein EWS OS=Homo sapiens OX=9606 GN=EWSR1 PE=1 SV=1	4	2	5	2	1	656	68.4	9.33	0	2
Master Protein	O00571	ATP-dependent RNA helicase DDX3X OS=Homo sapiens OX=9606 GN=DDX3X PE=1 SV=3	33	16	58	15	1	662	73.2	7.18	22.58	16
Master Protein	Q9NZI8	Insulin-like growth factor 2 mRNA-binding protein 1 OS=Homo sapiens OX=9606 GN=IGF2BP1 PE=1 SV=2	14	6	12	5	1	577	63.4	9.2	4.02	6
Master Protein	P08865	Small ribosomal subunit protein uS2 OS=Homo sapiens OX=9606 GN=RPSA PE=1 SV=4	40	9	35	9	1	295	32.8	4.87	12.39	9
Master Protein	O60264	SWI/SNF-related matrix-associated actin-dependent regulator of chromatin subfamily A member 5 OS=Homo sapiens OX=9606 GN=SMARCA5 PE=1 SV=1	4	4	8	4	1	1052	121.8	8.09	0	4
Master Protein	P41227	N-alpha-acetyltransferase 10 OS=Homo sapiens OX=9606 GN=NAA10 PE=1 SV=1	4	1	2	1	1	235	26.4	5.64	0	1
Master Protein	Q15393	Splicing factor 3B subunit 3 OS=Homo sapiens OX=9606 GN=SF3B3 PE=1 SV=4	16	14	44	14	1	1217	135.5	5.26	16.01	14
Master Protein	P13674	Prolyl 4-hydroxylase subunit alpha-1 OS=Homo sapiens OX=9606 GN=P4HA1 PE=1 SV=2	2	1	1	1	1	534	61	6.01	0	1
Master Protein	Q7L5N1	COP9 signalosome complex subunit 6 OS=Homo sapiens OX=9606 GN=COPS6 PE=1 SV=1	2	1	1	1	1	327	36.1	5.73	0	1
Master Protein	Q9BV40	Vesicle-associated membrane protein 8 OS=Homo sapiens OX=9606 GN=VAMP8 PE=1 SV=1	8	1	1	1	1	100	11.4	7.34	1.67	1
Master Protein	O60784	Target of Myb1 membrane trafficking protein OS=Homo sapiens OX=9606 GN=TOM1 PE=1 SV=2	3	1	1	1	1	492	53.8	4.7	0	1
Master Protein	P43487	Ran-specific GTPase-activating protein OS=Homo sapiens OX=9606 GN=RANBP1 PE=1 SV=1	44	5	17	5	1	201	23.3	5.29	2.13	5
Master Protein	Q99459	Cell division cycle 5-like protein OS=Homo sapiens OX=9606 GN=CDC5L PE=1 SV=2	3	2	6	2	1	802	92.2	8.18	1.73	2
Master Protein	P14174	Macrophage migration inhibitory factor OS=Homo sapiens OX=9606 GN=MIF PE=1 SV=4	8	1	3	1	1	115	12.5	7.88	1.74	1
Master Protein	Q96DI7	U5 small nuclear ribonucleoprotein 40 kDa protein OS=Homo sapiens OX=9606 GN=SNRNP40 PE=1 SV=1	16	2	3	2	1	357	39.3	8.1	0	2
Master Protein	Q9BZE4	GTP-binding protein 4 OS=Homo sapiens OX=9606 GN=GTPBP4 PE=1 SV=3	4	2	5	2	1	634	73.9	9.5	0	2
Master Protein	P61204	ADP-ribosylation factor 3 OS=Homo sapiens OX=9606 GN=ARF3 PE=1 SV=2	47	8	24	3	1	181	20.6	7.43	6.79	8
Master Protein	Q96EY4	Translation machinery-associated protein 16 OS=Homo sapiens OX=9606 GN=TMA16 PE=1 SV=2	7	1	2	1	1	203	23.8	9.26	0	1
Master Protein	P13798	Acylamino-acid-releasing enzyme OS=Homo sapiens OX=9606 GN=APEH PE=1 SV=4	2	1	1	1	1	732	81.2	5.48	0	1
Master Protein	O15347	High mobility group protein B3 OS=Homo sapiens OX=9606 GN=HMGB3 PE=1 SV=4	14	3	14	3	1	200	23	8.37	9.62	3
Master Protein	Q8N6M0	Deubiquitinase OTUD6B OS=Homo sapiens OX=9606 GN=OTUD6B PE=1 SV=1	6	1	3	1	1	293	33.8	6.05	0	1
Master Protein	P18669	Phosphoglycerate mutase 1 OS=Homo sapiens OX=9606 GN=PGAM1 PE=1 SV=2	62	10	34	10	1	254	28.8	7.18	16.48	10
Master Protein	P13667	Protein disulfide-isomerase A4 OS=Homo sapiens OX=9606 GN=PDIA4 PE=1 SV=2	24	13	46	13	1	645	72.9	5.07	16.81	13
Master Protein	O43684	Mitotic checkpoint protein BUB3 OS=Homo sapiens OX=9606 GN=BUB3 PE=1 SV=1	9	2	3	2	1	328	37.1	6.84	0	2
Master Protein	P30085	UMP-CMP kinase OS=Homo sapiens OX=9606 GN=CMPK1 PE=1 SV=3	8	1	3	1	1	196	22.2	5.57	0	1
Master Protein	P42771	Cyclin-dependent kinase inhibitor 2A OS=Homo sapiens OX=9606 GN=CDKN2A PE=1 SV=2	26	3	9	3	1	156	16.5	5.81	0	3
Master Protein	P61106	Ras-related protein Rab-14 OS=Homo sapiens OX=9606 GN=RAB14 PE=1 SV=4	18	4	8	3	1	215	23.9	6.21	0	4
Master Protein	P21333	Filamin-A OS=Homo sapiens OX=9606 GN=FLNA PE=1 SV=4	14	26	67	24	1	2647	280.6	6.06	18.39	26
Master Protein	O60925	Prefoldin subunit 1 OS=Homo sapiens OX=9606 GN=PFDN1 PE=1 SV=2	9	1	3	1	1	122	14.2	6.81	0	1
Master Protein	Q9NQW7	Xaa-Pro aminopeptidase 1 OS=Homo sapiens OX=9606 GN=XPNPEP1 PE=1 SV=3	2	1	2	1	1	623	69.9	5.67	1.68	1
Master Protein	Q5T6V5	Queuosine 5'-phosphate N-glycosylase/hydrolase OS=Homo sapiens OX=9606 GN=QNG1 PE=1 SV=1	3	1	1	1	1	341	39	5.88	0	1
Master Protein	O75947	ATP synthase subunit d, mitochondrial OS=Homo sapiens OX=9606 GN=ATP5PD PE=1 SV=3	17	2	8	2	1	161	18.5	5.3	5.41	2
Master Protein	Q14232	Translation initiation factor eIF2B subunit alpha OS=Homo sapiens OX=9606 GN=EIF2B1 PE=1 SV=1	3	1	2	1	1	305	33.7	7.33	0	1
Master Protein	P36873	Serine/threonine-protein phosphatase PP1-gamma catalytic subunit OS=Homo sapiens OX=9606 GN=PPP1CC PE=1 SV=1	21	5	17	1	1	323	37	6.54	8.58	5
Master Protein	P85299	Proline-rich protein 5 OS=Homo sapiens OX=9606 GN=PRR5 PE=1 SV=1	5	1	4	1	1	388	42.7	8.18	0	1
Master Protein	Q9H2U2	Inorganic pyrophosphatase 2, mitochondrial OS=Homo sapiens OX=9606 GN=PPA2 PE=1 SV=2	11	3	12	2	1	334	37.9	7.39	1.78	3
Master Protein	P22234	Bifunctional phosphoribosylaminoimidazole carboxylase/phosphoribosylaminoimidazole succinocarboxamide synthetase OS=Homo sapiens OX=9606 GN=PAICS PE=1 SV=3	22	9	25	9	1	425	47	7.23	16.46	9
Master Protein	P10114	Ras-related protein Rap-2a OS=Homo sapiens OX=9606 GN=RAP2A PE=1 SV=1	5	1	2	1	1	183	20.6	4.82	0	1
Master Protein	Q99426	Tubulin-folding cofactor B OS=Homo sapiens OX=9606 GN=TBCB PE=1 SV=2	8	2	5	2	1	244	27.3	5.15	0	2
Master Protein	O43678	NADH dehydrogenase [ubiquinone] 1 alpha subcomplex subunit 2 OS=Homo sapiens OX=9606 GN=NDUFA2 PE=1 SV=3	9	1	2	1	1	99	10.9	9.57	0	1
Master Protein	P42677	Small ribosomal subunit protein eS27 OS=Homo sapiens OX=9606 GN=RPS27 PE=1 SV=3	23	2	6	2	1	84	9.5	9.45	7.49	2
Master Protein	Q9BUF5	Tubulin beta-6 chain OS=Homo sapiens OX=9606 GN=TUBB6 PE=1 SV=1	14	5	19	1	1	446	49.8	4.88	19.14	5
Master Protein	O60664	Perilipin-3 OS=Homo sapiens OX=9606 GN=PLIN3 PE=1 SV=3	3	1	2	1	1	434	47	5.44	0	1
Master Protein	P61604	10 kDa heat shock protein, mitochondrial OS=Homo sapiens OX=9606 GN=HSPE1 PE=1 SV=2	52	5	18	5	1	102	10.9	8.92	7.36	5
Master Protein	P15924	Desmoplakin OS=Homo sapiens OX=9606 GN=DSP PE=1 SV=3	0	1	2	1	1	2871	331.6	6.81	0	1
Master Protein	P33991	DNA replication licensing factor MCM4 OS=Homo sapiens OX=9606 GN=MCM4 PE=1 SV=5	6	4	10	4	1	863	96.5	6.74	5.79	4
Master Protein	Q9BZX2	Uridine-cytidine kinase 2 OS=Homo sapiens OX=9606 GN=UCK2 PE=1 SV=1	8	2	5	2	1	261	29.3	6.7	1.66	2
Master Protein	O43837	Isocitrate dehydrogenase [NAD] subunit beta, mitochondrial OS=Homo sapiens OX=9606 GN=IDH3B PE=1 SV=2	6	2	3	2	1	385	42.2	8.46	0	2
Master Protein	Q99720	Sigma non-opioid intracellular receptor 1 OS=Homo sapiens OX=9606 GN=SIGMAR1 PE=1 SV=1	4	1	1	1	1	223	25.1	5.96	2.14	1
Master Protein	P05114	Non-histone chromosomal protein HMG-14 OS=Homo sapiens OX=9606 GN=HMGN1 PE=1 SV=3	24	2	5	2	1	100	10.7	9.6	4.2	2
Master Protein	P42704	Leucine-rich PPR motif-containing protein, mitochondrial OS=Homo sapiens OX=9606 GN=LRPPRC PE=1 SV=3	10	10	22	10	1	1394	157.8	6.13	1.77	10
Master Protein	Q9UQ35	Serine/arginine repetitive matrix protein 2 OS=Homo sapiens OX=9606 GN=SRRM2 PE=1 SV=2	2	4	9	4	1	2752	299.4	12.06	1.81	4
Master Protein	P49189	4-trimethylaminobutyraldehyde dehydrogenase OS=Homo sapiens OX=9606 GN=ALDH9A1 PE=1 SV=3	6	3	9	3	1	494	53.8	5.87	0	3
Master Protein	Q8TD19	Serine/threonine-protein kinase Nek9 OS=Homo sapiens OX=9606 GN=NEK9 PE=1 SV=2	2	1	2	1	1	979	107.1	5.74	0	1
Master Protein	P49721	Proteasome subunit beta type-2 OS=Homo sapiens OX=9606 GN=PSMB2 PE=1 SV=1	9	1	4	1	1	201	22.8	7.02	0	1
Master Protein	P51659	Peroxisomal multifunctional enzyme type 2 OS=Homo sapiens OX=9606 GN=HSD17B4 PE=1 SV=3	14	7	23	7	1	736	79.6	8.84	8.53	7
Master Protein	Q96EE3	Nucleoporin SEH1 OS=Homo sapiens OX=9606 GN=SEH1L PE=1 SV=3	4	1	2	1	1	360	39.6	8.09	0	1
Master Protein	P20073	Annexin A7 OS=Homo sapiens OX=9606 GN=ANXA7 PE=1 SV=3	2	1	2	1	1	488	52.7	5.68	0	1
Master Protein	P00558	Phosphoglycerate kinase 1 OS=Homo sapiens OX=9606 GN=PGK1 PE=1 SV=3	37	12	44	12	1	417	44.6	8.1	25.8	12
Master Protein	P28482	Mitogen-activated protein kinase 1 OS=Homo sapiens OX=9606 GN=MAPK1 PE=1 SV=3	5	2	4	2	1	360	41.4	6.98	0	2
Master Protein	Q9H2G2	STE20-like serine/threonine-protein kinase OS=Homo sapiens OX=9606 GN=SLK PE=1 SV=1	1	1	3	1	1	1235	142.6	5.15	0	1
Master Protein	Q14257	Reticulocalbin-2 OS=Homo sapiens OX=9606 GN=RCN2 PE=1 SV=1	9	2	4	2	1	317	36.9	4.4	0	2
Master Protein	A6NIZ1	Ras-related protein Rap-1b-like protein OS=Homo sapiens OX=9606 GN=RAP1BL PE=2 SV=1	5	1	3	1	1	184	20.9	5.48	0	1
Master Protein	Q92900	Regulator of nonsense transcripts 1 OS=Homo sapiens OX=9606 GN=UPF1 PE=1 SV=2	1	1	3	1	1	1129	124.3	6.61	0	1
Master Protein	P26038	Moesin OS=Homo sapiens OX=9606 GN=MSN PE=1 SV=3	17	12	31	7	1	577	67.8	6.4	17.84	12
Master Protein	Q14694	Ubiquitin carboxyl-terminal hydrolase 10 OS=Homo sapiens OX=9606 GN=USP10 PE=1 SV=2	4	2	4	2	1	798	87.1	5.31	0	2
Master Protein	Q12931	Heat shock protein 75 kDa, mitochondrial OS=Homo sapiens OX=9606 GN=TRAP1 PE=1 SV=3	31	15	47	14	1	704	80.1	8.21	23.99	15
Master Protein	P12814	Alpha-actinin-1 OS=Homo sapiens OX=9606 GN=ACTN1 PE=1 SV=2	22	16	44	7	1	892	103	5.41	20.81	16
Master Protein	A2RUB1	Meiosis-specific coiled-coil domain-containing protein MEIOC OS=Homo sapiens OX=9606 GN=MEIOC PE=2 SV=3	1	1	2	1	1	952	107.5	7.12	0	1
Master Protein	P23528	Cofilin-1 OS=Homo sapiens OX=9606 GN=CFL1 PE=1 SV=3	55	8	33	6	1	166	18.5	8.09	7.69	8
Master Protein	P61160	Actin-related protein 2 OS=Homo sapiens OX=9606 GN=ACTR2 PE=1 SV=1	7	2	4	2	1	394	44.7	6.74	0	2
Master Protein	E9PAV3	Nascent polypeptide-associated complex subunit alpha, muscle-specific form OS=Homo sapiens OX=9606 GN=NACA PE=1 SV=1	3	4	17	4	1	2078	205.3	9.58	6.74	4
Master Protein	Q9BUJ2	Heterogeneous nuclear ribonucleoprotein U-like protein 1 OS=Homo sapiens OX=9606 GN=HNRNPUL1 PE=1 SV=2	7	5	12	5	1	856	95.7	6.92	0	5
Master Protein	Q9ULV4	Coronin-1C OS=Homo sapiens OX=9606 GN=CORO1C PE=1 SV=1	2	1	3	1	1	474	53.2	7.08	1.63	1
Master Protein	Q9NX14	NADH dehydrogenase [ubiquinone] 1 beta subcomplex subunit 11, mitochondrial OS=Homo sapiens OX=9606 GN=NDUFB11 PE=1 SV=1	22	2	4	2	1	153	17.3	5.22	0	2
Master Protein	P55060	Exportin-2 OS=Homo sapiens OX=9606 GN=CSE1L PE=1 SV=3	21	15	44	15	1	971	110.3	5.77	18.57	15
Master Protein	Q93009	Ubiquitin carboxyl-terminal hydrolase 7 OS=Homo sapiens OX=9606 GN=USP7 PE=1 SV=2	1	1	1	1	1	1102	128.2	5.55	0	1
Master Protein	Q9HD26	Golgi-associated PDZ and coiled-coil motif-containing protein OS=Homo sapiens OX=9606 GN=GOPC PE=1 SV=1	4	1	2	1	1	462	50.5	5.92	0	1
Master Protein	P00568	Adenylate kinase isoenzyme 1 OS=Homo sapiens OX=9606 GN=AK1 PE=1 SV=3	7	1	3	1	1	194	21.6	8.63	0	1
Master Protein	P62333	26S proteasome regulatory subunit 10B OS=Homo sapiens OX=9606 GN=PSMC6 PE=1 SV=1	8	3	5	3	1	389	44.1	7.49	0	3
Master Protein	P09001	Large ribosomal subunit protein uL3m OS=Homo sapiens OX=9606 GN=MRPL3 PE=1 SV=1	5	1	3	1	1	348	38.6	9.48	0	1
Master Protein	Q709F0	Acyl-CoA dehydrogenase family member 11 OS=Homo sapiens OX=9606 GN=ACAD11 PE=1 SV=3	2	1	1	1	1	780	87.2	8.02	0	1
Master Protein	Q01813	ATP-dependent 6-phosphofructokinase, platelet type OS=Homo sapiens OX=9606 GN=PFKP PE=1 SV=2	3	2	5	1	1	784	85.5	7.55	0	2
Master Protein	O76094	Signal recognition particle subunit SRP72 OS=Homo sapiens OX=9606 GN=SRP72 PE=1 SV=3	4	2	3	2	1	671	74.6	9.26	0	2
Master Protein	Q15061	WD repeat-containing protein 43 OS=Homo sapiens OX=9606 GN=WDR43 PE=1 SV=3	2	1	3	1	1	677	74.8	5.57	0	1
Master Protein	Q96QK1	Vacuolar protein sorting-associated protein 35 OS=Homo sapiens OX=9606 GN=VPS35 PE=1 SV=2	7	5	12	5	1	796	91.6	5.49	2.08	5
Master Protein	P05023	Sodium/potassium-transporting ATPase subunit alpha-1 OS=Homo sapiens OX=9606 GN=ATP1A1 PE=1 SV=1	16	12	31	12	1	1023	112.8	5.49	7.67	12
Master Protein	Q13310	Polyadenylate-binding protein 4 OS=Homo sapiens OX=9606 GN=PABPC4 PE=1 SV=1	15	7	15	2	1	644	70.7	9.26	9.82	7
Master Protein	Q9Y570	Protein phosphatase methylesterase 1 OS=Homo sapiens OX=9606 GN=PPME1 PE=1 SV=3	3	1	2	1	1	386	42.3	5.97	0	1
Master Protein	Q13263	Transcription intermediary factor 1-beta OS=Homo sapiens OX=9606 GN=TRIM28 PE=1 SV=5	19	11	39	11	1	835	88.5	5.77	24.7	11
Master Protein	P47756	F-actin-capping protein subunit beta OS=Homo sapiens OX=9606 GN=CAPZB PE=1 SV=5	8	2	10	2	1	272	30.6	6	0	2
Master Protein	P56182	Ribosomal RNA processing protein 1 homolog A OS=Homo sapiens OX=9606 GN=RRP1 PE=1 SV=1	3	1	2	1	1	461	52.8	9.33	0	1
Master Protein	P31153	S-adenosylmethionine synthase isoform type-2 OS=Homo sapiens OX=9606 GN=MAT2A PE=1 SV=1	23	7	18	7	1	395	43.6	6.48	3.55	7
Master Protein	P49006	MARCKS-related protein OS=Homo sapiens OX=9606 GN=MARCKSL1 PE=1 SV=2	14	2	5	2	1	195	19.5	4.67	4.12	2
Master Protein	P51114	RNA-binding protein FXR1 OS=Homo sapiens OX=9606 GN=FXR1 PE=1 SV=3	7	3	8	3	1	621	69.7	6.15	0	3
Master Protein	P20674	Cytochrome c oxidase subunit 5A, mitochondrial OS=Homo sapiens OX=9606 GN=COX5A PE=1 SV=2	21	3	9	3	1	150	16.8	6.79	8.09	3
Master Protein	P60842	Eukaryotic initiation factor 4A-I OS=Homo sapiens OX=9606 GN=EIF4A1 PE=1 SV=1	34	14	53	8	1	406	46.1	5.48	28.49	14
Master Protein	P62280	Small ribosomal subunit protein uS17 OS=Homo sapiens OX=9606 GN=RPS11 PE=1 SV=3	23	5	17	5	1	158	18.4	10.3	15.94	5
Master Protein	P35241	Radixin OS=Homo sapiens OX=9606 GN=RDX PE=1 SV=1	11	7	18	2	1	583	68.5	6.37	5.02	7
Master Protein	P57678	Gem-associated protein 4 OS=Homo sapiens OX=9606 GN=GEMIN4 PE=1 SV=2	1	1	1	1	1	1058	120	6.04	0	1
Master Protein	P62873	Guanine nucleotide-binding protein G(I)/G(S)/G(T) subunit beta-1 OS=Homo sapiens OX=9606 GN=GNB1 PE=1 SV=3	6	2	5	2	1	340	37.4	6	0	2
Master Protein	Q8WU90	Zinc finger CCCH domain-containing protein 15 OS=Homo sapiens OX=9606 GN=ZC3H15 PE=1 SV=1	3	1	2	1	1	426	48.6	5.31	0	1
Master Protein	Q9H3G5	Probable serine carboxypeptidase CPVL OS=Homo sapiens OX=9606 GN=CPVL PE=1 SV=2	2	1	1	1	1	476	54.1	5.62	0	1
Master Protein	P50502	Hsc70-interacting protein OS=Homo sapiens OX=9606 GN=ST13 PE=1 SV=2	17	6	18	6	1	369	41.3	5.27	14.07	6
Master Protein	P35237	Serpin B6 OS=Homo sapiens OX=9606 GN=SERPINB6 PE=1 SV=3	9	2	5	2	1	376	42.6	5.27	0	2
Master Protein	G2XKQ0	Small ubiquitin-related modifier 5 OS=Homo sapiens OX=9606 GN=SUMO1P1 PE=1 SV=2	12	1	5	1	1	101	11.5	5.52	0	1
Master Protein	Q92973	Transportin-1 OS=Homo sapiens OX=9606 GN=TNPO1 PE=1 SV=2	1	1	1	1	1	898	102.3	4.98	0	1
Master Protein	P49753	Acyl-coenzyme A thioesterase 2, mitochondrial OS=Homo sapiens OX=9606 GN=ACOT2 PE=1 SV=6	4	1	2	1	1	483	53.2	8.47	0	1
Master Protein	Q14011	Cold-inducible RNA-binding protein OS=Homo sapiens OX=9606 GN=CIRBP PE=1 SV=1	20	2	5	2	1	172	18.6	9.51	2.21	2
Master Protein	P46060	Ran GTPase-activating protein 1 OS=Homo sapiens OX=9606 GN=RANGAP1 PE=1 SV=1	11	5	13	5	1	587	63.5	4.68	6.89	5
Master Protein	Q8TCG1	Protein CIP2A OS=Homo sapiens OX=9606 GN=CIP2A PE=1 SV=2	1	1	2	1	1	905	102.1	6.23	0	1
Master Protein	P60228	Eukaryotic translation initiation factor 3 subunit E OS=Homo sapiens OX=9606 GN=EIF3E PE=1 SV=1	20	8	17	8	1	445	52.2	6.04	3.85	8
Master Protein	P13489	Ribonuclease inhibitor OS=Homo sapiens OX=9606 GN=RNH1 PE=1 SV=2	6	2	5	2	1	461	49.9	4.82	1.69	2
Master Protein	P21796	Voltage-dependent anion-selective channel protein 1 OS=Homo sapiens OX=9606 GN=VDAC1 PE=1 SV=2	51	10	29	9	1	283	30.8	8.54	5.86	10
Master Protein	P50990	T-complex protein 1 subunit theta OS=Homo sapiens OX=9606 GN=CCT8 PE=1 SV=4	46	22	59	22	1	548	59.6	5.6	39.39	22
Master Protein	P25788	Proteasome subunit alpha type-3 OS=Homo sapiens OX=9606 GN=PSMA3 PE=1 SV=2	14	3	8	3	1	255	28.4	5.33	4.87	3
Master Protein	Q3MHD2	Protein LSM12 OS=Homo sapiens OX=9606 GN=LSM12 PE=1 SV=2	5	1	3	1	1	195	21.7	7.74	5.8	1
Master Protein	Q6PJT7	Zinc finger CCCH domain-containing protein 14 OS=Homo sapiens OX=9606 GN=ZC3H14 PE=1 SV=1	1	1	2	1	1	736	82.8	7.31	0	1
Master Protein	Q96HY6	DDRGK domain-containing protein 1 OS=Homo sapiens OX=9606 GN=DDRGK1 PE=1 SV=2	4	1	2	1	1	314	35.6	5.12	0	1
Master Protein	P26885	Peptidyl-prolyl cis-trans isomerase FKBP2 OS=Homo sapiens OX=9606 GN=FKBP2 PE=1 SV=2	8	1	3	1	1	142	15.6	9.13	0	1
Master Protein	P33993	DNA replication licensing factor MCM7 OS=Homo sapiens OX=9606 GN=MCM7 PE=1 SV=4	18	9	21	9	1	719	81.3	6.46	4.01	9
Master Protein	P07195	L-lactate dehydrogenase B chain OS=Homo sapiens OX=9606 GN=LDHB PE=1 SV=2	32	10	44	9	1	334	36.6	6.05	25.44	10
Master Protein	O95478	Ribosome biogenesis protein NSA2 homolog OS=Homo sapiens OX=9606 GN=NSA2 PE=1 SV=1	5	1	1	1	1	260	30	10.27	0	1
Master Protein	Q9BWD1	Acetyl-CoA acetyltransferase, cytosolic OS=Homo sapiens OX=9606 GN=ACAT2 PE=1 SV=2	3	1	1	1	1	397	41.3	6.92	0	1
Master Protein	O75306	NADH dehydrogenase [ubiquinone] iron-sulfur protein 2, mitochondrial OS=Homo sapiens OX=9606 GN=NDUFS2 PE=1 SV=2	5	2	4	2	1	463	52.5	7.55	0	2
Master Protein	Q9NX20	Large ribosomal subunit protein uL16m OS=Homo sapiens OX=9606 GN=MRPL16 PE=1 SV=1	7	1	3	1	1	251	28.4	10.13	0	1
Master Protein	Q15257	Serine/threonine-protein phosphatase 2A activator OS=Homo sapiens OX=9606 GN=PTPA PE=1 SV=3	3	1	3	1	1	358	40.6	5.94	0	1
Master Protein	O75955	Flotillin-1 OS=Homo sapiens OX=9606 GN=FLOT1 PE=1 SV=3	3	1	2	1	1	427	47.3	7.49	0	1
Master Protein	P30086	Phosphatidylethanolamine-binding protein 1 OS=Homo sapiens OX=9606 GN=PEBP1 PE=1 SV=3	73	9	27	9	1	187	21	7.53	10.55	9
Master Protein	P53618	Coatomer subunit beta OS=Homo sapiens OX=9606 GN=COPB1 PE=1 SV=3	11	9	20	9	1	953	107.1	6.05	3.46	9
Master Protein	Q8IWS0	PHD finger protein 6 OS=Homo sapiens OX=9606 GN=PHF6 PE=1 SV=1	2	1	3	1	1	365	41.3	8.68	0	1
Master Protein	Q9HCC0	Methylcrotonoyl-CoA carboxylase beta chain, mitochondrial OS=Homo sapiens OX=9606 GN=MCCC2 PE=1 SV=1	2	1	3	1	1	563	61.3	7.68	0	1
Master Protein	Q96AY3	Peptidyl-prolyl cis-trans isomerase FKBP10 OS=Homo sapiens OX=9606 GN=FKBP10 PE=1 SV=1	4	2	5	2	1	582	64.2	5.62	0	2
Master Protein	Q99873	Protein arginine N-methyltransferase 1 OS=Homo sapiens OX=9606 GN=PRMT1 PE=1 SV=3	10	3	10	3	1	371	42.4	5.35	1.85	3
Master Protein	O75489	NADH dehydrogenase [ubiquinone] iron-sulfur protein 3, mitochondrial OS=Homo sapiens OX=9606 GN=NDUFS3 PE=1 SV=1	10	2	8	2	1	264	30.2	7.5	0	2
Master Protein	P67936	Tropomyosin alpha-4 chain OS=Homo sapiens OX=9606 GN=TPM4 PE=1 SV=3	19	6	15	3	1	248	28.5	4.69	9.44	6
Master Protein	O15355	Protein phosphatase 1G OS=Homo sapiens OX=9606 GN=PPM1G PE=1 SV=1	4	2	5	2	1	546	59.2	4.36	1.78	2
Master Protein	Q08945	FACT complex subunit SSRP1 OS=Homo sapiens OX=9606 GN=SSRP1 PE=1 SV=1	4	2	6	2	1	709	81	6.87	0	2
Master Protein	Q9H773	dCTP pyrophosphatase 1 OS=Homo sapiens OX=9606 GN=DCTPP1 PE=1 SV=1	21	3	9	3	1	170	18.7	5.03	0	3
Master Protein	Q14008	Cytoskeleton-associated protein 5 OS=Homo sapiens OX=9606 GN=CKAP5 PE=1 SV=3	2	3	7	3	1	2032	225.4	7.8	0	3
Master Protein	Q9Y2Q3	Glutathione S-transferase kappa 1 OS=Homo sapiens OX=9606 GN=GSTK1 PE=1 SV=3	12	2	5	2	1	226	25.5	8.41	0	2
Master Protein	P62081	Small ribosomal subunit protein eS7 OS=Homo sapiens OX=9606 GN=RPS7 PE=1 SV=1	44	7	22	7	1	194	22.1	10.1	15.68	7
Master Protein	P51149	Ras-related protein Rab-7a OS=Homo sapiens OX=9606 GN=RAB7A PE=1 SV=1	34	6	16	6	1	207	23.5	6.7	3.6	6
Master Protein	O76003	Glutaredoxin-3 OS=Homo sapiens OX=9606 GN=GLRX3 PE=1 SV=2	18	5	15	5	1	335	37.4	5.39	1.94	5
Master Protein	Q9Y512	Sorting and assembly machinery component 50 homolog OS=Homo sapiens OX=9606 GN=SAMM50 PE=1 SV=3	3	1	4	1	1	469	51.9	6.9	0	1
Master Protein	P19623	Spermidine synthase OS=Homo sapiens OX=9606 GN=SRM PE=1 SV=1	11	3	7	3	1	302	33.8	5.49	3.56	3
Master Protein	Q13813	Spectrin alpha chain, non-erythrocytic 1 OS=Homo sapiens OX=9606 GN=SPTAN1 PE=1 SV=3	11	20	46	20	1	2472	284.4	5.35	5.56	20
Master Protein	Q9UMY4	Sorting nexin-12 OS=Homo sapiens OX=9606 GN=SNX12 PE=1 SV=4	9	1	1	1	1	162	18.9	8.44	0	1
Master Protein	P00492	Hypoxanthine-guanine phosphoribosyltransferase OS=Homo sapiens OX=9606 GN=HPRT1 PE=1 SV=2	28	5	14	5	1	218	24.6	6.68	0	5
Master Protein	Q92499	ATP-dependent RNA helicase DDX1 OS=Homo sapiens OX=9606 GN=DDX1 PE=1 SV=2	20	10	41	10	1	740	82.4	7.23	8.14	10
Master Protein	P53999	Activated RNA polymerase II transcriptional coactivator p15 OS=Homo sapiens OX=9606 GN=SUB1 PE=1 SV=3	14	2	5	2	1	127	14.4	9.6	0	2
Master Protein	Q04323	UBX domain-containing protein 1 OS=Homo sapiens OX=9606 GN=UBXN1 PE=1 SV=2	7	2	4	2	1	297	33.3	5.25	1.64	2
Master Protein	P61923	Coatomer subunit zeta-1 OS=Homo sapiens OX=9606 GN=COPZ1 PE=1 SV=1	14	2	2	2	1	177	20.2	4.81	2.35	2
Master Protein	P30520	Adenylosuccinate synthetase isozyme 2 OS=Homo sapiens OX=9606 GN=ADSS2 PE=1 SV=3	17	5	11	5	1	456	50.1	6.55	0	5
Master Protein	P17174	Aspartate aminotransferase, cytoplasmic OS=Homo sapiens OX=9606 GN=GOT1 PE=1 SV=3	5	1	1	1	1	413	46.2	7.01	0	1
Master Protein	O43670	BUB3-interacting and GLEBS motif-containing protein ZNF207 OS=Homo sapiens OX=9606 GN=ZNF207 PE=1 SV=1	5	2	7	2	1	478	50.7	9.1	0	2
Master Protein	P46013	Proliferation marker protein Ki-67 OS=Homo sapiens OX=9606 GN=MKI67 PE=1 SV=2	1	2	5	2	1	3256	358.5	9.45	0	2
Master Protein	Q15366	Poly(rC)-binding protein 2 OS=Homo sapiens OX=9606 GN=PCBP2 PE=1 SV=1	17	4	9	3	1	365	38.6	6.79	5.31	4
Master Protein	P47897	Glutamine--tRNA ligase OS=Homo sapiens OX=9606 GN=QARS1 PE=1 SV=1	10	6	14	5	1	775	87.7	7.15	0	6
Master Protein	Q96B26	Exosome complex component RRP43 OS=Homo sapiens OX=9606 GN=EXOSC8 PE=1 SV=1	5	1	3	1	1	276	30	5.3	0	1
Master Protein	P08195	Amino acid transporter heavy chain SLC3A2 OS=Homo sapiens OX=9606 GN=SLC3A2 PE=1 SV=3	12	6	17	6	1	630	68	5.01	3.54	6
Master Protein	A6NHG4	D-dopachrome decarboxylase-like protein OS=Homo sapiens OX=9606 GN=DDTL PE=2 SV=1	15	2	8	2	1	134	14.2	6.29	3.48	2
Master Protein	O14980	Exportin-1 OS=Homo sapiens OX=9606 GN=XPO1 PE=1 SV=1	11	9	17	9	1	1071	123.3	6.06	6.64	9
Master Protein	P09874	Poly [ADP-ribose] polymerase 1 OS=Homo sapiens OX=9606 GN=PARP1 PE=1 SV=4	37	29	98	29	1	1014	113	8.88	44.99	29
Master Protein	Q8IY81	pre-rRNA 2'-O-ribose RNA methyltransferase FTSJ3 OS=Homo sapiens OX=9606 GN=FTSJ3 PE=1 SV=2	4	2	4	2	1	847	96.5	8.4	0	2
Master Protein	Q86VF7	Nebulin-related-anchoring protein OS=Homo sapiens OX=9606 GN=NRAP PE=1 SV=2	1	1	6	1	1	1730	197	9.2	0	1
Master Protein	Q96A26	Protein FAM162A OS=Homo sapiens OX=9606 GN=FAM162A PE=1 SV=2	16	2	5	2	1	154	17.3	9.77	0	2
Master Protein	Q8TEQ6	Gem-associated protein 5 OS=Homo sapiens OX=9606 GN=GEMIN5 PE=1 SV=3	1	1	2	1	1	1508	168.5	6.62	0	1
Master Protein	O00299	Chloride intracellular channel protein 1 OS=Homo sapiens OX=9606 GN=CLIC1 PE=1 SV=4	10	2	5	2	1	241	26.9	5.17	1.7	2
Master Protein	P83916	Chromobox protein homolog 1 OS=Homo sapiens OX=9606 GN=CBX1 PE=1 SV=1	37	4	9	3	1	185	21.4	4.93	0	4
Master Protein	P49736	DNA replication licensing factor MCM2 OS=Homo sapiens OX=9606 GN=MCM2 PE=1 SV=4	7	5	17	5	1	904	101.8	5.52	2.16	5
Master Protein	O15127	Secretory carrier-associated membrane protein 2 OS=Homo sapiens OX=9606 GN=SCAMP2 PE=1 SV=2	4	1	1	1	1	329	36.6	6.1	0	1
Master Protein	O95782	AP-2 complex subunit alpha-1 OS=Homo sapiens OX=9606 GN=AP2A1 PE=1 SV=3	1	1	1	1	1	977	107.5	7.03	0	1
Master Protein	P30048	Thioredoxin-dependent peroxide reductase, mitochondrial OS=Homo sapiens OX=9606 GN=PRDX3 PE=1 SV=3	36	6	18	6	1	256	27.7	7.78	2.16	6
Master Protein	P15311	Ezrin OS=Homo sapiens OX=9606 GN=EZR PE=1 SV=4	21	12	40	8	1	586	69.4	6.27	9.34	12
Master Protein	P31943	Heterogeneous nuclear ribonucleoprotein H OS=Homo sapiens OX=9606 GN=HNRNPH1 PE=1 SV=4	27	8	39	3	1	449	49.2	6.3	26.27	8
Master Protein	Q9Y2W1	Thyroid hormone receptor-associated protein 3 OS=Homo sapiens OX=9606 GN=THRAP3 PE=1 SV=2	5	4	9	4	1	955	108.6	10.15	0	4
Master Protein	Q93008	Probable ubiquitin carboxyl-terminal hydrolase FAF-X OS=Homo sapiens OX=9606 GN=USP9X PE=1 SV=4	1	2	6	2	1	2554	290.3	5.8	0	2
Master Protein	O60506	Heterogeneous nuclear ribonucleoprotein Q OS=Homo sapiens OX=9606 GN=SYNCRIP PE=1 SV=2	20	10	34	7	1	623	69.6	8.59	16.2	10
Master Protein	Q14566	DNA replication licensing factor MCM6 OS=Homo sapiens OX=9606 GN=MCM6 PE=1 SV=1	17	11	26	11	1	821	92.8	5.41	3.6	11
Master Protein	P60953	Cell division control protein 42 homolog OS=Homo sapiens OX=9606 GN=CDC42 PE=1 SV=2	13	2	4	2	1	191	21.2	6.55	0	2
Master Protein	P30153	Serine/threonine-protein phosphatase 2A 65 kDa regulatory subunit A alpha isoform OS=Homo sapiens OX=9606 GN=PPP2R1A PE=1 SV=4	19	7	25	6	1	589	65.3	5.11	7.2	7
Master Protein	Q9H0L4	Cleavage stimulation factor subunit 2 tau variant OS=Homo sapiens OX=9606 GN=CSTF2T PE=1 SV=1	4	2	4	2	1	616	64.4	7.25	0	2
Master Protein	P17096	High mobility group protein HMG-I/HMG-Y OS=Homo sapiens OX=9606 GN=HMGA1 PE=1 SV=3	22	2	6	2	1	107	11.7	10.32	1.8	2
Master Protein	P24390	ER lumen protein-retaining receptor 1 OS=Homo sapiens OX=9606 GN=KDELR1 PE=1 SV=1	14	2	3	2	1	212	24.5	8.62	0	2
Master Protein	P34932	Heat shock 70 kDa protein 4 OS=Homo sapiens OX=9606 GN=HSPA4 PE=1 SV=4	29	18	55	17	1	840	94.3	5.19	22.23	18
Master Protein	O60814	Histone H2B type 1-K OS=Homo sapiens OX=9606 GN=H2BC12 PE=1 SV=3	36	5	55	2	1	126	13.9	10.32	49.37	5
Master Protein	P55957	BH3-interacting domain death agonist OS=Homo sapiens OX=9606 GN=BID PE=1 SV=1	8	1	1	1	1	195	22	5.44	0	1
Master Protein	Q9BYD2	Large ribosomal subunit protein bL9m OS=Homo sapiens OX=9606 GN=MRPL9 PE=1 SV=2	3	1	2	1	1	267	30.2	10.08	0	1
Master Protein	Q9UNS2	COP9 signalosome complex subunit 3 OS=Homo sapiens OX=9606 GN=COPS3 PE=1 SV=3	3	1	2	1	1	423	47.8	6.65	0	1
Master Protein	P32969	Large ribosomal subunit protein uL6 OS=Homo sapiens OX=9606 GN=RPL9 PE=1 SV=1	36	4	13	4	1	192	21.9	9.95	2.85	4
Master Protein	O60749	Sorting nexin-2 OS=Homo sapiens OX=9606 GN=SNX2 PE=1 SV=2	5	2	4	2	1	519	58.4	5.12	0	2
Master Protein	O75396	Vesicle-trafficking protein SEC22b OS=Homo sapiens OX=9606 GN=SEC22B PE=1 SV=5	9	2	4	2	1	215	24.7	8.51	0	2
Master Protein	O00231	26S proteasome non-ATPase regulatory subunit 11 OS=Homo sapiens OX=9606 GN=PSMD11 PE=1 SV=3	20	6	20	6	1	422	47.4	6.48	3.73	6
Master Protein	P09543	2',3'-cyclic-nucleotide 3'-phosphodiesterase OS=Homo sapiens OX=9606 GN=CNP PE=1 SV=2	8	3	6	3	1	421	47.5	9.07	0	3
Master Protein	O95166	Gamma-aminobutyric acid receptor-associated protein OS=Homo sapiens OX=9606 GN=GABARAP PE=1 SV=1	6	1	3	1	1	117	13.9	8.79	3.8	1
Master Protein	Q9UMS4	Pre-mRNA-processing factor 19 OS=Homo sapiens OX=9606 GN=PRPF19 PE=1 SV=1	20	4	7	4	1	504	55.1	6.61	0	4
Master Protein	O60220	Mitochondrial import inner membrane translocase subunit Tim8 A OS=Homo sapiens OX=9606 GN=TIMM8A PE=1 SV=1	11	1	3	1	1	97	11	5.16	0	1
Master Protein	Q5JWF2	Guanine nucleotide-binding protein G(s) subunit alpha isoforms XLas OS=Homo sapiens OX=9606 GN=GNAS PE=1 SV=2	3	2	4	2	1	1037	111	5.03	1.71	2
Master Protein	P62269	Small ribosomal subunit protein uS13 OS=Homo sapiens OX=9606 GN=RPS18 PE=1 SV=3	32	6	23	6	1	152	17.7	10.99	18.69	6
Master Protein	Q86UE4	Protein LYRIC OS=Homo sapiens OX=9606 GN=MTDH PE=1 SV=2	2	1	2	1	1	582	63.8	9.32	0	1
Master Protein	Q5BKZ1	DBIRD complex subunit ZNF326 OS=Homo sapiens OX=9606 GN=ZNF326 PE=1 SV=2	4	2	3	2	1	582	65.6	5.15	0	2
Master Protein	Q9BY32	Inosine triphosphate pyrophosphatase OS=Homo sapiens OX=9606 GN=ITPA PE=1 SV=2	8	1	2	1	1	194	21.4	5.66	0	1
Master Protein	Q9UBQ5	Eukaryotic translation initiation factor 3 subunit K OS=Homo sapiens OX=9606 GN=EIF3K PE=1 SV=1	11	2	4	2	1	218	25	4.93	1.98	2
Master Protein	P35249	Replication factor C subunit 4 OS=Homo sapiens OX=9606 GN=RFC4 PE=1 SV=2	7	2	4	2	1	363	39.7	8.02	0	2
Master Protein	Q8TCS8	Polyribonucleotide nucleotidyltransferase 1, mitochondrial OS=Homo sapiens OX=9606 GN=PNPT1 PE=1 SV=2	2	1	7	1	1	783	85.9	7.77	1.68	1
Master Protein	P16435	NADPH--cytochrome P450 reductase OS=Homo sapiens OX=9606 GN=POR PE=1 SV=2	5	2	3	2	1	677	76.6	5.58	0	2
Master Protein	P54886	Delta-1-pyrroline-5-carboxylate synthase OS=Homo sapiens OX=9606 GN=ALDH18A1 PE=1 SV=2	17	11	32	11	1	795	87.2	7.12	3.87	11
Master Protein	P05386	Large ribosomal subunit protein P1 OS=Homo sapiens OX=9606 GN=RPLP1 PE=1 SV=1	14	1	3	1	1	114	11.5	4.32	1.72	1
Master Protein	Q9BVI4	Nucleolar complex protein 4 homolog OS=Homo sapiens OX=9606 GN=NOC4L PE=1 SV=1	4	1	1	1	1	516	58.4	7.49	0	1
Master Protein	Q9HB40	Retinoid-inducible serine carboxypeptidase OS=Homo sapiens OX=9606 GN=SCPEP1 PE=1 SV=1	2	1	1	1	1	452	50.8	5.81	0	1
Master Protein	O15371	Eukaryotic translation initiation factor 3 subunit D OS=Homo sapiens OX=9606 GN=EIF3D PE=1 SV=1	4	2	7	2	1	548	63.9	6.05	3.38	2
Master Protein	P60059	Protein transport protein Sec61 subunit gamma OS=Homo sapiens OX=9606 GN=SEC61G PE=1 SV=1	18	1	1	1	1	68	7.7	9.99	0	1
Master Protein	P49419	Alpha-aminoadipic semialdehyde dehydrogenase OS=Homo sapiens OX=9606 GN=ALDH7A1 PE=1 SV=5	3	1	2	1	1	539	58.5	7.99	0	1
Master Protein	P00367	Glutamate dehydrogenase 1, mitochondrial OS=Homo sapiens OX=9606 GN=GLUD1 PE=1 SV=2	9	4	13	4	1	558	61.4	7.8	1.67	4
Master Protein	Q9ULC4	Malignant T-cell-amplified sequence 1 OS=Homo sapiens OX=9606 GN=MCTS1 PE=1 SV=1	25	3	9	3	1	181	20.5	8.82	0	3
Master Protein	P61009	Signal peptidase complex subunit 3 OS=Homo sapiens OX=9606 GN=SPCS3 PE=1 SV=1	5	1	2	1	1	180	20.3	8.62	1.86	1
Master Protein	Q9NRF8	CTP synthase 2 OS=Homo sapiens OX=9606 GN=CTPS2 PE=1 SV=1	2	1	1	1	1	586	65.6	6.9	0	1
Master Protein	Q04917	14-3-3 protein eta OS=Homo sapiens OX=9606 GN=YWHAH PE=1 SV=4	16	4	17	2	1	246	28.2	4.84	3.8	4
Master Protein	Q9UM00	Calcium load-activated calcium channel OS=Homo sapiens OX=9606 GN=TMCO1 PE=1 SV=2	4	1	2	1	1	239	27.1	10.26	0	1
Master Protein	Q15369	Elongin-C OS=Homo sapiens OX=9606 GN=ELOC PE=1 SV=1	20	2	7	2	1	112	12.5	4.78	6.64	2
Master Protein	P06280	Alpha-galactosidase A OS=Homo sapiens OX=9606 GN=GLA PE=1 SV=1	9	4	15	4	1	429	48.7	5.6	1.72	4
Master Protein	P63218	Guanine nucleotide-binding protein G(I)/G(S)/G(O) subunit gamma-5 OS=Homo sapiens OX=9606 GN=GNG5 PE=1 SV=3	10	1	1	1	1	68	7.3	9.85	1.62	1
Master Protein	P42285	Exosome RNA helicase MTR4 OS=Homo sapiens OX=9606 GN=MTREX PE=1 SV=3	6	5	10	5	1	1042	117.7	6.52	0	5
Master Protein	Q9UBQ7	Glyoxylate reductase/hydroxypyruvate reductase OS=Homo sapiens OX=9606 GN=GRHPR PE=1 SV=1	13	2	6	2	1	328	35.6	7.39	0	2
Master Protein	Q9Y266	Nuclear migration protein nudC OS=Homo sapiens OX=9606 GN=NUDC PE=1 SV=1	34	12	36	12	1	331	38.2	5.38	7.22	12
Master Protein	Q99471	Prefoldin subunit 5 OS=Homo sapiens OX=9606 GN=PFDN5 PE=1 SV=2	21	2	7	2	1	154	17.3	6.33	0	2
Master Protein	Q12904	Aminoacyl tRNA synthase complex-interacting multifunctional protein 1 OS=Homo sapiens OX=9606 GN=AIMP1 PE=1 SV=2	10	2	6	2	1	312	34.3	8.43	1.61	2
Master Protein	Q96AG4	Leucine-rich repeat-containing protein 59 OS=Homo sapiens OX=9606 GN=LRRC59 PE=1 SV=1	9	3	9	3	1	307	34.9	9.57	3.51	3
Master Protein	P49755	Transmembrane emp24 domain-containing protein 10 OS=Homo sapiens OX=9606 GN=TMED10 PE=1 SV=2	14	2	6	2	1	219	25	7.44	0	2
Master Protein	O00505	Importin subunit alpha-4 OS=Homo sapiens OX=9606 GN=KPNA3 PE=1 SV=2	11	3	4	2	1	521	57.8	4.94	0	3
Master Protein	P11413	Glucose-6-phosphate 1-dehydrogenase OS=Homo sapiens OX=9606 GN=G6PD PE=1 SV=4	5	2	3	2	1	515	59.2	6.84	0	2
Master Protein	P10768	S-formylglutathione hydrolase OS=Homo sapiens OX=9606 GN=ESD PE=1 SV=2	16	2	2	2	1	282	31.4	7.02	0	2
Master Protein	Q8WXF1	Paraspeckle component 1 OS=Homo sapiens OX=9606 GN=PSPC1 PE=1 SV=1	5	2	6	2	1	523	58.7	6.67	1.7	2
Master Protein	Q9NTJ3	Structural maintenance of chromosomes protein 4 OS=Homo sapiens OX=9606 GN=SMC4 PE=1 SV=2	2	2	4	2	1	1288	147.1	6.79	0	2
Master Protein	P51665	26S proteasome non-ATPase regulatory subunit 7 OS=Homo sapiens OX=9606 GN=PSMD7 PE=1 SV=2	6	2	7	2	1	324	37	6.77	1.71	2
Master Protein	P55327	Tumor protein D52 OS=Homo sapiens OX=9606 GN=TPD52 PE=1 SV=2	7	1	1	1	1	224	24.3	4.83	0	1
Master Protein	Q9BZI7	Regulator of nonsense transcripts 3B OS=Homo sapiens OX=9606 GN=UPF3B PE=1 SV=1	2	1	2	1	1	483	57.7	9.48	1.71	1
Master Protein	P18077	Large ribosomal subunit protein eL33 OS=Homo sapiens OX=9606 GN=RPL35A PE=1 SV=2	25	3	10	3	1	110	12.5	11.06	9.41	3
Master Protein	Q14318	Peptidyl-prolyl cis-trans isomerase FKBP8 OS=Homo sapiens OX=9606 GN=FKBP8 PE=1 SV=2	4	2	5	2	1	412	44.5	4.84	0	2
Master Protein	P43034	Platelet-activating factor acetylhydrolase IB subunit beta OS=Homo sapiens OX=9606 GN=PAFAH1B1 PE=1 SV=2	7	2	5	2	1	410	46.6	7.37	0	2
Master Protein	Q13595	Transformer-2 protein homolog alpha OS=Homo sapiens OX=9606 GN=TRA2A PE=1 SV=1	5	1	3	1	1	282	32.7	11.27	0	1
Master Protein	P14927	Cytochrome b-c1 complex subunit 7 OS=Homo sapiens OX=9606 GN=UQCRB PE=1 SV=2	25	2	8	2	1	111	13.5	8.78	0	2
Master Protein	Q08257	Quinone oxidoreductase OS=Homo sapiens OX=9606 GN=CRYZ PE=1 SV=1	7	2	6	2	1	329	35.2	8.44	0	2
Master Protein	Q92922	SWI/SNF complex subunit SMARCC1 OS=Homo sapiens OX=9606 GN=SMARCC1 PE=1 SV=3	4	4	8	4	1	1105	122.8	5.76	2.12	4
Master Protein	Q15020	Squamous cell carcinoma antigen recognized by T-cells 3 OS=Homo sapiens OX=9606 GN=SART3 PE=1 SV=1	1	1	3	1	1	963	109.9	5.57	0	1
Master Protein	O00422	Histone deacetylase complex subunit SAP18 OS=Homo sapiens OX=9606 GN=SAP18 PE=1 SV=1	6	1	1	1	1	153	17.6	9.35	0	1
Master Protein	Q9Y5S9	RNA-binding protein 8A OS=Homo sapiens OX=9606 GN=RBM8A PE=1 SV=1	21	3	5	3	1	174	19.9	5.72	4.71	3
Master Protein	O75937	DnaJ homolog subfamily C member 8 OS=Homo sapiens OX=9606 GN=DNAJC8 PE=1 SV=2	13	3	7	3	1	253	29.8	9.06	2.08	3
Master Protein	O60763	General vesicular transport factor p115 OS=Homo sapiens OX=9606 GN=USO1 PE=1 SV=2	2	2	5	2	1	962	107.8	4.91	0	2
Master Protein	P51148	Ras-related protein Rab-5C OS=Homo sapiens OX=9606 GN=RAB5C PE=1 SV=2	28	5	13	5	1	216	23.5	8.41	3.34	5
Master Protein	P52948	Nuclear pore complex protein Nup98-Nup96 OS=Homo sapiens OX=9606 GN=NUP98 PE=1 SV=4	1	1	2	1	1	1817	197.5	6.4	0	1
Master Protein	P49411	Elongation factor Tu, mitochondrial OS=Homo sapiens OX=9606 GN=TUFM PE=1 SV=3	49	16	56	16	1	455	49.8	7.61	31.46	16
Master Protein	P50402	Emerin OS=Homo sapiens OX=9606 GN=EMD PE=1 SV=1	28	6	13	6	1	254	29	5.5	6.09	6
Master Protein	P00403	Cytochrome c oxidase subunit 2 OS=Homo sapiens OX=9606 GN=MT-CO2 PE=1 SV=1	7	2	6	2	1	227	25.5	4.82	6.03	2
Master Protein	Q9Y6M9	NADH dehydrogenase [ubiquinone] 1 beta subcomplex subunit 9 OS=Homo sapiens OX=9606 GN=NDUFB9 PE=1 SV=3	5	1	2	1	1	179	21.8	8.38	0	1
Master Protein	Q9NS69	Mitochondrial import receptor subunit TOM22 homolog OS=Homo sapiens OX=9606 GN=TOMM22 PE=1 SV=3	34	3	5	3	1	142	15.5	4.34	0	3
Master Protein	P51398	Small ribosomal subunit protein mS29 OS=Homo sapiens OX=9606 GN=DAP3 PE=1 SV=1	4	1	2	1	1	398	45.5	8.88	0	1
Master Protein	P25205	DNA replication licensing factor MCM3 OS=Homo sapiens OX=9606 GN=MCM3 PE=1 SV=3	17	10	22	10	1	808	90.9	5.77	6.9	10
Master Protein	Q15813	Tubulin-specific chaperone E OS=Homo sapiens OX=9606 GN=TBCE PE=1 SV=1	3	1	2	1	1	527	59.3	6.76	0	1
Master Protein	Q14160	Protein scribble homolog OS=Homo sapiens OX=9606 GN=SCRIB PE=1 SV=5	1	1	2	1	1	1630	174.8	5.07	0	1
Master Protein	Q9Y6E0	Serine/threonine-protein kinase 24 OS=Homo sapiens OX=9606 GN=STK24 PE=1 SV=1	4	1	2	1	1	443	49.3	5.69	0	1
Master Protein	P61006	Ras-related protein Rab-8A OS=Homo sapiens OX=9606 GN=RAB8A PE=1 SV=1	17	3	8	1	1	207	23.7	9.07	0	3
Master Protein	Q969G3	SWI/SNF-related matrix-associated actin-dependent regulator of chromatin subfamily E member 1 OS=Homo sapiens OX=9606 GN=SMARCE1 PE=1 SV=2	3	1	3	1	1	411	46.6	4.88	0	1
Master Protein	O95816	BAG family molecular chaperone regulator 2 OS=Homo sapiens OX=9606 GN=BAG2 PE=1 SV=1	5	1	2	1	1	211	23.8	6.7	0	1
Master Protein	Q9BTV4	Transmembrane protein 43 OS=Homo sapiens OX=9606 GN=TMEM43 PE=1 SV=1	3	1	2	1	1	400	44.8	8.13	0	1
Master Protein	O60716	Catenin delta-1 OS=Homo sapiens OX=9606 GN=CTNND1 PE=1 SV=1	1	1	3	1	1	968	108.1	6.23	0	1
Master Protein	Q9UMR2	ATP-dependent RNA helicase DDX19B OS=Homo sapiens OX=9606 GN=DDX19B PE=1 SV=1	5	2	4	2	1	479	53.9	6.3	0	2
Master Protein	P06732	Creatine kinase M-type OS=Homo sapiens OX=9606 GN=CKM PE=1 SV=2	8	1	1	1	1	381	43.1	7.25	0	1
Master Protein	Q15370	Elongin-B OS=Homo sapiens OX=9606 GN=ELOB PE=1 SV=1	21	3	11	3	1	118	13.1	4.88	3.51	3
Master Protein	P33992	DNA replication licensing factor MCM5 OS=Homo sapiens OX=9606 GN=MCM5 PE=1 SV=5	8	3	9	3	1	734	82.2	8.37	0	3
Master Protein	P62304	Small nuclear ribonucleoprotein E OS=Homo sapiens OX=9606 GN=SNRPE PE=1 SV=1	13	1	3	1	1	92	10.8	9.44	0	1
Master Protein	P16949	Stathmin OS=Homo sapiens OX=9606 GN=STMN1 PE=1 SV=3	40	6	15	6	1	149	17.3	5.97	16.89	6
Master Protein	O95757	Heat shock 70 kDa protein 4L OS=Homo sapiens OX=9606 GN=HSPA4L PE=1 SV=3	6	4	11	3	1	839	94.5	5.88	0	4
Master Protein	P06744	Glucose-6-phosphate isomerase OS=Homo sapiens OX=9606 GN=GPI PE=1 SV=4	30	11	32	11	1	558	63.1	8.32	10.71	11
Master Protein	P11766	Alcohol dehydrogenase class-3 OS=Homo sapiens OX=9606 GN=ADH5 PE=1 SV=4	13	3	9	3	1	374	39.7	7.49	0	3
Master Protein	P32322	Pyrroline-5-carboxylate reductase 1, mitochondrial OS=Homo sapiens OX=9606 GN=PYCR1 PE=1 SV=2	7	1	2	1	1	319	33.3	7.61	0	1
Master Protein	P55209	Nucleosome assembly protein 1-like 1 OS=Homo sapiens OX=9606 GN=NAP1L1 PE=1 SV=1	19	5	16	4	1	391	45.3	4.46	5.97	5
Master Protein	Q92878	DNA repair protein RAD50 OS=Homo sapiens OX=9606 GN=RAD50 PE=1 SV=1	1	1	2	1	1	1312	153.8	6.89	0	1
Master Protein	Q8WVM8	Sec1 family domain-containing protein 1 OS=Homo sapiens OX=9606 GN=SCFD1 PE=1 SV=4	3	1	1	1	1	642	72.3	6.27	0	1
Master Protein	Q12972	Nuclear inhibitor of protein phosphatase 1 OS=Homo sapiens OX=9606 GN=PPP1R8 PE=1 SV=2	7	1	1	1	1	351	38.5	7.37	0	1
Master Protein	P61326	Protein mago nashi homolog OS=Homo sapiens OX=9606 GN=MAGOH PE=1 SV=1	23	3	10	3	1	146	17.2	6.11	0	3
Master Protein	Q9Y3A6	Transmembrane emp24 domain-containing protein 5 OS=Homo sapiens OX=9606 GN=TMED5 PE=1 SV=1	5	1	2	1	1	229	26	4.84	1.64	1
Master Protein	P54920	Alpha-soluble NSF attachment protein OS=Homo sapiens OX=9606 GN=NAPA PE=1 SV=3	4	1	2	1	1	295	33.2	5.36	0	1
Master Protein	Q9UHV9	Prefoldin subunit 2 OS=Homo sapiens OX=9606 GN=PFDN2 PE=1 SV=1	7	1	5	1	1	154	16.6	6.58	0	1
Master Protein	Q99623	Prohibitin-2 OS=Homo sapiens OX=9606 GN=PHB2 PE=1 SV=2	36	10	32	10	1	299	33.3	9.83	15.89	10
Master Protein	Q9Y3C1	Nucleolar protein 16 OS=Homo sapiens OX=9606 GN=NOP16 PE=1 SV=2	10	1	1	1	1	178	21.2	9.94	0	1
Master Protein	O75475	PC4 and SFRS1-interacting protein OS=Homo sapiens OX=9606 GN=PSIP1 PE=1 SV=1	6	4	7	4	1	530	60.1	9.13	1.98	4
Master Protein	P49959	Double-strand break repair protein MRE11 OS=Homo sapiens OX=9606 GN=MRE11 PE=1 SV=3	1	1	2	1	1	708	80.5	5.9	0	1
Master Protein	P07237	Protein disulfide-isomerase OS=Homo sapiens OX=9606 GN=P4HB PE=1 SV=3	28	11	44	11	1	508	57.1	4.87	10.04	11
Master Protein	P23921	Ribonucleoside-diphosphate reductase large subunit OS=Homo sapiens OX=9606 GN=RRM1 PE=1 SV=1	7	4	8	4	1	792	90	7.15	6.34	4
Master Protein	O43252	Bifunctional 3'-phosphoadenosine 5'-phosphosulfate synthase 1 OS=Homo sapiens OX=9606 GN=PAPSS1 PE=1 SV=2	2	1	2	1	1	624	70.8	6.86	0	1
Master Protein	Q9Y295	Developmentally-regulated GTP-binding protein 1 OS=Homo sapiens OX=9606 GN=DRG1 PE=1 SV=1	12	3	7	3	1	367	40.5	8.9	2	3
Master Protein	P62330	ADP-ribosylation factor 6 OS=Homo sapiens OX=9606 GN=ARF6 PE=1 SV=2	6	1	3	1	1	175	20.1	8.95	0	1
Master Protein	P04844	Dolichyl-diphosphooligosaccharide--protein glycosyltransferase subunit 2 OS=Homo sapiens OX=9606 GN=RPN2 PE=1 SV=3	27	9	29	9	1	631	69.2	5.69	4.77	9
Master Protein	P49321	Nuclear autoantigenic sperm protein OS=Homo sapiens OX=9606 GN=NASP PE=1 SV=2	23	12	41	12	1	788	85.2	4.3	6.38	12
Master Protein	Q12849	G-rich sequence factor 1 OS=Homo sapiens OX=9606 GN=GRSF1 PE=1 SV=3	6	2	3	2	1	480	53.1	6.19	1.76	2
Master Protein	O00232	26S proteasome non-ATPase regulatory subunit 12 OS=Homo sapiens OX=9606 GN=PSMD12 PE=1 SV=3	7	3	5	3	1	456	52.9	7.65	0	3
Master Protein	Q9P2J5	Leucine--tRNA ligase, cytoplasmic OS=Homo sapiens OX=9606 GN=LARS1 PE=1 SV=2	10	9	23	9	1	1176	134.4	7.3	2.08	9
Master Protein	Q9Y3I0	RNA-splicing ligase RtcB homolog OS=Homo sapiens OX=9606 GN=RTCB PE=1 SV=1	20	8	24	8	1	505	55.2	7.23	3.91	8
Master Protein	Q14677	Clathrin interactor 1 OS=Homo sapiens OX=9606 GN=CLINT1 PE=1 SV=1	2	1	1	1	1	625	68.2	6.42	0	1
Master Protein	Q66LE6	Serine/threonine-protein phosphatase 2A 55 kDa regulatory subunit B delta isoform OS=Homo sapiens OX=9606 GN=PPP2R2D PE=1 SV=1	3	1	2	1	1	453	52	6.39	0	1
Master Protein	Q9NSE4	Isoleucine--tRNA ligase, mitochondrial OS=Homo sapiens OX=9606 GN=IARS2 PE=1 SV=2	2	2	4	2	1	1012	113.7	7.2	1.63	2
Master Protein	P45880	Voltage-dependent anion-selective channel protein 2 OS=Homo sapiens OX=9606 GN=VDAC2 PE=1 SV=2	18	4	11	4	1	294	31.5	7.56	4.64	4
Master Protein	P35244	Replication protein A 14 kDa subunit OS=Homo sapiens OX=9606 GN=RPA3 PE=1 SV=1	13	1	2	1	1	121	13.6	5.08	0	1
Master Protein	Q13642	Four and a half LIM domains protein 1 OS=Homo sapiens OX=9606 GN=FHL1 PE=1 SV=4	6	2	7	2	1	323	36.2	8.97	2.11	2
Master Protein	P29401	Transketolase OS=Homo sapiens OX=9606 GN=TKT PE=1 SV=3	26	11	40	11	1	623	67.8	7.66	31.86	11
Master Protein	Q96A33	PAT complex subunit CCDC47 OS=Homo sapiens OX=9606 GN=CCDC47 PE=1 SV=1	2	1	3	1	1	483	55.8	4.87	0	1
Master Protein	Q9BUQ8	Probable ATP-dependent RNA helicase DDX23 OS=Homo sapiens OX=9606 GN=DDX23 PE=1 SV=3	1	1	1	1	1	820	95.5	9.55	0	1
Master Protein	P40926	Malate dehydrogenase, mitochondrial OS=Homo sapiens OX=9606 GN=MDH2 PE=1 SV=3	42	12	36	12	1	338	35.5	8.68	26.72	12
Master Protein	P30044	Peroxiredoxin-5, mitochondrial OS=Homo sapiens OX=9606 GN=PRDX5 PE=1 SV=4	20	3	8	3	1	214	22.1	8.7	1.85	3
Master Protein	O43674	NADH dehydrogenase [ubiquinone] 1 beta subcomplex subunit 5, mitochondrial OS=Homo sapiens OX=9606 GN=NDUFB5 PE=1 SV=1	4	1	2	1	1	189	21.7	9.63	0	1
Master Protein	Q14204	Cytoplasmic dynein 1 heavy chain 1 OS=Homo sapiens OX=9606 GN=DYNC1H1 PE=1 SV=5	7	24	55	24	1	4646	532.1	6.4	6.17	24
Master Protein	Q9UBI6	Guanine nucleotide-binding protein G(I)/G(S)/G(O) subunit gamma-12 OS=Homo sapiens OX=9606 GN=GNG12 PE=1 SV=3	22	1	1	1	1	72	8	8.97	0	1
Master Protein	Q9Y3B8	Oligoribonuclease, mitochondrial OS=Homo sapiens OX=9606 GN=REXO2 PE=1 SV=3	3	1	2	1	1	237	26.8	6.87	0	1
Master Protein	Q8NC51	SERPINE1 mRNA-binding protein 1 OS=Homo sapiens OX=9606 GN=SERBP1 PE=1 SV=2	22	8	31	8	1	408	44.9	8.65	22.85	8
Master Protein	O95202	Mitochondrial proton/calcium exchanger protein OS=Homo sapiens OX=9606 GN=LETM1 PE=1 SV=1	8	3	6	3	1	739	83.3	6.7	0	3
Master Protein	Q9P2X0	Dolichol-phosphate mannosyltransferase subunit 3 OS=Homo sapiens OX=9606 GN=DPM3 PE=1 SV=2	11	1	3	1	1	92	10.1	5.94	0	1
Master Protein	P56134	ATP synthase subunit f, mitochondrial OS=Homo sapiens OX=9606 GN=ATP5MF PE=1 SV=3	12	1	3	1	1	94	10.9	9.67	0	1
Master Protein	O15067	Phosphoribosylformylglycinamidine synthase OS=Homo sapiens OX=9606 GN=PFAS PE=1 SV=4	5	5	9	5	1	1338	144.6	5.76	0	5
Master Protein	Q9BW60	Very long chain fatty acid elongase 1 OS=Homo sapiens OX=9606 GN=ELOVL1 PE=1 SV=1	5	1	4	1	1	279	32.6	9.6	0	1
Master Protein	Q15024	Exosome complex component RRP42 OS=Homo sapiens OX=9606 GN=EXOSC7 PE=1 SV=3	5	1	2	1	1	291	31.8	5.19	0	1
Master Protein	P47985	Cytochrome b-c1 complex subunit Rieske, mitochondrial OS=Homo sapiens OX=9606 GN=UQCRFS1 PE=1 SV=2	22	5	14	5	1	274	29.6	8.32	0	5
Master Protein	P62829	Large ribosomal subunit protein uL14 OS=Homo sapiens OX=9606 GN=RPL23 PE=1 SV=1	16	2	5	2	1	140	14.9	10.51	0	2
Master Protein	O14950	Myosin regulatory light chain 12B OS=Homo sapiens OX=9606 GN=MYL12B PE=1 SV=2	24	4	10	4	1	172	19.8	4.84	1.78	4
Master Protein	Q9Y696	Chloride intracellular channel protein 4 OS=Homo sapiens OX=9606 GN=CLIC4 PE=1 SV=4	5	1	1	1	1	253	28.8	5.59	0	1
Master Protein	Q14697	Neutral alpha-glucosidase AB OS=Homo sapiens OX=9606 GN=GANAB PE=1 SV=3	16	13	40	13	1	944	106.8	6.14	9.27	13
Master Protein	P09234	U1 small nuclear ribonucleoprotein C OS=Homo sapiens OX=9606 GN=SNRPC PE=1 SV=1	11	1	4	1	1	159	17.4	9.67	0	1
Master Protein	P23919	Thymidylate kinase OS=Homo sapiens OX=9606 GN=DTYMK PE=1 SV=4	22	4	8	4	1	212	23.8	8.27	0	4
Master Protein	Q9UKY7	Protein CDV3 homolog OS=Homo sapiens OX=9606 GN=CDV3 PE=1 SV=1	3	1	3	1	1	258	27.3	6.4	1.72	1
Master Protein	Q96EP5	DAZ-associated protein 1 OS=Homo sapiens OX=9606 GN=DAZAP1 PE=1 SV=1	4	1	2	1	1	407	43.4	8.56	0	1
Master Protein	Q92688	Acidic leucine-rich nuclear phosphoprotein 32 family member B OS=Homo sapiens OX=9606 GN=ANP32B PE=1 SV=1	21	8	22	4	1	251	28.8	4.06	5.46	8
Master Protein	P68402	Platelet-activating factor acetylhydrolase IB subunit alpha2 OS=Homo sapiens OX=9606 GN=PAFAH1B2 PE=1 SV=1	8	1	1	1	1	229	25.6	5.92	0	1
Master Protein	Q9UKD2	mRNA turnover protein 4 homolog OS=Homo sapiens OX=9606 GN=MRTO4 PE=1 SV=2	9	2	5	2	1	239	27.5	8.29	0	2
Master Protein	Q15149	Plectin OS=Homo sapiens OX=9606 GN=PLEC PE=1 SV=3	0	2	3	2	1	4684	531.5	5.96	0	2
Master Protein	P30041	Peroxiredoxin-6 OS=Homo sapiens OX=9606 GN=PRDX6 PE=1 SV=3	36	6	19	6	1	224	25	6.38	6.88	6
Master Protein	Q6PI48	Aspartate--tRNA ligase, mitochondrial OS=Homo sapiens OX=9606 GN=DARS2 PE=1 SV=1	9	4	8	4	1	645	73.5	8.02	0	4
Master Protein	O14737	Programmed cell death protein 5 OS=Homo sapiens OX=9606 GN=PDCD5 PE=1 SV=3	14	2	6	2	1	125	14.3	6.04	2.1	2
Master Protein	O43324	Eukaryotic translation elongation factor 1 epsilon-1 OS=Homo sapiens OX=9606 GN=EEF1E1 PE=1 SV=1	12	2	4	2	1	174	19.8	8.54	0	2
Master Protein	O75533	Splicing factor 3B subunit 1 OS=Homo sapiens OX=9606 GN=SF3B1 PE=1 SV=3	15	13	38	13	1	1304	145.7	7.09	0	13
Master Protein	Q9UHD9	Ubiquilin-2 OS=Homo sapiens OX=9606 GN=UBQLN2 PE=1 SV=2	3	1	2	1	1	624	65.7	5.22	0	1
Master Protein	Q96GQ7	Probable ATP-dependent RNA helicase DDX27 OS=Homo sapiens OX=9606 GN=DDX27 PE=1 SV=2	3	2	5	2	1	796	89.8	9.28	0	2
Master Protein	P17655	Calpain-2 catalytic subunit OS=Homo sapiens OX=9606 GN=CAPN2 PE=1 SV=6	2	1	1	1	1	700	79.9	4.98	0	1
Master Protein	P62841	Small ribosomal subunit protein uS19 OS=Homo sapiens OX=9606 GN=RPS15 PE=1 SV=2	46	4	18	4	1	145	17	10.39	3.84	4
Master Protein	Q9UHB9	Signal recognition particle subunit SRP68 OS=Homo sapiens OX=9606 GN=SRP68 PE=1 SV=2	5	3	4	3	1	627	70.7	8.56	1.9	3
Master Protein	Q9GZS3	Superkiller complex protein 8 OS=Homo sapiens OX=9606 GN=SKIC8 PE=1 SV=1	5	1	2	1	1	305	33.6	5.47	0	1
Master Protein	P20700	Lamin-B1 OS=Homo sapiens OX=9606 GN=LMNB1 PE=1 SV=2	42	20	55	17	1	586	66.4	5.16	16.77	20
Master Protein	Q9BTT0	Acidic leucine-rich nuclear phosphoprotein 32 family member E OS=Homo sapiens OX=9606 GN=ANP32E PE=1 SV=1	18	3	8	3	1	268	30.7	3.85	2.07	3
Master Protein	P51812	Ribosomal protein S6 kinase alpha-3 OS=Homo sapiens OX=9606 GN=RPS6KA3 PE=1 SV=1	2	1	1	1	1	740	83.7	6.89	0	1
Master Protein	Q9NWU2	Glucose-induced degradation protein 8 homolog OS=Homo sapiens OX=9606 GN=GID8 PE=1 SV=1	11	1	2	1	1	228	26.7	4.97	0	1
Master Protein	Q96I24	Far upstream element-binding protein 3 OS=Homo sapiens OX=9606 GN=FUBP3 PE=1 SV=2	9	5	13	3	1	572	61.6	8.38	2.07	5
Master Protein	P28066	Proteasome subunit alpha type-5 OS=Homo sapiens OX=9606 GN=PSMA5 PE=1 SV=3	9	2	5	2	1	241	26.4	4.79	8.14	2
Master Protein	Q07812	Apoptosis regulator BAX OS=Homo sapiens OX=9606 GN=BAX PE=1 SV=1	13	2	5	2	1	192	21.2	5.22	0	2
Master Protein	Q93084	Sarcoplasmic/endoplasmic reticulum calcium ATPase 3 OS=Homo sapiens OX=9606 GN=ATP2A3 PE=1 SV=3	1	1	3	1	1	999	109.2	5.52	1.94	1
Master Protein	J3KPP4	Cisplatin resistance-associated overexpressed protein, isoform CRA_b OS=Homo sapiens OX=9606 GN=LUC7L3 PE=1 SV=1	9	4	11	4	1	489	58.2	9.92	0	4
Master Protein	A0A8I5KRC6	MacroH2A.1 histone OS=Homo sapiens OX=9606 GN=MACROH2A1 PE=1 SV=1	26	7	23	7	1	343	36.5	9.95	8.37	7
Master Protein	A0A3B3ITJ4	Heterogeneous nuclear ribonucleoprotein L OS=Homo sapiens OX=9606 GN=HNRNPL PE=1 SV=2	20	9	35	1	1	626	68	8.43	16.52	9
Master Protein	A6NEL0	High mobility group nucleosome binding domain 1 OS=Homo sapiens OX=9606 GN=HMGN1 PE=1 SV=1	21	2	5	2	1	116	12.4	9.41	4.2	2
Master Protein	Q8IZC4	Rhotekin-2 OS=Homo sapiens OX=9606 GN=RTKN2 PE=2 SV=1	4	1	1	1	1	609	69.3	7.83	0	1
Master Protein	Q9NPA8	Transcription and mRNA export factor ENY2 OS=Homo sapiens OX=9606 GN=ENY2 PE=1 SV=1	17	1	2	1	1	101	11.5	9.33	0	1
Master Protein	Q9NWW5	Ceroid-lipofuscinosis neuronal protein 6 OS=Homo sapiens OX=9606 GN=CLN6 PE=1 SV=1	4	1	3	1	1	311	35.9	8.87	0	1
Master Protein	M0QXB4	Coatomer subunit epsilon OS=Homo sapiens OX=9606 GN=COPE PE=1 SV=1	14	2	4	2	1	331	36.9	5.16	0	2
Master Protein	Q14344	Guanine nucleotide-binding protein subunit alpha-13 OS=Homo sapiens OX=9606 GN=GNA13 PE=1 SV=2	3	1	4	1	1	377	44	8	1.71	1
Master Protein	Q9UKN8	General transcription factor 3C polypeptide 4 OS=Homo sapiens OX=9606 GN=GTF3C4 PE=1 SV=2	2	1	1	1	1	822	91.9	6.65	0	1
Master Protein	A0A0A6YYJ8	Putative RNA-binding protein Luc7-like 2 OS=Homo sapiens OX=9606 GN=LUC7L2 PE=3 SV=1	8	3	5	3	1	458	54.2	10.13	0	3
Master Protein	Q5H9R7	Serine/threonine-protein phosphatase 6 regulatory subunit 3 OS=Homo sapiens OX=9606 GN=PPP6R3 PE=1 SV=2	2	1	1	1	1	873	97.6	4.6	0	1
Master Protein	H7C2Q8	EBNA1 binding protein 2 OS=Homo sapiens OX=9606 GN=EBNA1BP2 PE=1 SV=1	2	1	3	1	1	361	40.7	9.98	0	1
Master Protein	P78406	mRNA export factor RAE1 OS=Homo sapiens OX=9606 GN=RAE1 PE=1 SV=1	2	1	3	1	1	368	40.9	7.83	0	1
Master Protein	A0A087X256	WASH complex subunit 4 OS=Homo sapiens OX=9606 GN=WASHC4 PE=1 SV=1	1	1	2	1	1	1174	136.4	7.44	0	1
Master Protein	Q14934	Nuclear factor of activated T-cells, cytoplasmic 4 OS=Homo sapiens OX=9606 GN=NFATC4 PE=1 SV=2	1	1	3	1	1	902	95.4	5.38	0	1
Master Protein	A0A7I2V3S3	Eukaryotic translation initiation factor 3 subunit E OS=Homo sapiens OX=9606 GN=EIF3E PE=1 SV=1	16	7	15	7	1	507	59.3	5.88	3.85	7
Master Protein	A0A7P0T9U7	Splicing factor 1 OS=Homo sapiens OX=9606 GN=SF1 PE=1 SV=1	10	5	16	5	1	764	80.3	9.2	1.75	5
Master Protein	G8JLB6	Heterogeneous nuclear ribonucleoprotein H1 OS=Homo sapiens OX=9606 GN=HNRNPH1 PE=1 SV=1	30	9	47	4	1	472	51.2	6.8	26.27	9
Master Protein	E9PLP8	Cleavage stimulation factor subunit 3 OS=Homo sapiens OX=9606 GN=CSTF3 PE=1 SV=2	3	1	3	1	1	749	86.2	7.65	0	1
Master Protein	Q9H1R3	Myosin light chain kinase 2, skeletal/cardiac muscle OS=Homo sapiens OX=9606 GN=MYLK2 PE=1 SV=3	1	1	2	1	1	596	64.6	7.02	0	1
Master Protein	A0A0U1RRM4	Polypyrimidine tract-binding protein 1 OS=Homo sapiens OX=9606 GN=PTBP1 PE=1 SV=1	42	14	58	14	1	588	62.4	9.1	24.32	14
Master Protein	M0R0C6	KH-type splicing regulatory protein OS=Homo sapiens OX=9606 GN=KHSRP PE=1 SV=2	24	14	42	13	1	747	76.6	7.33	7.76	14
Master Protein	E9PRY8	Elongation factor 1-delta OS=Homo sapiens OX=9606 GN=EEF1D PE=1 SV=1	13	8	27	8	1	697	76.5	7.05	9.32	8
Master Protein	J3KTA4	Probable ATP-dependent RNA helicase DDX5 OS=Homo sapiens OX=9606 GN=DDX5 PE=1 SV=1	28	16	48	11	1	614	69	8.85	22.22	16
Master Protein	O15213	WD repeat-containing protein 46 OS=Homo sapiens OX=9606 GN=WDR46 PE=1 SV=3	2	1	1	1	1	610	68	9.67	0	1
Master Protein	A0A804CD06	Serine/threonine-protein phosphatase 2A activator OS=Homo sapiens OX=9606 GN=PTPA PE=1 SV=1	3	1	4	1	1	373	41.7	7.05	0	1
Master Protein	A0A0C4DG89	RNA helicase OS=Homo sapiens OX=9606 GN=DDX46 PE=1 SV=1	1	1	3	1	1	1032	117.4	9.29	0	1
Master Protein	E5RJD8	Tubulin-specific chaperone A OS=Homo sapiens OX=9606 GN=TBCA PE=1 SV=1	39	6	16	6	1	119	14.3	5.12	2.09	6
Master Protein	J3KTL2	Serine/arginine-rich splicing factor 1 OS=Homo sapiens OX=9606 GN=SRSF1 PE=1 SV=1	20	5	14	5	1	253	28.3	10.08	7.68	5
Master Protein	H3BS72	Very-long-chain (3R)-3-hydroxyacyl-CoA dehydratase OS=Homo sapiens OX=9606 GN=HACD3 PE=1 SV=1	9	3	7	3	1	400	47.1	8.85	2.06	3
Master Protein	H0YHG0	DnaJ homolog subfamily C member 14 (Fragment) OS=Homo sapiens OX=9606 PE=1 SV=1	6	2	4	2	1	523	59.1	8.59	0	2
Master Protein	O75828	Carbonyl reductase [NADPH] 3 OS=Homo sapiens OX=9606 GN=CBR3 PE=1 SV=3	5	1	4	1	1	277	30.8	6.18	0	1
Master Protein	C9JIF9	Acylamino-acid-releasing enzyme OS=Homo sapiens OX=9606 GN=APEH PE=1 SV=1	2	1	1	1	1	737	81.6	5.54	0	1
Master Protein	A0A8I5KX04	PCF11 cleavage and polyadenylation factor subunit OS=Homo sapiens OX=9606 GN=PCF11 PE=1 SV=1	1	1	4	1	1	1686	187.9	8.66	0	1
Master Protein	A6NEM2	Host cell factor C1 OS=Homo sapiens OX=9606 GN=HCFC1 PE=1 SV=2	2	3	7	3	1	2080	213.3	7.33	0	3
Master Protein	Q8NFZ0	F-box DNA helicase 1 OS=Homo sapiens OX=9606 GN=FBH1 PE=1 SV=2	1	1	4	1	1	1043	117.6	8.25	0	1
Master Protein	A0A0A0MRR7	U1 small nuclear ribonucleoprotein C OS=Homo sapiens OX=9606 GN=SNRPC PE=1 SV=1	10	1	4	1	1	180	19.7	9.58	0	1
Master Protein	Q5JPU2	Pyruvate dehydrogenase E1 component subunit alpha OS=Homo sapiens OX=9606 GN=PDHA1 PE=1 SV=2	17	7	21	7	1	418	46.4	8.29	13.81	7
Master Protein	E9PF18	Hydroxyacyl-CoA dehydrogenase OS=Homo sapiens OX=9606 GN=HADH PE=1 SV=2	21	4	10	4	1	390	42.1	9.26	0	4
Master Protein	Q9NQZ2	Something about silencing protein 10 OS=Homo sapiens OX=9606 GN=UTP3 PE=1 SV=1	2	1	2	1	1	479	54.5	5.62	0	1
Master Protein	G3V5Z7	Proteasome subunit alpha type OS=Homo sapiens OX=9606 GN=PSMA6 PE=1 SV=1	18	4	11	4	1	252	28.1	6.76	4.45	4
Master Protein	A0A6Q8PFU3	Platelet-activating factor acetylhydrolase IB subunit alpha OS=Homo sapiens OX=9606 GN=PAFAH1B1 PE=1 SV=1	7	2	6	2	1	428	48.7	7.06	0	2
Master Protein	Q9H840	Gem-associated protein 7 OS=Homo sapiens OX=9606 GN=GEMIN7 PE=1 SV=1	10	1	2	1	1	131	14.5	7.4	0	1
Master Protein	A0A2R8YG02	DNA mismatch repair protein OS=Homo sapiens OX=9606 GN=MSH2 PE=1 SV=1	3	2	6	2	1	938	105	6.24	1.81	2
Master Protein	Q13564	NEDD8-activating enzyme E1 regulatory subunit OS=Homo sapiens OX=9606 GN=NAE1 PE=1 SV=1	2	1	2	1	1	534	60.2	5.4	0	1
Master Protein	P40937	Replication factor C subunit 5 OS=Homo sapiens OX=9606 GN=RFC5 PE=1 SV=1	4	1	3	1	1	340	38.5	7.2	0	1
Master Protein	Q01780	Exosome complex component 10 OS=Homo sapiens OX=9606 GN=EXOSC10 PE=1 SV=2	2	1	3	1	1	885	100.8	8.46	0	1
Master Protein	Q7Z4W1	L-xylulose reductase OS=Homo sapiens OX=9606 GN=DCXR PE=1 SV=2	3	1	3	1	1	244	25.9	8.1	0	1
Master Protein	P63151	Serine/threonine-protein phosphatase 2A 55 kDa regulatory subunit B alpha isoform OS=Homo sapiens OX=9606 GN=PPP2R2A PE=1 SV=1	3	1	2	1	1	447	51.7	6.2	0	1
Master Protein	H3BPE7	FUS RNA binding protein OS=Homo sapiens OX=9606 GN=FUS PE=1 SV=1	9	3	14	3	1	527	53.5	9.36	1.6	3
Master Protein	O75113	NEDD4-binding protein 1 OS=Homo sapiens OX=9606 GN=N4BP1 PE=1 SV=4	1	1	1	1	1	896	100.3	5.36	0	1
Master Protein	A0A494C1K3	General transcription factor IIi OS=Homo sapiens OX=9606 GN=GTF2I PE=1 SV=1	16	13	31	13	1	1159	131	8.69	5.24	13
Master Protein	A0A0D9SF53	RNA helicase OS=Homo sapiens OX=9606 GN=DDX3X PE=1 SV=1	27	15	54	14	1	733	81.4	8.07	22.58	15
Master Protein	A0A024QZP7	Cyclin dependent kinase 1 OS=Homo sapiens OX=9606 GN=CDK1 PE=1 SV=1	37	9	22	7	1	297	34.1	8.4	3.91	9
Master Protein	A0A994J4R3	H1.10 linker histone OS=Homo sapiens OX=9606 GN=H1-10 PE=1 SV=1	13	3	5	3	1	264	27.8	11.27	3.61	3
Master Protein	Q9UKA9	Polypyrimidine tract-binding protein 2 OS=Homo sapiens OX=9606 GN=PTBP2 PE=1 SV=1	2	1	2	1	1	531	57.5	8.66	0	1
Master Protein	A0A494C028	DEK proto-oncogene OS=Homo sapiens OX=9606 GN=DEK PE=1 SV=1	12	4	13	4	1	380	43.2	8.57	3.58	4
Master Protein	A0A7N4I394	Pre-mRNA processing factor 40 homolog A OS=Homo sapiens OX=9606 GN=PRPF40A PE=1 SV=1	1	1	2	1	1	994	112.3	7.96	0	1
Master Protein	J3KN66	Torsin-1A-interacting protein 1 OS=Homo sapiens OX=9606 GN=TOR1AIP1 PE=1 SV=1	6	3	10	3	1	599	67.8	7.9	0	3
Master Protein	H0Y886	NADH dehydrogenase [ubiquinone] 1 beta subcomplex subunit 5, mitochondrial (Fragment) OS=Homo sapiens OX=9606 GN=NDUFB5 PE=1 SV=1	4	1	2	1	1	206	23.5	9.6	0	1
Master Protein	Q9Y4W2	Ribosomal biogenesis protein LAS1L OS=Homo sapiens OX=9606 GN=LAS1L PE=1 SV=2	1	1	1	1	1	734	83	4.73	0	1
Master Protein	Q99626	Homeobox protein CDX-2 OS=Homo sapiens OX=9606 GN=CDX2 PE=1 SV=3	4	1	3	1	1	313	33.5	9.63	0	1
Master Protein	H0Y8U8	Afadin, adherens junction formation factor OS=Homo sapiens OX=9606 GN=AFDN PE=1 SV=3	1	1	3	1	1	1890	213.4	6.67	0	1
Master Protein	Q969Q0	Ribosomal protein eL42-like OS=Homo sapiens OX=9606 GN=RPL36AL PE=1 SV=3	16	2	5	2	1	106	12.5	10.65	2.26	2
Master Protein	A0A6Q8PHC9	Elongator complex protein 1 OS=Homo sapiens OX=9606 GN=ELP1 PE=1 SV=1	1	1	2	1	1	1346	151.7	5.86	0	1
Master Protein	P54132	RecQ-like DNA helicase BLM OS=Homo sapiens OX=9606 GN=BLM PE=1 SV=1	1	1	1	1	1	1417	158.9	7.49	0	1
Master Protein	H3BLV9	non-specific serine/threonine protein kinase (Fragment) OS=Homo sapiens OX=9606 GN=SRPK1 PE=1 SV=1	3	2	6	2	1	671	76	6.28	0	2
Master Protein	A0A8V8TMQ1	RNA-binding protein FXR1 OS=Homo sapiens OX=9606 GN=FXR1 PE=1 SV=1	8	4	13	4	1	650	72.7	6.16	0	4
Master Protein	D6R956	Ubiquitin carboxyl-terminal hydrolase OS=Homo sapiens OX=9606 GN=UCHL1 PE=1 SV=1	21	3	8	3	1	241	26.8	5.81	0	3
Master Protein	P49916	DNA ligase 3 OS=Homo sapiens OX=9606 GN=LIG3 PE=1 SV=2	1	1	3	1	1	1009	112.8	9.01	0	1
Master Protein	F6VRR5	DNA polymerase delta interacting protein 3 OS=Homo sapiens OX=9606 GN=POLDIP3 PE=1 SV=1	3	1	1	1	1	438	48.1	9.92	0	1
Master Protein	A0A7P0T8N8	Transcription elongation regulator 1 OS=Homo sapiens OX=9606 GN=TCERG1 PE=1 SV=1	4	3	8	3	1	1115	125.9	8.92	0	3
Master Protein	G3V5T9	Cyclin-dependent kinase 2 OS=Homo sapiens OX=9606 GN=CDK2 PE=1 SV=1	10	3	9	1	1	346	39.2	8.62	1.7	3
Master Protein	A0A7P0Z445	non-specific serine/threonine protein kinase OS=Homo sapiens OX=9606 GN=VRK1 PE=1 SV=1	5	2	8	2	1	448	51.3	7.87	0	2
Master Protein	Q9BQE3	Tubulin alpha-1C chain OS=Homo sapiens OX=9606 GN=TUBA1C PE=1 SV=1	46	15	69	1	1	449	49.9	5.1	66.9	15
Master Protein	Q14157	Ubiquitin-associated protein 2-like OS=Homo sapiens OX=9606 GN=UBAP2L PE=1 SV=2	1	1	3	1	1	1087	114.5	7.11	0	1
Master Protein	Q9HB07	MYG1 exonuclease OS=Homo sapiens OX=9606 GN=MYG1 PE=1 SV=4	2	1	3	1	1	376	42.5	6.84	0	1
Master Protein	A0A6Q8PGK1	Heat shock protein beta-1 OS=Homo sapiens OX=9606 GN=HSPB1 PE=1 SV=1	7	1	2	1	1	215	23.7	6.4	0	1
Master Protein	Q9UKJ3	G patch domain-containing protein 8 OS=Homo sapiens OX=9606 GN=GPATCH8 PE=1 SV=2	1	1	4	1	1	1502	164.1	8.66	0	1
Master Protein	Q9HBD4	SMARCA4 isoform 2 OS=Homo sapiens OX=9606 GN=SMARCA4 PE=1 SV=1	2	3	6	3	1	1679	188	8.19	0	3
Master Protein	A0A8I5KX72	NFKB repressing factor OS=Homo sapiens OX=9606 GN=NKRF PE=1 SV=1	1	1	2	1	1	783	88	8.76	1.68	1
Master Protein	Q9Y3B4	Splicing factor 3B subunit 6 OS=Homo sapiens OX=9606 GN=SF3B6 PE=1 SV=1	10	1	3	1	1	125	14.6	9.38	0	1
Master Protein	B8ZZN6	Small ubiquitin-related modifier 1 OS=Homo sapiens OX=9606 GN=SUMO1 PE=1 SV=1	8	1	5	1	1	146	16.6	6.2	0	1
Master Protein	A0A8V8TLA4	Small ribosomal subunit protein uS2 OS=Homo sapiens OX=9606 GN=RPSA PE=1 SV=1	38	10	39	10	1	331	37	5.16	12.39	10
Master Protein	A0A994J3Q8	Far upstream element binding protein 1 OS=Homo sapiens OX=9606 GN=FUBP1 PE=1 SV=1	17	10	28	8	1	666	69.7	7.84	3.7	10
Master Protein	F8W0W8	Serine/threonine-protein phosphatase OS=Homo sapiens OX=9606 GN=PPP1CC PE=1 SV=1	23	6	18	1	1	332	38.2	6.83	8.58	6
Master Protein	B4DUC8	S-methyl-5'-thioadenosine phosphorylase OS=Homo sapiens OX=9606 GN=MTAP PE=1 SV=1	8	1	2	1	1	300	33.2	7.46	0	1
Master Protein	Q9NVE7	4'-phosphopantetheine phosphatase OS=Homo sapiens OX=9606 GN=PANK4 PE=1 SV=1	1	1	1	1	1	773	85.9	6.28	0	1
Master Protein	Q9Y3A4	Ribosomal RNA-processing protein 7 homolog A OS=Homo sapiens OX=9606 GN=RRP7A PE=1 SV=2	5	1	2	1	1	280	32.3	9.58	0	1
Master Protein	O15085	Rho guanine nucleotide exchange factor 11 OS=Homo sapiens OX=9606 GN=ARHGEF11 PE=1 SV=1	1	1	4	1	1	1522	167.6	5.5	0	1
Master Protein	P01112	GTPase HRas OS=Homo sapiens OX=9606 GN=HRAS PE=1 SV=1	6	1	2	1	1	189	21.3	5.31	0	1
Master Protein	Q7L5D6	Golgi to ER traffic protein 4 homolog OS=Homo sapiens OX=9606 GN=GET4 PE=1 SV=1	5	1	4	1	1	327	36.5	5.41	0	1
Master Protein	Q86XP3	ATP-dependent RNA helicase DDX42 OS=Homo sapiens OX=9606 GN=DDX42 PE=1 SV=1	1	1	2	1	1	938	102.9	7.02	0	1
Master Protein	E9PB61	Aly/REF export factor OS=Homo sapiens OX=9606 GN=ALYREF PE=1 SV=1	19	3	17	3	1	264	27.5	11.05	10.33	3
Master Protein	Q9UNX4	WD repeat-containing protein 3 OS=Homo sapiens OX=9606 GN=WDR3 PE=1 SV=1	1	1	1	1	1	943	106	6.64	0	1
Master Protein	Q9UK32	Ribosomal protein S6 kinase alpha-6 OS=Homo sapiens OX=9606 GN=RPS6KA6 PE=1 SV=1	4	1	1	1	1	745	83.8	6.34	0	1
Master Protein	A0A0S2Z4Z6	Serine and arginine repetitive matrix 1 (Fragment) OS=Homo sapiens OX=9606 GN=SRRM1 PE=1 SV=1	1	1	2	1	1	918	103.9	11.84	0	1
Master Protein	O95400	CD2 antigen cytoplasmic tail-binding protein 2 OS=Homo sapiens OX=9606 GN=CD2BP2 PE=1 SV=1	4	1	1	1	1	341	37.6	4.61	0	1
Master Protein	Q5JTJ3	Cytochrome c oxidase assembly factor 6 homolog OS=Homo sapiens OX=9606 GN=COA6 PE=1 SV=1	11	1	2	1	1	125	14.1	8.25	0	1
Master Protein	O75694	Nuclear pore complex protein Nup155 OS=Homo sapiens OX=9606 GN=NUP155 PE=1 SV=1	1	1	1	1	1	1391	155.1	6.16	0	1
Master Protein	P67775	Serine/threonine-protein phosphatase 2A catalytic subunit alpha isoform OS=Homo sapiens OX=9606 GN=PPP2CA PE=1 SV=1	14	3	6	3	1	309	35.6	5.54	0	3
Master Protein	A0A994J749	Inosine-5'-monophosphate dehydrogenase OS=Homo sapiens OX=9606 GN=IMPDH PE=3 SV=1	15	14	50	14	1	1194	131.6	6.46	17.71	14
Master Protein	A0A087WUB9	Catenin beta like 1 OS=Homo sapiens OX=9606 GN=CTNNBL1 PE=1 SV=1	1	1	3	1	1	568	65.7	5.02	0	1
Master Protein	D6RFN0	COP9 signalosome complex subunit 4 OS=Homo sapiens OX=9606 GN=COPS4 PE=1 SV=1	5	2	10	2	1	438	49.7	5.81	0	2
Master Protein	Q9Y5Y2	Cytosolic Fe-S cluster assembly factor NUBP2 OS=Homo sapiens OX=9606 GN=NUBP2 PE=1 SV=1	5	1	1	1	1	271	28.8	5.83	0	1
Master Protein	A0A8V8TRH9	Serine/threonine-protein phosphatase OS=Homo sapiens OX=9606 GN=PPP1CB PE=1 SV=1	21	6	17	1	1	368	41.3	6.54	8.58	6
Master Protein	Q8N196	Homeobox protein SIX5 OS=Homo sapiens OX=9606 GN=SIX5 PE=1 SV=3	1	1	3	1	1	739	74.5	4.96	0	1
Master Protein	D6RBZ0	Heterogeneous nuclear ribonucleoprotein A/B OS=Homo sapiens OX=9606 GN=HNRNPAB PE=1 SV=1	10	3	16	2	1	327	35.7	6.95	12.11	3
Master Protein	Q12765	Secernin-1 OS=Homo sapiens OX=9606 GN=SCRN1 PE=1 SV=2	3	1	2	1	1	414	46.4	4.75	0	1
Master Protein	Q8TBC4	NEDD8-activating enzyme E1 catalytic subunit OS=Homo sapiens OX=9606 GN=UBA3 PE=1 SV=2	2	1	2	1	1	463	51.8	5.45	0	1
Master Protein	E9PL19	Poly(U)-binding-splicing factor PUF60 OS=Homo sapiens OX=9606 GN=PUF60 PE=1 SV=2	14	5	13	5	1	596	64	5.45	0	5
Master Protein	A0A8I5KWT8	Myosin-9 OS=Homo sapiens OX=9606 GN=MYH9 PE=1 SV=1	19	27	72	27	1	1981	229	5.64	6.75	27
Master Protein	O60941	Dystrobrevin beta OS=Homo sapiens OX=9606 GN=DTNB PE=1 SV=1	4	1	2	1	1	627	71.3	7.91	0	1
Master Protein	Q96JQ2	Calmin OS=Homo sapiens OX=9606 GN=CLMN PE=1 SV=1	1	1	3	1	1	1002	111.6	4.94	0	1
Master Protein	H7C2N1	Prothymosin alpha (Fragment) OS=Homo sapiens OX=9606 GN=PTMA PE=1 SV=1	18	4	19	4	1	148	15.8	4.23	17.81	4
Master Protein	A0A0C4DGG9	DNA helicase OS=Homo sapiens OX=9606 GN=CHD4 PE=1 SV=1	5	9	23	9	1	1937	220.3	6.02	4.29	9
Master Protein	Q5VV67	Peroxisome proliferator-activated receptor gamma coactivator-related protein 1 OS=Homo sapiens OX=9606 GN=PPRC1 PE=1 SV=1	1	1	1	1	1	1664	177.4	6.51	0	1
Master Protein	A0A7P0TB45	Peptidyl-prolyl cis-trans isomerase OS=Homo sapiens OX=9606 GN=PPIB PE=1 SV=1	40	9	29	9	1	216	23.8	9.42	17.57	9
Master Protein	M0R2B7	DNA polymerase OS=Homo sapiens OX=9606 GN=POLD1 PE=1 SV=1	1	1	3	1	1	1133	126.3	7.21	3.51	1
Master Protein	B4DUQ1	Heterogeneous nuclear ribonucleoprotein K OS=Homo sapiens OX=9606 GN=HNRNPK PE=1 SV=1	41	16	73	16	1	439	48.5	5.92	30.19	16
Master Protein	O75064	DENN domain-containing protein 4B OS=Homo sapiens OX=9606 GN=DENND4B PE=1 SV=4	2	1	1	1	1	1496	163.7	7.21	0	1
Master Protein	A0A669KB89	Scribble planar cell polarity protein OS=Homo sapiens OX=9606 GN=SCRIB PE=1 SV=1	1	1	2	1	1	1658	177.7	5.14	0	1
Master Protein	A0A0C4DGU5	Nucleolar protein 16 OS=Homo sapiens OX=9606 GN=NOP16 PE=1 SV=1	8	1	1	1	1	231	26.4	10.36	0	1
Master Protein	A0A1W2PNX8	Unc-45 myosin chaperone A OS=Homo sapiens OX=9606 GN=UNC45A PE=1 SV=1	2	2	3	2	1	1084	118.3	6.71	0	2
Master Protein	A0A0D9SGE8	PHD finger protein 6 OS=Homo sapiens OX=9606 GN=PHF6 PE=1 SV=1	2	1	3	1	1	366	41.3	8.68	0	1
Master Protein	A8MXP9	Matrin 3 OS=Homo sapiens OX=9606 GN=MATR3 PE=1 SV=1	22	14	50	14	1	895	99.9	6.04	18.13	14
Master Protein	D6W5Y5	Cold-inducible RNA-binding protein OS=Homo sapiens OX=9606 GN=CIRBP PE=1 SV=1	12	2	5	2	1	297	31.9	9.61	2.21	2
Master Protein	K7ERQ8	PCAF N-terminal domain-containing protein (Fragment) OS=Homo sapiens OX=9606 PE=3 SV=1	20	4	11	4	1	282	31.4	7.42	1.65	4
Master Protein	Q9NVI1	Fanconi anemia group I protein OS=Homo sapiens OX=9606 GN=FANCI PE=1 SV=4	2	2	6	2	1	1328	149.2	6.74	0	2
Master Protein	A0A6I8PU73	DnaJ heat shock protein family (Hsp40) member C7 OS=Homo sapiens OX=9606 GN=DNAJC7 PE=1 SV=1	7	3	8	3	1	497	56.7	7.14	1.69	3
Master Protein	A0A0A0MRM9	Nucleolar and coiled-body phosphoprotein 1 (Fragment) OS=Homo sapiens OX=9606 GN=NOLC1 PE=1 SV=1	4	2	5	2	1	708	74.6	9.47	0	2
Master Protein	Q9C030	Tripartite motif-containing protein 6 OS=Homo sapiens OX=9606 GN=TRIM6 PE=1 SV=1	2	1	5	1	1	488	56.4	7.55	0	1
Master Protein	Q5T760	Serine and arginine rich splicing factor 11 OS=Homo sapiens OX=9606 GN=SRSF11 PE=1 SV=2	8	2	6	2	1	491	54.3	10.45	0	2
Master Protein	A0A6Q8PFJ0	Lamin A/C OS=Homo sapiens OX=9606 GN=LMNA PE=1 SV=1	8	6	11	6	1	729	80.9	8.27	3.86	6
Master Protein	K7ESQ2	Kinetochore protein Spc24 (Fragment) OS=Homo sapiens OX=9606 GN=SPC24 PE=1 SV=1	8	1	1	1	1	209	23.5	4.86	0	1
Master Protein	B7Z9C2	Nucleosome assembly protein 1 like 1 OS=Homo sapiens OX=9606 GN=NAP1L1 PE=1 SV=1	20	5	20	1	1	349	40.5	4.58	5.97	5
Master Protein	Q9Y4A0	Jerky protein homolog-like OS=Homo sapiens OX=9606 GN=JRKL PE=2 SV=2	2	1	3	1	1	524	59.9	8.09	0	1
Master Protein	P41567	Eukaryotic translation initiation factor 1 OS=Homo sapiens OX=9606 GN=EIF1 PE=1 SV=1	14	1	3	1	1	113	12.7	7.44	0	1
Master Protein	E9PI41	Exosome component 4 (Fragment) OS=Homo sapiens OX=9606 GN=EXOSC4 PE=1 SV=8	7	2	6	2	1	261	28.3	6.44	0	2
Master Protein	A0A087WWM6	Proline dehydrogenase OS=Homo sapiens OX=9606 GN=PRODH PE=1 SV=1	4	1	3	1	1	600	68	7.87	0	1
Master Protein	A0A0B4J1V8	HCG2039996 OS=Homo sapiens OX=9606 GN=PPAN-P2RY11 PE=3 SV=1	2	1	2	1	1	794	87.9	9.51	0	1
Master Protein	J3KSK3	Anaphase promoting complex subunit 11 (Fragment) OS=Homo sapiens OX=9606 GN=ANAPC11 PE=1 SV=1	12	1	2	1	1	111	11.8	9.72	0	1
Master Protein	Q04206	Transcription factor p65 OS=Homo sapiens OX=9606 GN=RELA PE=1 SV=2	2	1	3	1	1	551	60.2	5.68	0	1
Master Protein	P61457	Pterin-4-alpha-carbinolamine dehydratase OS=Homo sapiens OX=9606 GN=PCBD1 PE=1 SV=2	8	1	4	1	1	104	12	6.8	3.32	1
Master Protein	P26232	Catenin alpha-2 OS=Homo sapiens OX=9606 GN=CTNNA2 PE=1 SV=5	3	2	3	2	1	953	105.2	5.71	0	2
Master Protein	X6R4W8	Zinc finger protein 207 OS=Homo sapiens OX=9606 GN=ZNF207 PE=1 SV=1	5	2	7	2	1	497	52.6	8.47	0	2
Master Protein	I3L0A0	HCG2044781 OS=Homo sapiens OX=9606 GN=PEDS1-UBE2V1 PE=3 SV=1	5	2	5	1	1	370	42.2	6.71	4.26	2
Master Protein	Q9BV68	E3 ubiquitin-protein ligase RNF126 OS=Homo sapiens OX=9606 GN=RNF126 PE=1 SV=2	8	1	2	1	1	311	33.8	5.47	0	1
Master Protein	Q9BUI4	DNA-directed RNA polymerase III subunit RPC3 OS=Homo sapiens OX=9606 GN=POLR3C PE=1 SV=1	2	1	1	1	1	534	60.6	7.31	0	1
Master Protein	H3BVG0	Nuclear pore complex protein Nup93 OS=Homo sapiens OX=9606 GN=NUP93 PE=1 SV=1	14	7	15	7	1	880	99.5	5.73	0	7
Master Protein	A0A7P0Z489	non-specific serine/threonine protein kinase OS=Homo sapiens OX=9606 GN=OBSCN PE=1 SV=1	0	1	3	1	1	8925	972.6	5.99	0	1
Master Protein	A0A8V8TN67	SP110 nuclear body protein OS=Homo sapiens OX=9606 GN=SP110 PE=1 SV=1	3	1	2	1	1	592	66.8	8.54	0	1
Master Protein	P15259	Phosphoglycerate mutase 2 OS=Homo sapiens OX=9606 GN=PGAM2 PE=1 SV=3	18	4	14	4	1	253	28.7	8.88	11.3	4
Master Protein	Q9HAV4	Exportin-5 OS=Homo sapiens OX=9606 GN=XPO5 PE=1 SV=1	1	1	1	1	1	1204	136.2	5.8	0	1
Master Protein	A0A7I2V4H9	ASH1 like histone lysine methyltransferase OS=Homo sapiens OX=9606 GN=ASH1L PE=1 SV=1	0	1	1	1	1	2969	332.6	9.39	0	1
Master Protein	Q8WTT2	Nucleolar complex protein 3 homolog OS=Homo sapiens OX=9606 GN=NOC3L PE=1 SV=1	2	1	1	1	1	800	92.5	9.17	0	1
Master Protein	P07205	Phosphoglycerate kinase 2 OS=Homo sapiens OX=9606 GN=PGK2 PE=1 SV=3	14	4	21	4	1	417	44.8	8.54	14.6	4
Master Protein	A0A7I2V4F7	Serine/threonine-protein phosphatase OS=Homo sapiens OX=9606 GN=PPP1CA PE=1 SV=1	23	6	17	1	1	335	37.8	7.05	8.58	6
Master Protein	A0A3B3IT92	DNA replication licensing factor MCM4 OS=Homo sapiens OX=9606 GN=MCM4 PE=1 SV=1	5	4	13	4	1	904	100.7	6.95	5.79	4
Master Protein	A0A7I2V535	Non-POU domain containing octamer binding OS=Homo sapiens OX=9606 GN=NONO PE=1 SV=1	28	12	37	11	1	501	57.6	9.33	23.08	12
Master Protein	A0A7I2V490	DNA (cytosine-5)-methyltransferase OS=Homo sapiens OX=9606 GN=DNMT1 PE=1 SV=1	2	2	2	2	1	1658	187.2	7.9	0	2
Master Protein	B4DLN1	cDNA FLJ60124, highly similar to Mitochondrial dicarboxylate carrier OS=Homo sapiens OX=9606 PE=2 SV=1	10	2	5	2	1	442	48.1	9.52	4.84	2
Master Protein	C9JZI7	Nucleosome assembly protein 1 like 4 OS=Homo sapiens OX=9606 GN=NAP1L4 PE=1 SV=2	5	2	6	1	1	398	45.5	4.7	2.24	2
Master Protein	Q8N3K9	Cardiomyopathy-associated protein 5 OS=Homo sapiens OX=9606 GN=CMYA5 PE=1 SV=3	0	1	1	1	1	4069	448.9	4.78	0	1
Master Protein	A0A7P0Z4P5	Solute carrier family 3 member 2 OS=Homo sapiens OX=9606 GN=SLC3A2 PE=1 SV=1	11	6	18	6	1	654	70.4	5.21	3.54	6
Master Protein	A0A5H1ZRQ2	RNA helicase OS=Homo sapiens OX=9606 GN=DDX17 PE=1 SV=2	21	14	45	9	1	731	80.4	8.37	20.78	14
Master Protein	A0A7I2YQE1	Importin subunit alpha OS=Homo sapiens OX=9606 GN=KPNA2 PE=1 SV=1	25	8	23	8	1	529	57.8	5.67	2.21	8
Master Protein	A0A804HL01	Adducin 1 OS=Homo sapiens OX=9606 GN=ADD1 PE=1 SV=1	2	1	1	1	1	799	87.6	5.76	0	1
Master Protein	Q9HCE1	Helicase MOV-10 OS=Homo sapiens OX=9606 GN=MOV10 PE=1 SV=2	1	1	4	1	1	1003	113.6	8.82	0	1
Master Protein	J3KQ32	Obg-like ATPase 1 OS=Homo sapiens OX=9606 GN=OLA1 PE=1 SV=1	19	6	17	6	1	416	46.9	8.06	6.25	6
Master Protein	A0A7P0T954	Cullin 4B OS=Homo sapiens OX=9606 GN=CUL4B PE=1 SV=1	8	7	13	7	1	933	106.8	8.37	1.73	7
Master Protein	A0A087X0H9	RNA binding motif protein 26 OS=Homo sapiens OX=9606 GN=RBM26 PE=1 SV=1	1	1	2	1	1	1009	113.7	9.16	2.09	1
Master Protein	E7ETY2	Treacle ribosome biogenesis factor 1 OS=Homo sapiens OX=9606 GN=TCOF1 PE=1 SV=1	4	5	15	5	1	1488	152.2	8.85	6.05	5
Master Protein	C9JU26	ATP synthase subunit f, mitochondrial OS=Homo sapiens OX=9606 GN=ATP5MF PE=1 SV=1	11	1	3	1	1	98	11.4	9.86	0	1
Master Protein	A0A0C4DFV9	SET nuclear proto-oncogene OS=Homo sapiens OX=9606 GN=SET PE=1 SV=2	27	5	23	1	1	296	34.5	4.34	0	5
Master Protein	P00441	Superoxide dismutase [Cu-Zn] OS=Homo sapiens OX=9606 GN=SOD1 PE=1 SV=2	9	1	1	1	1	154	15.9	6.13	0	1
Master Protein	P15104	Glutamine synthetase OS=Homo sapiens OX=9606 GN=GLUL PE=1 SV=4	5	1	1	1	1	373	42	6.89	0	1
Master Protein	Q70UQ0	Inhibitor of nuclear factor kappa-B kinase-interacting protein OS=Homo sapiens OX=9606 GN=IKBIP PE=1 SV=1	3	1	1	1	1	350	39.3	9.17	0	1
Master Protein	P26440	Isovaleryl-CoA dehydrogenase, mitochondrial OS=Homo sapiens OX=9606 GN=IVD PE=1 SV=2	2	1	2	1	1	426	46.6	8.05	0	1
Master Protein	Q9Y3D8	Adenylate kinase isoenzyme 6 OS=Homo sapiens OX=9606 GN=AK6 PE=1 SV=1	6	1	2	1	1	172	20	4.58	0	1

## Sheet: Localization of proteins
Accession No	Nucleus	ER	Mitochondria	Cytoplasma	Extrcellular Side
Q13423	-	-	+	+	-
P40227	-	-	-	+	+
Q16181	+	-	-	+	+
P26368	+	-	-	-	-
O95232	+	-	-	-	-
P11310	+	-	+	+	-
O00624	-	-	-	-	-
Q96IU4	+	-	-	+	+
Q9H9B4	-	-	+	+	-
Q6IBS0	-	-	-	+	+
Q00796	-	-	+	+	+
P16403	+	-	-	-	-
P37198	+	-	-	+	-
P13804	-	-	+	+	-
Q8WWM7	+	-	-	+	-
P46777	+	+	-	+	+
P12074	-	-	+	+	-
Q9UJS0	-	-	+	+	-
Q14498	+	-	-	-	-
P62851	+	-	-	+	+
Q5T9A4	-	-	+	+	-
Q9UNM6	+	-	-	+	+
P43897	+	-	+	+	-
P26599	+	-	-	-	+
O00541	+	-	-	+	-
P51570	-	-	-	+	+
Q9UHQ9	-	+	+	+	+
P49588	-	-	+	+	+
Q96CX2	-	-	-	-	-
O43707	+	-	-	+	+
Q8WUM4	-	+	-	+	+
P48735	-	-	+	+	+
P55884	+	-	-	+	+
P10515	-	-	+	+	-
Q9NX58	+	-	-	+	-
O43242	+	-	-	+	+
Q15392	+	+	-	+	-
O96019	+	-	-	-	-
Q9Y281	+	-	-	+	+
P0DP25	+	-	-	+	-
O75821	+	-	-	+	-
Q15041	-	+	-	+	-
Q15005	-	+	-	+	-
P38117	-	-	+	+	-
Q9UKK9	+	-	-	+	+
P04080	+	-	-	+	+
P46459	-	-	-	+	-
Q9UG63	-	-	-	-	-
Q9UBU8	+	-	-	-	-
P14866	+	-	-	+	+
P31937	-	-	+	+	-
Q9UKF6	+	-	-	-	-
Q99986	+	-	-	+	-
Q92747	+	-	-	+	+
Q9NUQ9	-	-	+	+	+
P27824	+	+	+	+	+
Q10567	-	-	-	+	-
Q9H910	+	-	-	+	-
P22314	+	-	+	+	+
Q9P0J0	+	-	+	+	-
P04843	-	+	-	+	-
Q9C0C9	+	-	-	+	-
P00338	+	-	+	+	+
P13861	-	-	-	+	+
Q5JTH9	+	-	-	+	-
P35579	+	-	-	+	+
P31689	+	+	+	+	+
Q9H7B2	+	-	-	-	-
Q99714	+	-	+	+	-
Q8IZ52	-	-	+	+	-
O60869	+	-	-	+	-
P60174	+	-	-	+	+
P12081	-	-	+	+	-
Q96EK6	-	+	-	+	-
Q8N766	-	+	-	+	-
P30626	+	+	-	+	+
Q02218	+	-	+	+	-
Q14108	-	+	-	+	+
Q09161	+	-	+	+	-
O14654	-	-	-	+	-
Q9H9J2	+	-	+	+	-
Q86V81	+	-	-	+	+
P78371	-	-	-	+	+
O14744	+	-	-	+	-
Q9H0U6	-	-	+	+	+
P16152	-	-	-	+	+
Q92990	-	-	-	+	-
A8MWD9	+	-	-	+	-
P55265	+	-	-	+	-
Q86Y56	-	-	-	+	-
Q92769	+	-	-	+	-
Q9Y3F4	+	-	-	+	-
O14979	+	-	-	+	-
Q07955	+	-	-	+	-
Q08752	+	-	-	+	-
P68400	+	-	-	+	-
P55084	-	+	+	+	-
P49593	+	-	-	+	-
P11177	+	-	+	+	-
A0AVT1	-	-	-	+	-
Q15819	+	-	-	+	+
P63010	-	-	-	+	-
Q6DKI1	+	-	-	+	-
P46782	+	-	-	+	+
Q9UDW1	-	-	+	+	-
Q9Y3C6	+	-	-	-	-
O75150	+	-	-	-	-
P06899	+	-	-	+	+
O14602	-	-	-	+	-
P31930	-	-	+	+	-
P12004	+	-	-	-	+
P00491	-	-	-	+	+
P15121	+	-	-	+	+
P23526	+	+	-	+	+
Q9BS26	-	+	-	+	+
O60493	-	-	-	+	+
P54577	+	-	-	+	+
Q9Y277	+	-	+	+	+
Q14320	+	-	-	-	-
Q16740	-	-	+	+	-
Q6P5R6	-	-	-	-	-
O43491	+	-	-	+	+
A0A024R1R8	-	-	-	-	-
P51858	+	-	-	+	+
P43490	+	-	-	+	+
Q15435	+	-	-	+	+
Q06830	+	-	-	+	+
Q3ZCQ8	+	-	+	+	-
Q53EL6	+	-	-	+	-
Q9NQ55	+	-	-	-	-
Q9Y2W2	+	-	-	+	-
Q9NVA2	-	-	-	+	-
P46087	+	-	-	-	-
O43395	+	-	-	+	-
P19388	+	-	-	+	-
P62993	+	-	-	+	+
O75794	-	-	-	+	-
Q12788	+	-	-	-	-
Q9NP97	-	-	-	+	-
P36542	-	-	+	+	-
Q14684	+	-	-	+	-
O75369	-	-	-	+	+
P52701	+	-	-	+	-
P09429	+	+	-	+	+
P55809	-	-	+	+	-
P31939	-	-	-	+	+
P13693	+	-	-	+	+
P61011	+	+	-	+	-
Q9NX63	+	-	+	+	+
Q14103	+	-	-	+	-
Q562R1	-	-	-	+	+
P55786	+	-	-	+	+
P53041	+	-	-	+	-
P15374	+	-	-	+	-
O43747	-	-	-	+	-
P16104	+	-	-	-	+
Q9UQ80	+	-	-	+	+
Q00688	+	-	-	-	-
Q9P2E9	-	+	-	+	-
P60660	-	-	-	+	+
P31948	+	-	-	+	-
P11586	-	-	+	+	+
O00487	+	-	-	+	+
Q9Y3T9	+	-	-	+	-
P35222	+	-	-	+	+
P50570	-	-	-	+	+
P06576	+	-	+	+	+
P25705	+	-	+	+	+
P51572	-	+	+	+	-
Q9Y265	+	-	-	+	+
P43243	+	-	-	-	-
Q8NBS9	-	+	-	+	+
O00273	+	-	-	+	-
P48444	-	+	-	+	-
Q6UB35	-	-	+	+	-
Q9UHD1	-	-	-	-	-
P35080	-	-	-	+	+
Q15843	+	-	-	+	+
P61803	-	+	-	+	-
Q8N5M9	-	+	-	+	-
Q9BVK6	-	+	-	+	+
Q9H9A6	-	-	-	-	-
P82979	+	-	-	+	-
Q15436	-	+	-	+	-
P11021	+	+	+	+	+
P07910	+	-	-	+	+
O00264	-	+	+	+	+
Q96CS3	-	+	-	+	+
P41091	+	-	-	+	+
Q9Y3A5	+	-	-	+	-
P49773	+	-	-	+	+
P61353	+	+	-	+	+
Q13526	+	-	-	+	-
O00203	-	-	+	+	-
Q7L2E3	+	-	+	+	-
Q96C01	-	-	-	+	-
O43169	-	-	+	+	-
Q15691	-	-	-	+	-
P07814	+	-	-	+	-
Q13011	-	-	+	+	+
Q13404	+	-	-	+	+
Q15185	+	-	-	+	-
Q99653	+	+	-	+	+
Q16762	-	-	+	+	+
P22626	+	-	-	+	+
P63173	+	-	-	+	-
P23588	-	-	-	+	-
Q5BJF2	+	+	-	+	-
Q99733	+	-	-	+	-
P22695	+	-	+	+	-
Q16643	-	-	-	+	-
Q12905	+	-	-	+	+
Q9UBB4	-	-	-	+	+
Q9NRR5	+	+	-	+	-
O94906	+	-	-	-	-
P07355	+	-	-	+	+
Q13242	+	-	-	-	-
Q96CT7	+	-	-	+	-
Q13620	+	-	-	+	+
P35637	+	-	-	+	-
P12235	-	-	+	+	-
Q13685	-	-	-	+	-
Q5JTV8	+	-	-	-	-
Q14166	+	-	-	+	-
Q14696	-	+	-	+	-
P43307	-	+	-	+	-
P52815	-	-	+	+	-
Q8NFH5	+	-	-	+	-
P31040	+	-	+	+	-
P33316	+	-	+	+	+
Q96N21	-	-	-	+	-
A6NDG6	-	-	-	+	-
Q6PKG0	-	-	-	+	-
Q10713	-	-	+	+	+
Q9BU19	+	-	-	-	-
P61981	-	-	-	+	+
P63279	+	-	-	+	-
Q8NBT2	+	-	-	+	-
P26639	-	-	-	+	+
P80723	+	-	-	+	+
O00425	+	-	-	+	-
P04406	+	-	-	+	+
P42167	+	-	-	+	-
Q9P013	+	-	+	+	-
Q92945	+	-	-	+	-
P60900	+	-	-	+	+
O00193	-	-	-	-	-
P67809	+	+	-	+	+
P02545	+	-	-	+	-
P61221	-	-	+	+	-
P40939	-	-	+	+	-
P38570	-	-	-	-	-
Q12874	+	-	-	-	-
Q9UII2	-	-	+	+	-
P07099	-	+	-	+	-
P62495	+	-	-	+	-
Q15907	-	-	-	+	+
P63208	+	-	-	+	-
Q13247	+	-	-	-	-
Q9NYK5	-	-	+	+	-
Q01518	-	-	-	+	+
O43776	-	-	-	+	+
Q96I99	-	-	+	+	-
P53396	+	-	-	+	+
P13073	+	-	+	+	-
P07197	-	-	-	+	-
Q07021	+	-	+	+	+
P19784	+	-	-	+	-
P17858	-	-	-	+	+
P28070	+	-	+	+	+
O60762	+	+	-	+	-
P07919	-	-	+	+	-
P06730	+	-	-	+	+
P18621	+	-	-	+	-
P24752	-	+	+	+	+
P07741	+	-	-	+	+
Q9Y5L4	+	-	+	+	-
Q9Y262	+	-	-	+	-
P78347	+	-	-	+	-
Q9H074	-	-	-	+	-
P35268	+	-	-	+	+
P46778	+	+	-	+	-
P62937	+	-	-	+	+
Q8NI22	-	+	-	+	-
P52597	+	-	-	+	-
P12956	+	-	-	+	+
P63241	+	+	-	+	-
O95433	-	+	-	+	+
Q13162	+	+	-	+	+
P08243	-	-	-	+	-
Q9Y2Z0	+	-	-	+	-
P36871	-	-	-	+	+
Q9BTM9	+	-	-	+	-
Q92841	+	-	-	+	-
Q16650	+	-	-	-	-
P14678	+	-	-	+	-
P62888	+	-	-	+	+
Q8NBJ5	-	+	-	+	-
P60510	+	-	-	+	-
P30101	+	+	-	+	+
Q15019	+	-	-	+	+
Q9UL25	-	+	-	+	+
P05198	+	-	-	+	+
P07737	+	-	-	+	+
Q9HB71	+	-	-	+	+
Q15637	+	-	-	-	-
Q9P258	+	-	-	+	-
Q96DG6	-	-	-	+	+
P27694	+	-	-	-	-
P16615	-	+	-	+	-
Q03252	+	-	-	-	-
O94905	-	+	-	+	-
P84090	+	-	-	+	-
P00156	-	-	+	+	-
O94826	-	-	+	+	+
P49589	-	-	-	+	-
Q9BR76	-	-	-	+	+
O75531	+	-	-	+	-
P05091	-	-	+	+	+
O75762	-	-	-	-	-
O15372	-	-	-	+	+
P12277	-	-	+	+	+
P54136	+	-	-	+	+
Q14978	+	-	-	+	-
Q07666	+	-	-	+	-
Q9UBQ0	-	-	-	+	-
P37108	+	-	-	+	+
Q8TEM1	+	+	-	+	-
Q9BU61	+	-	+	+	-
P62861	+	-	-	+	+
O94776	+	-	-	-	-
Q96FW1	+	-	-	+	+
Q9BV38	+	-	-	+	-
P04818	+	-	+	+	-
Q9BT78	+	-	-	+	-
Q9C005	+	-	-	+	-
P24534	+	-	-	+	-
P31942	+	-	-	-	-
Q00059	+	-	+	+	-
Q96HR8	+	-	-	+	-
P24666	-	-	-	+	+
P14868	-	-	-	+	+
P41250	-	-	+	+	+
Q9NQC3	+	+	-	+	-
O14818	+	-	-	+	+
P14314	-	+	-	+	-
Q15428	+	-	-	-	-
Q15126	-	-	-	+	+
P07384	-	-	+	+	+
Q9H0D6	+	-	-	-	-
Q7KZF4	+	-	-	+	+
Q96J01	+	-	-	-	-
O75152	+	-	-	-	-
Q8N8S7	-	-	-	+	-
P09960	+	-	-	+	+
P12270	+	-	-	+	-
O95347	+	-	-	+	+
Q92597	+	-	-	+	+
P14209	-	-	-	+	-
Q6DD88	-	+	-	+	-
P00918	-	-	-	+	+
P14324	+	-	-	+	-
Q7Z6Z7	+	-	+	+	+
P32119	-	-	-	+	+
Q8IXI2	-	-	+	+	-
Q9H3P7	-	-	+	+	-
P40616	-	-	-	+	-
Q1KMD3	+	-	-	-	-
Q96SB4	+	+	-	+	-
Q9NUJ1	-	-	+	+	-
P30049	-	-	+	+	-
O94979	-	+	-	+	-
P62191	+	-	-	+	-
P53985	-	-	-	-	+
Q9Y6G9	-	-	-	+	-
O00170	+	-	-	+	-
O75153	-	-	-	+	-
Q9UNX3	+	-	-	+	+
P20962	+	-	-	-	-
Q8WVY7	+	-	-	-	-
P06753	-	-	-	+	+
Q01469	+	-	-	+	+
P62195	+	-	-	+	+
Q14126	-	-	-	-	+
P48643	-	-	-	+	+
Q9Y3C8	-	-	-	-	+
P13995	-	-	+	+	+
P55795	+	-	-	+	-
P63167	+	-	+	+	-
Q9BPX3	+	-	-	+	-
P08758	-	-	-	+	+
Q9H0U4	-	+	-	+	+
Q8TCC3	-	-	+	+	-
Q08211	+	-	-	+	-
Q92905	+	-	-	+	-
Q7L1Q6	-	-	-	+	-
Q9Y3B7	-	-	+	+	-
O00442	+	-	-	-	-
P22392	+	-	+	+	+
P11940	+	-	-	+	+
A0A024RBG1	+	-	-	+	-
O43592	+	-	-	+	-
Q9UHD8	-	-	-	+	-
Q9NRP0	-	+	-	+	-
P52209	+	-	-	+	+
Q06323	+	-	-	+	+
P05787	+	-	-	+	+
Q9NRX1	+	-	-	+	-
P08708	+	-	-	+	-
Q9Y5X3	-	-	-	+	-
O75400	+	-	-	-	-
Q9Y5B9	+	-	-	-	-
P02786	-	-	-	+	+
P31350	+	-	-	+	-
P05455	+	-	-	+	-
Q9UNE7	+	+	+	+	-
Q13435	+	-	-	-	-
Q9NZ01	+	+	-	+	-
P54105	+	-	-	+	-
Q9Y676	+	-	+	+	-
O00303	+	-	-	+	-
Q15382	+	+	-	+	+
Q13601	+	-	-	+	-
P52907	-	-	-	+	+
P61088	+	-	-	+	+
Q15233	+	-	-	-	-
P27635	+	+	-	+	-
O43681	+	+	-	+	+
P52434	+	-	-	+	-
P29966	+	-	-	+	+
Q15056	-	-	-	+	-
P46776	+	+	-	+	-
Q8NCA5	+	-	-	+	-
O75844	+	+	-	+	+
P09496	-	-	-	+	-
Q86UP2	-	+	-	+	-
P50213	+	-	+	+	-
P09622	+	-	+	+	-
P46940	+	-	-	+	+
P16233	-	-	-	-	+
Q9NX55	+	-	-	+	-
Q03395	-	-	-	-	-
A0FGR8	-	+	-	+	-
P62857	+	+	-	+	+
Q15717	+	+	-	+	-
P67812	-	+	-	+	-
P52655	+	-	-	+	-
Q9GZZ1	+	-	-	+	+
Q9Y285	-	-	-	+	-
Q8N1F7	+	-	-	+	-
Q9UJZ1	-	-	+	+	-
P25685	+	-	-	+	+
P30084	-	-	+	+	-
O00410	+	-	-	+	-
P11387	+	-	-	+	-
P99999	+	-	+	+	-
Q9NQP4	+	-	+	+	-
O75832	+	-	-	+	-
O00764	+	-	-	+	+
Q15738	-	+	-	+	-
P47914	+	-	-	+	-
Q13148	+	-	+	+	-
Q13243	+	-	-	+	-
Q06203	-	-	-	+	-
Q16891	-	-	+	+	-
O96008	-	-	+	+	-
P98179	+	-	-	+	-
Q01130	+	-	-	+	-
Q13428	+	-	-	+	-
P62995	+	-	-	-	-
Q15555	-	-	-	+	-
P27797	+	+	-	+	+
P15927	+	-	-	-	-
P08579	+	-	-	+	-
P17812	-	-	-	+	-
P82970	+	-	+	+	-
P62258	+	-	+	+	+
P61165	-	+	-	+	-
P55196	+	-	-	+	-
Q9NVI7	-	-	+	+	-
O43447	+	-	-	+	-
P68036	+	-	-	+	-
O43768	+	-	-	+	-
Q9Y2R0	-	-	+	+	-
Q9H7C9	-	-	-	+	-
P60981	-	-	-	+	+
Q29RF7	+	-	-	+	-
P05387	-	-	-	+	+
P54727	+	-	-	+	-
Q15293	-	+	-	+	-
Q16799	-	+	-	+	-
P30519	-	+	-	+	-
P27348	-	-	-	+	+
Q9NZL9	+	-	-	+	+
P06454	+	-	-	+	-
P07339	-	-	-	+	+
P56385	-	-	+	+	-
Q00325	-	-	+	+	+
O15144	+	-	-	+	+
P04181	+	-	+	+	-
Q99497	+	+	+	+	+
O14776	+	-	-	-	-
P37802	-	-	-	+	+
Q12907	-	+	-	+	+
P22087	+	-	-	-	+
P61289	+	-	-	+	-
Q9BVC6	+	+	-	+	+
P20340	-	+	-	+	+
Q15029	+	-	-	+	-
P78344	-	-	-	+	-
P82930	+	-	+	+	-
P36776	+	-	+	+	-
P09651	+	-	-	+	+
Q07065	-	+	-	+	+
P04040	-	-	+	+	+
P09132	+	-	-	+	-
P49711	+	-	-	-	-
P49368	-	-	-	+	+
Q9UEE9	+	-	-	-	-
P13797	-	-	-	+	-
O60884	-	-	-	+	+
P37837	+	-	-	+	+
Q86U42	+	-	-	+	-
O75880	-	-	+	+	-
P55081	+	-	-	-	-
Q9HAV7	+	-	+	+	-
P13646	+	-	-	+	+
P61019	+	+	-	+	+
P06737	-	-	-	+	+
P17844	+	-	-	+	+
O75436	-	-	-	+	-
Q14240	+	-	-	+	-
Q9BQG0	+	-	-	+	-
P09661	+	-	-	-	-
P09211	+	-	+	+	+
O96000	-	-	+	+	-
O95163	+	-	-	+	-
Q9P2R7	-	-	+	+	+
O43809	+	-	-	+	-
P07954	+	-	+	+	+
Q15021	+	-	-	+	-
Q9BRX2	-	-	-	+	-
Q9BX68	-	-	+	+	-
P08574	+	-	+	+	-
Q9H4L4	+	-	-	+	-
Q96HS1	-	-	+	+	-
Q13895	+	-	-	+	-
Q01081	+	-	-	-	-
O75251	-	-	+	+	-
Q969Z0	-	-	+	+	-
Q9UBM7	+	+	-	+	-
Q9H9Y6	+	-	-	+	-
P25325	-	-	+	+	+
P04179	-	-	+	+	+
Q7Z4V5	+	-	-	+	-
P10809	-	-	+	+	+
P63000	+	+	-	+	+
P06733	+	-	-	+	+
P38646	+	-	+	+	+
O43143	+	-	-	-	-
O95168	+	-	+	+	-
Q9GZT3	+	-	+	+	-
P20290	+	-	-	+	-
P35250	+	-	-	-	-
P81605	-	-	-	-	+
Q9NWU5	+	-	+	+	-
Q6P2Q9	+	-	-	-	-
Q9NTZ6	+	-	-	-	-
P41252	+	-	-	+	+
Q96KP4	+	-	-	+	+
Q96CN7	-	-	-	+	-
O95373	+	-	-	+	-
P49406	+	-	+	+	-
Q00610	-	-	-	+	+
P61586	+	+	-	+	+
Q71DI3	+	-	-	-	+
P48047	+	-	+	+	-
Q6P2E9	+	-	-	+	-
P62140	+	-	-	+	+
Q9H4A4	-	-	-	-	+
O15126	-	-	-	+	-
Q9UL46	+	-	-	+	+
Q05519	+	-	-	-	-
O75494	+	-	-	+	-
O00567	+	-	-	+	-
P01111	-	+	-	+	+
Q15459	+	-	-	-	-
P38919	+	-	-	+	-
P43686	+	-	-	+	-
Q8TEX9	+	-	-	+	-
Q9HC38	-	-	+	+	+
Q7Z4Q2	-	-	-	-	-
P09497	-	-	-	+	-
Q9H845	+	-	+	+	-
Q9UNL2	-	+	-	+	-
Q15397	+	+	-	+	-
P31949	+	-	-	+	+
Q15417	-	-	-	+	-
Q13867	+	-	-	+	+
P12532	-	-	+	+	-
Q92665	+	-	+	+	-
Q8IYD1	-	-	-	+	-
Q02790	+	-	+	+	+
O60739	-	-	-	+	-
P20042	+	-	-	+	-
Q96P70	+	-	-	+	-
Q9H307	+	-	-	-	-
P53621	-	+	-	+	+
Q9UKM9	+	-	-	-	-
P12268	+	-	-	+	+
Q9Y2B0	-	+	-	+	-
Q09028	+	-	-	+	-
Q9UQE7	+	-	-	+	-
Q9NRV9	-	-	-	+	+
P55010	+	-	-	+	-
P07437	+	-	-	+	+
Q9BPW8	-	-	+	+	-
Q9NYU2	-	+	-	+	+
Q7L014	+	-	-	-	-
Q9UHX1	+	-	-	-	-
P83881	+	+	-	+	-
Q9BTE3	+	-	-	+	-
Q9BWF3	+	-	-	+	-
Q92552	+	-	+	+	-
P30419	-	-	-	+	-
Q9BQ52	+	-	+	+	-
P84085	-	-	-	+	+
Q15287	+	-	-	+	-
Q9BXP5	+	-	-	+	-
Q15008	+	-	-	+	+
Q13363	+	-	-	+	-
P07108	-	+	-	+	+
P68032	-	-	-	+	+
O15173	+	+	-	+	+
Q9UNZ2	+	-	-	+	-
Q6FI81	+	-	+	+	-
P50395	-	-	-	+	+
P50454	-	+	-	+	+
Q99798	-	-	+	+	-
O00154	+	-	+	+	+
P35659	+	-	-	+	-
Q8N5K1	-	+	+	+	-
Q9Y5J9	-	-	+	+	+
Q14839	+	-	-	+	-
Q92544	-	-	-	+	-
O75643	+	-	-	-	-
Q15125	+	+	-	+	-
P23284	+	+	-	+	+
P10599	+	-	-	+	+
P56537	+	-	-	+	+
Q01082	+	-	-	+	+
P78527	+	-	-	+	-
Q92598	+	-	-	+	+
P25398	+	-	-	+	-
P40222	-	-	-	+	+
Q15084	-	+	-	+	+
Q9Y5A9	+	-	-	+	-
Q8NFH3	+	-	-	+	-
Q8N0X7	-	-	+	+	-
P61956	+	-	-	-	-
Q16543	-	-	-	+	+
P34931	+	-	+	+	+
Q2TAY7	+	-	-	+	-
Q14558	-	-	-	+	-
Q15645	+	-	-	-	-
P52272	+	-	-	-	+
P00387	-	+	+	+	+
P35611	+	-	-	+	-
O75083	-	-	-	+	+
Q9NZN4	+	-	-	+	+
Q53H12	-	-	+	+	-
Q14980	+	-	-	+	+
P17480	+	-	-	-	-
Q9BUR5	-	+	+	+	+
P39748	+	-	+	+	-
P00505	-	-	+	+	+
Q8TCT9	-	+	-	+	-
P56545	+	-	-	+	-
P35613	-	+	+	+	+
P35606	-	+	-	+	-
P40925	-	-	-	+	+
Q14152	+	-	-	+	-
O43852	-	+	-	+	+
Q13442	-	-	-	+	+
P36551	-	-	+	+	-
O43290	+	-	-	+	-
Q8N1G4	-	-	-	-	-
Q52LJ0	+	-	-	+	-
P30876	+	-	-	-	-
P61158	+	-	-	+	+
P25789	+	-	-	+	+
Q13409	-	-	-	+	-
Q9UBF2	-	+	-	+	-
Q13200	+	-	-	+	+
P08559	+	-	+	+	-
O43765	+	-	-	+	-
Q9H078	-	-	+	+	-
P25787	+	-	-	+	+
Q92522	+	-	-	-	-
Q7L2H7	-	-	-	+	-
Q15363	-	+	-	+	-
P19971	-	-	-	+	-
Q9Y617	-	-	-	+	+
P26640	+	-	-	+	-
Q9UNF1	+	-	-	+	+
O00429	-	+	+	+	-
P36507	+	+	+	+	+
Q5T8P6	+	-	-	-	-
Q2NL82	+	-	-	+	-
Q9Y263	+	-	-	+	+
Q9UBE0	+	-	-	+	-
P61513	+	-	-	+	+
Q14247	-	+	-	+	-
P49591	+	-	-	+	+
P28288	-	-	+	+	-
P15954	-	-	+	+	-
P46783	+	-	-	+	-
Q15746	-	-	-	+	-
Q7RTV0	+	-	-	-	-
Q99436	+	-	-	+	+
P46109	+	-	-	+	-
O15160	+	-	-	+	-
Q9NPD8	+	-	-	-	-
Q9NY33	-	-	-	+	+
Q9HC35	-	-	-	+	-
P61081	+	-	-	+	-
O43399	-	-	-	+	-
P36405	+	-	-	+	+
Q96HQ2	-	-	-	-	-
P27708	+	-	-	+	+
Q92616	-	-	-	+	-
P61619	-	+	-	+	-
P22061	-	-	-	+	+
P55145	+	+	-	+	+
Q13151	+	-	-	-	-
Q8N163	+	-	+	+	-
P33176	-	-	+	+	-
Q14676	+	-	-	-	-
P0C0S5	+	-	-	-	+
Q92820	+	-	-	+	+
Q13451	+	-	-	+	+
Q10471	-	+	-	+	+
P21281	-	-	-	+	+
P16989	+	-	-	+	-
Q9Y2L1	+	-	-	+	-
O43719	+	-	-	-	-
P53367	-	-	-	+	-
P49720	+	-	-	+	+
Q9NVP1	+	-	-	-	-
P35520	+	-	-	+	-
O15381	+	-	-	-	-
P82650	-	-	+	+	-
Q9NTK5	+	-	-	+	+
P39019	+	-	-	+	+
Q00341	+	-	-	+	+
Q9NZW5	-	-	-	-	+
P49327	-	-	-	+	+
P62906	+	-	-	+	+
Q9NR31	-	+	-	+	-
P39656	-	+	-	+	-
O75131	+	-	+	+	+
Q96PU8	+	-	-	+	-
P51648	-	+	-	+	-
Q9H3K6	+	-	-	+	-
P04792	+	-	-	+	+
Q9Y5M8	-	+	-	+	-
P51610	+	-	-	+	-
Q9BXW7	-	-	+	+	-
Q9NSD9	-	-	-	+	-
Q99615	+	-	-	+	+
P36404	+	-	+	+	-
Q13283	+	-	-	+	-
Q9UBC2	+	-	-	+	-
O75367	+	-	-	-	+
P30405	-	-	+	+	-
P11279	-	-	-	+	+
O75534	-	-	-	+	-
Q9UBV8	-	+	-	+	+
Q92979	+	-	-	+	-
O00233	+	-	-	+	-
P35221	+	-	-	+	-
Q04760	+	-	-	+	+
P57088	+	+	-	+	-
O75822	-	-	-	+	-
P28072	+	-	+	+	+
Q9NPD3	+	-	-	+	-
P50995	+	-	-	+	+
Q14739	+	+	-	+	-
Q7L0Y3	+	-	+	+	-
O95861	-	-	-	+	-
Q9Y4L1	-	+	-	+	+
P55036	+	-	-	+	-
Q8TCJ2	-	+	-	+	-
P42126	-	-	+	+	-
O43175	-	-	-	+	+
O43390	+	+	-	+	-
O75874	-	-	+	+	+
Q9P2I0	+	-	-	-	-
P49915	-	-	-	+	-
Q99460	+	-	-	+	+
Q9Y3U8	+	-	-	+	-
O14929	+	-	+	+	-
Q9Y490	-	-	-	+	+
Q9H857	-	-	-	-	-
P62987	+	+	+	+	+
P34897	+	-	+	+	+
P18085	-	-	-	+	+
P38159	+	-	-	-	+
P06493	+	+	+	+	+
P67870	+	-	-	+	+
P43246	+	-	-	-	-
O43583	-	-	-	-	-
O95260	+	-	-	+	-
P20618	+	-	-	+	+
Q9NT62	-	-	-	+	-
P62277	+	-	-	+	+
Q9Y2H2	-	-	-	+	-
P62316	+	-	-	+	+
P13796	-	-	-	+	+
Q7Z434	-	-	+	+	-
P11802	+	-	-	+	-
Q9NP72	-	+	-	+	-
P82932	-	-	+	+	-
O95831	+	-	+	+	-
P31150	-	-	-	+	-
P54819	-	-	+	+	+
Q15046	+	-	+	+	+
Q99536	-	-	+	+	+
P09936	+	+	-	+	-
O75390	+	-	+	+	+
Q9NRN7	-	-	-	+	+
P61086	+	-	-	+	-
Q04637	+	-	-	+	-
P59998	+	-	-	+	+
P11233	-	-	+	+	+
Q9UBT2	+	-	-	+	-
P25786	+	-	-	+	+
E9PRG8	-	-	-	-	-
Q9Y383	+	-	-	-	-
Q9BZZ5	+	-	-	+	-
Q9UN86	-	-	-	+	-
P42766	+	-	-	+	-
Q96G03	-	-	-	+	+
Q16629	+	-	-	+	+
P60866	+	-	-	+	+
Q0VDF9	-	-	-	+	-
Q9P0L0	+	+	-	+	-
Q9BY77	+	-	-	+	-
P09972	-	-	-	+	+
Q8N684	+	-	-	+	-
Q8TDG2	+	-	-	+	-
Q99496	+	-	-	+	-
P48507	-	-	-	+	-
Q14444	-	-	-	+	-
O43598	+	-	-	+	+
O43615	+	-	+	+	-
Q96PK6	+	-	-	+	-
Q08J23	+	-	+	+	+
P30040	-	+	-	+	-
Q15785	+	-	+	+	-
P36639	+	-	+	+	+
Q5JPE7	-	+	-	+	-
Q15181	-	-	-	+	+
Q4VCS5	+	-	-	+	-
Q15758	-	-	-	+	+
Q9Y2X3	+	-	-	+	-
P10155	+	-	-	+	-
Q9BXJ9	+	-	-	+	-
Q8IY67	+	-	-	+	-
P05388	+	+	-	+	+
O00629	+	-	-	+	-
Q5JTZ9	-	-	+	+	-
Q9NQT5	+	-	-	+	-
P26196	+	-	-	+	-
P15531	+	-	-	+	+
O15226	+	-	-	-	-
P08621	+	-	-	-	-
P13010	+	-	-	+	+
P11388	+	-	-	+	-
Q86SX6	-	-	+	+	-
P62820	-	+	-	+	+
Q13561	-	-	-	+	+
Q9P003	-	+	-	+	-
Q86VP6	+	-	-	+	+
P46926	-	-	-	+	+
Q8WYA6	+	-	-	+	-
Q9Y333	+	-	-	+	-
O75347	+	-	-	+	-
P14625	+	+	-	+	+
Q9BQA1	+	-	-	+	-
Q9BY44	-	-	-	+	+
Q96C36	-	-	+	+	-
P58107	+	-	-	+	-
P24311	-	-	+	+	-
Q01085	+	-	-	+	-
O75964	-	-	+	+	-
Q13126	+	-	-	+	+
Q9P035	+	+	-	+	-
P30050	+	-	-	+	+
P27816	-	-	-	+	-
Q9H3U1	+	-	-	+	-
Q15424	+	-	-	-	-
Q9Y606	+	-	+	+	-
Q9BVP2	+	-	-	-	+
Q14683	+	-	-	+	-
Q96AE4	+	-	-	+	-
O00217	-	-	+	+	-
Q14203	+	-	-	+	-
P21912	+	-	+	+	-
P84243	+	-	-	-	+
Q9BWJ5	+	-	-	-	-
P07305	+	-	-	+	-
Q9P1F3	-	-	-	-	-
P62633	+	+	-	+	-
P61758	+	-	-	+	-
P61026	-	+	-	+	+
Q9UBS4	+	+	-	+	+
P46977	-	+	-	+	-
P53597	-	-	+	+	-
Q99729	+	-	-	+	-
P30154	+	-	-	+	+
P26641	+	-	-	+	+
P58546	+	-	-	+	-
P63104	+	-	-	+	+
P04632	-	-	-	+	+
Q71RC2	-	-	-	+	-
O43617	-	+	-	+	-
P04075	+	-	-	+	+
P45974	+	-	-	+	-
Q13185	+	-	-	-	-
Q9NR28	-	-	+	+	-
Q86X55	+	-	-	+	-
Q12996	+	-	-	-	-
Q16836	+	-	+	+	-
P48556	+	-	-	+	-
P78417	-	-	-	+	+
Q12906	+	-	+	+	+
P08133	-	-	+	+	+
Q16850	-	+	-	+	-
P27695	+	+	+	+	-
Q15631	+	+	-	+	-
Q8WW12	+	-	-	-	-
P43304	-	-	+	+	-
P24539	+	-	+	+	-
P18754	+	-	-	+	-
Q16718	-	-	+	+	-
P38606	+	-	-	+	+
P28838	+	-	-	+	+
Q92621	+	-	-	+	-
P51532	+	-	-	-	+
P29692	+	-	-	+	-
P48739	-	+	-	+	-
P52292	+	+	-	+	-
P28074	+	-	-	+	+
Q12852	-	-	-	+	-
Q9BW27	+	-	-	+	-
Q9NR45	-	-	-	+	+
Q16658	-	-	-	+	+
O95793	+	+	-	+	+
P09012	+	-	-	-	-
P39687	+	+	-	+	-
P07900	+	-	+	+	+
P11172	+	-	-	+	-
Q04837	+	-	+	+	+
Q9H0A0	+	-	-	-	-
P12236	+	-	+	+	-
P35998	+	-	-	+	+
P50991	+	-	-	+	+
P19367	-	-	+	+	-
Q9Y224	+	-	-	+	-
Q14974	+	+	-	+	+
O95747	-	-	-	+	+
P02768	+	+	-	+	+
Q13885	+	-	-	+	+
P63220	+	+	-	+	-
P23381	+	-	-	+	+
Q9HBY8	+	-	-	+	-
P26358	+	-	-	-	-
Q14165	-	+	-	+	-
P55072	+	+	-	+	+
Q01105	+	+	-	+	-
Q9UJU6	-	-	-	+	+
Q02880	+	-	-	+	-
P60033	-	-	-	-	+
P11908	-	-	-	+	-
O00762	+	-	-	+	-
P52565	+	-	-	+	+
Q9H3N1	-	+	+	+	+
P56192	+	-	-	+	+
P31946	-	-	-	+	+
P62714	+	-	-	+	-
Q16531	+	-	-	+	+
Q9NW64	+	-	-	+	-
P18206	-	-	-	+	+
P49792	+	-	-	+	-
Q9Y3Z3	+	-	-	-	-
P26583	+	-	-	+	+
L0R6Q1	-	-	-	-	-
Q9NR30	+	-	+	+	-
P17980	+	-	-	+	+
P52298	+	-	-	+	-
Q99543	+	-	-	+	-
Q53GS9	+	-	-	-	-
Q8NE71	+	-	-	+	-
Q96P16	+	-	-	-	-
Q13347	-	-	-	+	+
P14406	-	-	+	+	-
Q9Y230	+	-	-	+	+
P28331	-	-	+	+	-
P51991	+	-	-	-	-
Q99832	-	-	-	+	+
O43760	-	-	-	+	+
P49257	-	+	-	+	+
Q9UKV3	+	-	-	+	-
Q9Y6M1	+	-	-	+	-
Q16576	+	-	-	+	-
Q01844	+	-	-	+	-
O00571	+	-	-	+	+
Q9NZI8	+	-	-	+	-
P08865	+	-	-	+	+
O60264	+	-	-	-	-
P41227	+	-	-	+	-
Q15393	+	-	-	-	-
P13674	-	+	+	+	-
Q7L5N1	+	-	-	+	-
Q9BV40	-	-	-	+	+
O60784	-	-	-	+	+
P43487	+	-	-	+	-
Q99459	+	-	-	+	-
P14174	+	-	-	+	+
Q96DI7	+	-	-	+	-
Q9BZE4	+	-	-	+	-
P61204	-	-	-	+	+
Q96EY4	+	-	-	-	-
P13798	+	-	-	+	+
O15347	+	-	-	+	-
Q8N6M0	-	-	-	-	-
P18669	-	-	-	+	+
P13667	-	+	-	+	+
O43684	+	-	-	+	-
P30085	+	-	-	+	+
P42771	+	-	-	+	-
P61106	-	+	-	+	+
P21333	+	-	-	+	+
O60925	-	-	-	+	-
Q9NQW7	-	-	-	+	+
Q5T6V5	-	-	-	-	-
O75947	-	-	+	+	-
Q14232	-	-	-	+	-
P36873	+	-	+	+	-
P85299	-	-	-	+	-
Q9H2U2	-	-	+	+	-
P22234	-	-	-	+	+
P10114	-	-	-	+	-
Q99426	+	-	-	+	-
O43678	-	-	+	+	-
P42677	+	-	-	+	-
Q9BUF5	+	-	-	+	+
O60664	-	-	-	+	-
P61604	-	-	+	+	+
P15924	+	-	-	+	+
P33991	+	-	-	-	-
Q9BZX2	-	-	-	+	-
O43837	+	-	+	+	-
Q99720	+	+	-	+	-
P05114	+	-	-	+	-
P42704	+	-	+	+	-
Q9UQ35	+	-	-	-	-
P49189	-	-	-	+	+
Q8TD19	+	-	-	+	-
P49721	+	-	-	+	+
P51659	-	-	-	+	-
Q96EE3	+	-	-	+	-
P20073	+	+	-	+	+
P00558	-	-	-	+	+
P28482	+	+	+	+	+
Q9H2G2	-	-	-	+	+
Q14257	+	+	-	+	-
A6NIZ1	-	-	-	+	-
Q92900	+	-	-	+	-
P26038	+	-	-	+	+
Q14694	+	-	-	+	-
Q12931	+	-	+	+	-
P12814	-	-	-	+	+
A2RUB1	+	-	-	+	-
P23528	+	-	-	+	+
P61160	+	-	-	+	+
E9PAV3	+	-	-	+	-
Q9BUJ2	+	-	-	-	-
Q9ULV4	-	-	-	+	-
Q9NX14	-	-	+	+	-
P55060	+	-	-	+	+
Q93009	+	-	-	+	-
Q9HD26	-	-	-	+	-
P00568	-	-	-	+	+
P62333	+	-	-	+	+
P09001	+	-	+	+	-
Q709F0	+	-	+	+	-
Q01813	+	-	-	+	+
O76094	+	+	-	+	-
Q15061	+	-	-	-	-
Q96QK1	-	-	-	+	+
P05023	-	+	-	+	+
Q13310	+	-	-	+	-
Q9Y570	+	-	-	-	-
Q13263	+	-	-	-	-
P47756	-	-	-	+	+
P56182	+	-	-	-	-
P31153	-	-	-	+	-
P49006	-	-	-	+	+
P51114	+	-	-	+	-
P20674	-	-	+	+	-
P60842	+	-	-	+	+
P62280	+	-	-	+	+
P35241	-	-	-	+	+
P57678	+	-	-	+	+
P62873	-	-	-	+	+
Q8WU90	+	-	-	+	-
Q9H3G5	-	-	-	-	+
P50502	-	-	-	+	+
P35237	+	-	-	+	+
G2XKQ0	+	-	-	-	-
Q92973	+	-	-	+	+
P49753	-	-	+	+	-
Q14011	+	-	-	+	-
P46060	+	-	-	+	-
Q8TCG1	-	-	-	+	-
P60228	+	-	-	+	+
P13489	+	-	-	+	+
P21796	+	-	+	+	+
P50990	+	-	-	+	+
P25788	+	-	-	+	+
Q3MHD2	-	-	-	+	-
Q6PJT7	+	-	-	+	-
Q96HY6	+	+	-	+	-
P26885	-	+	-	+	-
P33993	+	-	-	+	-
P07195	-	-	+	+	+
O95478	+	-	-	-	-
Q9BWD1	-	-	+	+	+
O75306	+	-	+	+	-
Q9NX20	+	-	+	+	-
Q15257	+	-	-	+	+
O75955	+	-	-	+	+
P30086	+	-	-	+	+
P53618	-	+	-	+	-
Q8IWS0	+	-	-	-	-
Q9HCC0	-	-	+	+	-
Q96AY3	-	+	+	+	-
Q99873	+	-	-	+	-
O75489	+	-	+	+	-
P67936	-	-	-	+	+
O15355	+	-	-	+	-
Q08945	+	-	-	-	-
Q9H773	+	-	+	+	-
Q14008	+	-	-	+	-
Q9Y2Q3	-	-	+	+	+
P62081	+	+	-	+	-
P51149	-	-	+	+	+
O76003	+	-	-	+	-
Q9Y512	-	-	+	+	+
P19623	-	-	-	+	-
Q13813	-	-	-	+	+
Q9UMY4	-	-	-	+	-
P00492	-	-	-	+	+
Q92499	+	-	+	+	-
P53999	+	-	-	-	+
Q04323	+	+	-	+	-
P61923	-	+	-	+	-
P30520	-	-	+	+	+
P17174	+	-	-	+	+
O43670	+	-	-	+	-
P46013	+	-	-	-	-
Q15366	+	-	-	+	+
P47897	-	-	+	+	-
Q96B26	+	-	-	+	-
P08195	-	-	-	+	+
A6NHG4	-	-	-	+	+
O14980	+	-	-	+	-
P09874	+	-	+	+	-
Q8IY81	+	-	-	-	-
Q86VF7	-	-	-	+	-
Q96A26	-	-	+	+	-
Q8TEQ6	+	-	-	+	-
O00299	+	+	+	+	+
P83916	+	-	-	-	-
P49736	+	-	-	+	-
O15127	-	-	-	+	+
O95782	-	-	-	+	-
P30048	+	-	+	+	-
P15311	+	-	-	+	+
P31943	+	-	-	+	-
Q9Y2W1	+	-	-	-	+
Q93008	+	-	-	+	-
O60506	+	+	-	+	-
Q14566	+	-	-	-	-
P60953	-	+	-	+	+
P30153	+	-	+	+	+
Q9H0L4	+	-	-	-	-
P17096	+	-	-	+	-
P24390	-	+	-	+	-
P34932	+	-	+	+	+
O60814	+	-	-	+	+
P55957	-	-	+	+	-
Q9BYD2	+	-	+	+	-
Q9UNS2	+	-	-	+	-
P32969	+	-	-	+	-
O60749	-	-	-	+	-
O75396	-	+	-	+	-
O00231	+	-	-	+	+
P09543	-	-	+	+	+
O95166	-	+	-	+	-
Q9UMS4	+	-	-	+	-
O60220	-	-	+	+	-
Q5JWF2	+	-	-	+	+
P62269	+	-	-	+	+
Q86UE4	+	+	-	+	-
Q5BKZ1	+	-	-	-	-
Q9BY32	+	-	-	+	-
Q9UBQ5	+	-	-	+	-
P35249	+	-	-	-	-
Q8TCS8	-	+	+	+	-
P16435	-	+	-	+	-
P54886	-	-	+	+	-
P05386	-	-	-	+	-
Q9BVI4	+	-	-	-	-
Q9HB40	-	-	-	+	+
O15371	+	-	-	+	-
P60059	-	+	-	+	-
P49419	+	-	+	+	+
P00367	-	+	+	+	-
Q9ULC4	-	-	-	+	-
P61009	-	+	-	+	-
Q9NRF8	-	-	-	+	-
Q04917	-	-	-	+	+
Q9UM00	-	+	-	+	-
Q15369	+	-	-	+	-
P06280	-	-	-	+	+
P63218	-	-	-	-	+
P42285	+	-	-	-	-
Q9UBQ7	-	-	-	+	+
Q9Y266	+	-	-	+	-
Q99471	+	-	-	+	-
Q12904	+	+	-	+	+
Q96AG4	+	+	+	+	-
P49755	-	+	-	+	-
O00505	+	-	-	+	-
P11413	-	-	-	+	+
P10768	-	+	-	+	+
Q8WXF1	+	-	-	+	-
Q9NTJ3	+	-	-	+	-
P51665	+	-	-	+	+
P55327	-	+	-	+	-
Q9BZI7	+	-	-	+	-
P18077	+	-	-	+	+
Q14318	-	+	+	+	-
P43034	+	-	-	+	+
Q13595	+	-	-	-	-
P14927	-	-	+	+	-
Q08257	-	-	-	+	+
Q92922	+	-	-	+	-
Q15020	+	-	-	+	-
O00422	+	-	-	+	-
Q9Y5S9	+	-	-	+	-
O75937	+	-	-	+	-
O60763	+	+	-	+	-
P51148	-	-	-	+	+
P52948	+	-	-	+	-
P49411	-	-	+	+	+
P50402	+	+	-	+	-
P00403	-	-	+	+	-
Q9Y6M9	-	-	+	+	-
Q9NS69	-	-	+	+	-
P51398	+	-	+	+	-
P25205	+	-	-	+	-
Q15813	-	-	-	+	-
Q14160	+	-	-	+	+
Q9Y6E0	+	-	-	+	+
P61006	-	-	-	+	+
Q969G3	+	-	-	-	-
O95816	-	-	-	+	-
Q9BTV4	+	+	-	+	-
O60716	+	-	-	+	+
Q9UMR2	+	-	-	+	+
P06732	-	-	-	+	+
Q15370	+	-	-	+	-
P33992	+	-	-	-	-
P62304	+	-	-	+	-
P16949	-	-	-	+	+
O95757	+	-	-	+	-
P06744	-	-	-	+	+
P11766	-	-	+	+	+
P32322	-	-	+	+	-
P55209	+	-	-	+	-
Q92878	+	-	-	-	-
Q8WVM8	-	+	-	+	-
Q12972	+	-	-	+	-
P61326	+	-	-	+	-
Q9Y3A6	-	+	-	+	-
P54920	-	-	-	+	+
Q9UHV9	+	-	+	+	-
Q99623	+	-	+	+	-
Q9Y3C1	+	-	-	-	-
O75475	+	-	-	+	-
P49959	+	-	-	+	-
P07237	-	+	-	+	+
P23921	+	-	+	+	-
O43252	-	-	-	+	-
Q9Y295	+	-	-	+	-
P62330	-	-	-	+	+
P04844	+	+	-	+	-
P49321	+	-	-	+	-
Q12849	+	-	+	+	-
O00232	+	-	-	+	+
Q9P2J5	+	+	-	+	-
Q9Y3I0	+	+	-	+	-
Q14677	+	-	-	+	-
Q66LE6	-	-	-	+	-
Q9NSE4	-	-	+	+	-
P45880	+	-	+	+	-
P35244	+	-	-	-	-
Q13642	+	-	-	+	-
P29401	+	+	-	+	+
Q96A33	-	+	-	+	-
Q9BUQ8	+	-	-	-	+
P40926	+	-	+	+	+
P30044	+	-	+	+	+
O43674	+	-	+	+	-
Q14204	-	-	-	+	+
Q9UBI6	-	-	-	-	+
Q9Y3B8	+	-	+	+	-
Q8NC51	+	-	-	+	+
O95202	-	-	+	+	-
Q9P2X0	-	+	-	+	-
P56134	+	-	+	+	-
O15067	-	-	-	+	+
Q9BW60	-	+	-	+	-
Q15024	+	-	-	+	-
P47985	-	-	+	+	-
P62829	+	-	-	+	+
O14950	-	-	-	+	+
Q9Y696	+	-	+	+	+
Q14697	-	+	-	+	+
P09234	+	-	-	-	-
P23919	+	-	+	+	-
Q9UKY7	-	-	-	+	-
Q96EP5	+	-	-	+	-
Q92688	+	-	-	+	+
P68402	+	-	-	+	+
Q9UKD2	+	-	-	+	-
Q15149	-	-	+	+	+
P30041	+	-	+	+	+
Q6PI48	+	-	+	+	-
O14737	+	-	-	+	+
O43324	+	-	-	+	-
O75533	+	-	-	-	-
Q9UHD9	+	-	-	+	-
Q96GQ7	+	-	-	-	-
P17655	+	+	-	+	+
P62841	+	-	-	+	-
Q9UHB9	+	+	-	+	-
Q9GZS3	+	-	-	+	-
P20700	+	-	-	-	-
Q9BTT0	+	-	-	+	-
P51812	+	-	-	+	-
Q9NWU2	+	-	-	+	-
Q96I24	+	-	-	+	-
P28066	+	-	-	+	+
Q07812	+	+	+	+	+
Q93084	+	+	-	+	-
J3KPP4	+	-	-	-	-
A0A8I5KRC6	+	-	-	-	-
A0A3B3ITJ4	+	-	-	-	-
A6NEL0	+	-	-	-	-
Q8IZC4	+	-	-	+	-
Q9NPA8	+	-	+	+	-
Q9NWW5	+	+	-	+	-
M0QXB4	+	-	-	+	-
Q14344	+	-	-	+	+
Q9UKN8	+	-	+	+	-
A0A0A6YYJ8	+	-	-	-	-
Q5H9R7	+	-	-	+	-
H7C2Q8	+	-	-	-	-
P78406	+	-	-	+	-
A0A087X256	+	-	-	+	-
Q14934	+	-	-	+	-
A0A7I2V3S3	+	-	-	+	-
A0A7P0T9U7	+	-	-	-	-
G8JLB6	+	-	-	+	-
E9PLP8	+	-	-	-	-
Q9H1R3	+	-	-	+	-
A0A0U1RRM4	+	-	-	-	-
M0R0C6	+	-	-	+	-
E9PRY8	+	-	-	+	-
J3KTA4	+	-	-	-	-
O15213	+	-	-	-	-
A0A804CD06	+	-	-	+	-
A0A0C4DG89	+	-	-	-	-
E5RJD8	+	-	-	+	-
J3KTL2	+	-	-	-	-
H3BS72	+	+	-	+	-
H0YHG0	+	-	-	+	-
O75828	+	-	-	+	+
C9JIF9	+	-	-	+	-
A0A8I5KX04	+	-	+	+	-
A6NEM2	+	-	-	-	-
Q8NFZ0	+	-	-	-	-
A0A0A0MRR7	+	-	-	-	-
Q5JPU2	+	-	+	+	-
E9PF18	+	-	+	+	-
Q9NQZ2	+	-	-	-	-
G3V5Z7	+	-	-	+	-
A0A6Q8PFU3	+	-	-	+	-
Q9H840	+	-	-	+	-
A0A2R8YG02	+	-	-	-	-
Q13564	+	-	-	+	-
P40937	+	-	-	-	-
Q01780	+	-	-	+	-
Q7Z4W1	+	-	-	+	+
P63151	+	-	-	+	-
H3BPE7	+	-	-	-	-
O75113	+	-	-	+	-
A0A494C1K3	+	-	-	-	-
A0A0D9SF53	+	-	-	+	-
A0A024QZP7	+	-	-	+	-
A0A994J4R3	+	-	-	-	-
Q9UKA9	+	-	-	-	-
A0A494C028	+	-	-	-	-
A0A7N4I394	+	-	-	-	-
J3KN66	+	-	-	-	-
H0Y886	+	-	+	+	-
Q9Y4W2	+	-	-	+	-
Q99626	+	-	-	-	-
H0Y8U8	+	-	-	+	-
Q969Q0	+	+	-	+	-
A0A6Q8PHC9	+	-	-	+	-
P54132	+	-	-	+	-
H3BLV9	+	-	-	+	-
A0A8V8TMQ1	+	-	-	+	-
D6R956	+	+	-	+	-
P49916	+	-	+	+	-
F6VRR5	+	-	-	+	-
A0A7P0T8N8	+	-	-	-	-
G3V5T9	+	-	-	+	-
A0A7P0Z445	+	-	-	+	-
Q9BQE3	+	-	-	+	-
Q14157	+	-	-	+	-
Q9HB07	+	-	+	+	-
A0A6Q8PGK1	+	-	-	+	-
Q9UKJ3	+	-	-	-	-
Q9HBD4	+	-	-	-	-
A0A8I5KX72	+	-	-	-	-
Q9Y3B4	+	-	-	-	-
B8ZZN6	+	-	-	+	-
A0A8V8TLA4	+	-	-	+	-
A0A994J3Q8	+	-	-	-	-
F8W0W8	+	-	+	+	-
B4DUC8	+	-	-	+	-
Q9NVE7	+	-	-	+	-
Q9Y3A4	+	-	-	+	-
O15085	+	-	-	+	-
P01112	+	+	-	+	-
Q7L5D6	+	-	-	+	-
Q86XP3	+	-	-	+	-
E9PB61	+	-	-	-	-
Q9UNX4	+	-	-	-	-
Q9UK32	+	-	+	+	-
A0A0S2Z4Z6	+	-	-	-	-
O95400	+	-	-	+	-
Q5JTJ3	+	-	+	+	-
O75694	+	-	-	+	-
P67775	+	-	+	+	+
A0A994J749	+	-	-	+	-
A0A087WUB9	+	-	-	+	-
D6RFN0	+	-	-	+	-
Q9Y5Y2	+	-	-	+	-
A0A8V8TRH9	+	-	-	-	-
Q8N196	+	-	-	+	-
D6RBZ0	+	-	-	-	-
Q12765	+	-	-	+	-
Q8TBC4	+	-	-	+	-
E9PL19	+	-	-	-	-
A0A8I5KWT8	+	-	-	+	-
O60941	+	-	-	+	-
Q96JQ2	+	-	-	+	-
H7C2N1	+	-	-	+	-
A0A0C4DGG9	+	-	-	-	-
Q5VV67	+	-	-	-	-
A0A7P0TB45	+	+	-	+	-
M0R2B7	+	-	-	+	-
B4DUQ1	+	-	-	+	-
O75064	+	-	-	+	-
A0A669KB89	+	-	-	+	-
A0A0C4DGU5	+	-	-	-	-
A0A1W2PNX8	+	-	-	+	-
A0A0D9SGE8	+	-	-	-	-
A8MXP9	+	-	-	-	-
D6W5Y5	+	-	-	+	-
K7ERQ8	+	-	-	-	-
Q9NVI1	+	-	-	+	-
A0A6I8PU73	+	-	-	+	-
A0A0A0MRM9	+	-	-	-	-
Q9C030	+	-	-	+	-
Q5T760	+	-	-	-	-
A0A6Q8PFJ0	+	-	-	-	-
K7ESQ2	+	-	-	-	-
B7Z9C2	+	-	-	+	-
Q9Y4A0	+	-	-	-	-
P41567	+	-	-	+	-
E9PI41	+	-	-	+	-
A0A087WWM6	+	-	+	+	-
A0A0B4J1V8	+	-	-	-	-
J3KSK3	+	-	-	-	-
Q04206	+	-	-	+	-
P61457	+	-	-	+	+
P26232	+	-	-	+	-
X6R4W8	+	-	-	-	-
I3L0A0	+	-	-	-	-
Q9BV68	+	-	-	+	-
Q9BUI4	+	-	-	+	-
H3BVG0	+	-	-	-	-
A0A7P0Z489	+	-	-	+	+
A0A8V8TN67	+	-	-	-	-
P15259	+	-	-	+	+
Q9HAV4	+	-	-	+	-
A0A7I2V4H9	+	-	-	+	-
Q8WTT2	+	-	+	+	-
P07205	+	-	-	+	+
A0A7I2V4F7	+	-	-	+	-
A0A3B3IT92	+	-	-	-	-
A0A7I2V535	+	-	-	-	-
A0A7I2V490	+	-	-	-	-
B4DLN1	+	-	+	+	-
C9JZI7	+	-	-	-	-
Q8N3K9	+	+	-	+	-
A0A7P0Z4P5	+	-	-	-	-
A0A5H1ZRQ2	+	-	-	-	-
A0A7I2YQE1	+	-	-	+	-
A0A804HL01	+	-	-	-	-
Q9HCE1	+	-	-	+	+
J3KQ32	+	-	-	+	-
A0A7P0T954	+	-	-	-	-
A0A087X0H9	+	-	-	-	-
E7ETY2	+	-	-	+	-
C9JU26	+	-	+	+	-
A0A0C4DFV9	+	-	-	-	-
P00441	+	-	+	+	+
P15104	+	+	+	+	+
Q70UQ0	+	+	-	+	-
P26440	+	-	+	+	-
Q9Y3D8	+	-	-	+	-

## Sheet: Nucleus versus Endoplasmic R.
							Accesion No
							P46777
							Q15392
							P31689
							P23526
							P09429
							P11021
							P61353
							Q99653
							Q5BJF2
							O60762
							P46778
							P63241
							Q13162
							P30101
							Q9NQC3
							Q9NZ01
							Q15382
							P27635
							P46776
							O75844
							P62857
							Q15717
							Q99497
							Q9BVC6
							P61019
							Q9UBM7
							Q15397
							P83881
							Q15125
							P23284
							P36507
							P57088
							Q14739
							O43390
							P06493
							Q9P0L0
							P05388
							P14625
							Q9P035
							Q9UBS4
							Q15631
							P52292
							O95793
							Q14974
							P02768
							Q01105
							Q99720
							P20073
							Q14257
							O76094
							P62081
							O00299
							O60506
							Q86UE4
							Q96AG4
							P50402
							P04844
							Q9P2J5
							P29401
							Q93084
							Q9NWW5
							Q969Q0
							Q9UHB9
							P17655
							P27824
							P30626
							P61011
							Q9NRR5
							P67809
							Q8TEM1
							Q96SB4
							Q9UNE7
							O43681
							P27797
							P63000
							P61586
							O15173
							P55145
							P62987
							P09936
							P62633
							P27695
							P39687
							P63220
							P55072
							P28482
							Q96HY6
							Q04323
							Q12904
							O60763
							Q9BTV4
							Q9Y3I0
							H3BS72
							D6R956
							P01112
							A0A7P0TB45
							Q8N3K9
							P15104
							Q70UQ0
							Q07812

## Sheet: Proteins co-localized to mit.
							Accesion No
							P22314
							Q9P0J0
							P00338
							P31689
							Q99714
							Q09161
							P11177
							Q9Y277
							Q3ZCQ8
							Q9NX63
							P06576
							P25705
							P11021
							P22695
							P31040
							Q9P013
							P63167
							P22392
							P50213
							P09622
							Q13148
							P62258
							P04181
							Q99497
							P82930
							P36776
							Q9HAV7
							P07954
							P38646
							O95168
							Q9NWU5
							P49406
							P48047
							Q02790
							Q92552
							Q6FI81
							O00154
							P39748
							P08559
							P36507
							Q8N163
							P36404
							Q7L0Y3
							O14929
							P34897
							P06493
							O95831
							O75390
							O43615
							Q08J23
							Q9Y606
							Q12906
							P24539
							P07900
							Q04837
							P12236
							Q9NR30
							P36873
							O43837
							P42704
							Q12931
							P09001
							P21796
							Q9NX20
							Q92499
							P09874
							O00299
							P30048
							P30153
							P34932
							Q9BYD2
							P49419
							Q96AG4
							P51398
							Q99623
							P45880
							P30044
							P56134
							Q9Y696
							P23919
							P30041
							Q6PI48
							Q9UKN8
							Q5JPU2
							P49916
							Q8WTT2
							B4DLN1
							C9JU26
							P11310
							P43897
							P27824
							Q02218
							Q9H9J2
							Q7L2E3
							P33316
							P13073
							Q07021
							P28070
							Q9Y5L4
							Q9BU61
							P04818
							Q00059
							Q7Z6Z7
							Q9UNE7
							Q9Y676
							P99999
							Q9NQP4
							P82970
							P09211
							P08574
							Q9GZT3
							Q9H845
							Q92665
							Q9BQ52
							P34931
							O75131
							P28072
							P62987
							Q15046
							Q15785
							P36639
							P21912
							Q16836
							P27695
							P28482
							Q709F0
							O75306
							O75489
							Q9H773
							Q9UHV9
							P23921
							Q12849
							P40926
							O43674
							Q9Y3B8
							Q9NPA8
							A0A8I5KX04
							E9PF18
							H0Y886
							Q9HB07
							F8W0W8
							Q9UK32
							Q5JTJ3
							P67775
							A0A087WWM6
							P00441
							P15104
							P26440
							Q07812

## Sheet: Proteins co-localized to cytop.
							Accesion No
							P46777
							P62851
							O00541
							P55884
							Q9NX58
							O43242
							Q15392
							O75821
							Q9UKK9
							P04080
							P14866
							Q99986
							Q9H910
							P22314
							Q9P0J0
							P00338
							Q5JTH9
							P35579
							P31689
							Q99714
							O60869
							Q09161
							Q86V81
							A8MWD9
							P55265
							Q92769
							Q9Y3F4
							O14979
							P68400
							P49593
							P11177
							Q6DKI1
							P46782
							P06899
							P23526
							P54577
							Q9Y277
							O43491
							P51858
							P43490
							Q06830
							Q3ZCQ8
							Q53EL6
							Q9Y2W2
							O43395
							P19388
							Q14684
							P52701
							P09429
							Q9NX63
							Q14103
							O00487
							Q9Y3T9
							P06576
							P25705
							Q9Y265
							P82979
							P11021
							P07910
							P41091
							Q9Y3A5
							P61353
							P07814
							Q13404
							Q15185
							Q99653
							P22626
							P63173
							Q5BJF2
							P22695
							Q12905
							P07355
							Q13620
							P35637
							Q14166
							Q8NFH5
							P31040
							Q8NBT2
							O00425
							P04406
							P42167
							Q9P013
							Q92945
							P02545
							P62495
							P63208
							P19784
							O60762
							P18621
							P07741
							Q9Y262
							P78347
							P35268
							P46778
							P62937
							P52597
							P12956
							P63241
							Q13162
							Q92841
							P14678
							P62888
							P30101
							Q15019
							P05198
							P07737
							Q9HB71
							Q9P258
							P84090
							P54136
							Q14978
							Q07666
							P37108
							Q96FW1
							Q9BV38
							Q9NQC3
							Q7KZF4
							O95347
							P14324
							P62191
							Q9UNX3
							P62195
							P55795
							P63167
							Q9BPX3
							Q08211
							P22392
							A0A024RBG1
							O43592
							P52209
							P05787
							Q9NRX1
							P08708
							P05455
							Q9NZ01
							O00303
							Q15382
							Q13601
							P27635
							P52434
							P46776
							O75844
							P50213
							P09622
							P46940
							P62857
							Q15717
							P52655
							Q9GZZ1
							Q8N1F7
							P25685
							O00410
							P11387
							P47914
							Q13148
							Q13243
							Q13428
							P62258
							O43768
							Q29RF7
							P04181
							Q99497
							P61289
							Q9BVC6
							Q15029
							P82930
							P36776
							P09651
							Q86U42
							Q9HAV7
							P61019
							P17844
							Q14240
							Q9BQG0
							O43809
							P07954
							Q9H4L4
							Q13895
							Q9UBM7
							Q7Z4V5
							P06733
							P38646
							O95168
							Q9NWU5
							P41252
							O95373
							P49406
							P48047
							Q6P2E9
							P62140
							O00567
							P38919
							P43686
							Q8TEX9
							Q15397
							Q02790
							P20042
							Q96P70
							P12268
							Q9UQE7
							P07437
							P83881
							Q9BWF3
							Q92552
							Q15287
							Q9BXP5
							Q15008
							Q13363
							Q6FI81
							O00154
							P35659
							Q14839
							Q15125
							P23284
							P10599
							Q01082
							P78527
							Q92598
							P25398
							Q9Y5A9
							Q14980
							P39748
							P56545
							Q14152
							O43290
							P25789
							Q13200
							P08559
							P26640
							P36507
							Q2NL82
							Q9UBE0
							P61513
							P46783
							P61081
							P36405
							Q8N163
							Q9NTK5
							P39019
							Q00341
							P62906
							Q9H3K6
							P51610
							Q99615
							P36404
							Q92979
							Q04760
							P57088
							Q9NPD3
							P50995
							Q14739
							Q7L0Y3
							O43390
							Q9Y3U8
							O14929
							P34897
							P06493
							P67870
							P62277
							P62316
							O95831
							O75390
							Q04637
							P59998
							Q9UBT2
							Q9BZZ5
							P42766
							P60866
							Q9P0L0
							Q9BY77
							Q8N684
							Q99496
							O43615
							Q96PK6
							Q08J23
							Q9Y2X3
							P10155
							Q8IY67
							P05388
							P26196
							P13010
							P11388
							Q86VP6
							P14625
							P58107
							Q01085
							Q9P035
							P30050
							Q9H3U1
							Q9Y606
							Q14683
							Q96AE4
							Q9UBS4
							Q99729
							P26641
							P63104
							P48556
							Q12906
							Q15631
							P24539
							P18754
							P28838
							P29692
							P52292
							Q9BW27
							O95793
							P07900
							Q04837
							P12236
							P35998
							P50991
							Q14974
							P02768
							Q01105
							Q02880
							P52565
							P56192
							Q9NW64
							P49792
							P26583
							Q9NR30
							P17980
							P52298
							Q8NE71
							Q9Y230
							Q9UKV3
							Q9Y6M1
							Q16576
							O00571
							Q9NZI8
							P08865
							P41227
							P43487
							Q99459
							Q9BZE4
							O15347
							O43684
							P30085
							P21333
							P36873
							Q99426
							P42677
							P15924
							O43837
							Q99720
							P42704
							P20073
							Q14257
							Q92900
							Q12931
							P23528
							E9PAV3
							P55060
							Q93009
							P62333
							P09001
							Q01813
							O76094
							P51114
							P60842
							P62280
							Q92973
							P46060
							P60228
							P21796
							P50990
							Q6PJT7
							P33993
							Q9NX20
							O75955
							O15355
							Q14008
							P62081
							Q92499
							O43670
							Q15366
							O14980
							P09874
							O00299
							P49736
							P30048
							P15311
							P31943
							Q93008
							O60506
							P30153
							P17096
							P34932
							O60814
							Q9BYD2
							P32969
							O00231
							Q9UMS4
							Q5JWF2
							P62269
							Q86UE4
							O15371
							P49419
							Q9Y266
							Q96AG4
							O00505
							Q8WXF1
							Q9NTJ3
							P51665
							Q9BZI7
							P18077
							Q15020
							O75937
							P50402
							P51398
							P25205
							Q9Y6E0
							O60716
							Q9UMR2
							P55209
							P61326
							Q99623
							O75475
							P49959
							Q9Y295
							P04844
							P49321
							O00232
							Q9P2J5
							P45880
							Q13642
							P29401
							P30044
							Q8NC51
							P56134
							P62829
							Q9Y696
							P23919
							Q96EP5
							Q92688
							Q9UKD2
							P30041
							Q6PI48
							Q93084
							Q9NWW5
							Q9UKN8
							A0A7I2V3S3
							G8JLB6
							Q9H1R3
							M0R0C6
							E9PRY8
							H0YHG0
							O75828
							Q5JPU2
							Q01780
							Q7Z4W1
							P63151
							A0A0D9SF53
							A0A024QZP7
							Q9Y4W2
							Q969Q0
							A0A8V8TMQ1
							P49916
							F6VRR5
							Q9BQE3
							A0A8V8TLA4
							Q9Y3A4
							Q86XP3
							O95400
							O75694
							A0A994J749
							Q9Y5Y2
							A0A8I5KWT8
							M0R2B7
							A0A1W2PNX8
							Q9NVI1
							A0A6I8PU73
							Q9C030
							Q8WTT2
							P07205
							B4DLN1
							A0A7I2YQE1
							Q96I24
							P51812
							J3KQ32
							Q9UHB9
							P62841
							P17655
							P28066
							C9JU26
							O14737
							Q9Y3D8
							Q16181
							P11310
							Q96IU4
							P37198
							Q8WWM7
							Q9UNM6
							P43897
							O43707
							Q9Y281
							P0DP25
							Q92747
							P27824
							Q9C0C9
							P60174
							P30626
							Q02218
							Q9H9J2
							O14744
							Q07955
							Q08752
							Q15819
							P15121
							Q15435
							P62993
							P13693
							P61011
							P55786
							P53041
							P15374
							Q9UQ80
							P31948
							P35222
							O00273
							Q15843
							P49773
							Q13526
							Q7L2E3
							Q99733
							Q9NRR5
							Q96CT7
							P33316
							P63279
							P80723
							P60900
							P67809
							P53396
							P13073
							Q07021
							P28070
							P06730
							Q9Y5L4
							Q9Y2Z0
							Q9BTM9
							P60510
							O75531
							Q8TEM1
							Q9BU61
							P62861
							P04818
							Q9BT78
							Q9C005
							P24534
							Q00059
							Q96HR8
							O14818
							P09960
							P12270
							Q92597
							Q7Z6Z7
							Q96SB4
							O00170
							Q01469
							Q92905
							P11940
							Q06323
							P31350
							Q9UNE7
							P54105
							Q9Y676
							P61088
							O43681
							P29966
							Q8NCA5
							Q9NX55
							P99999
							Q9NQP4
							O75832
							O00764
							P98179
							Q01130
							P27797
							P08579
							P82970
							P55196
							O43447
							P68036
							P54727
							Q9NZL9
							P06454
							O15144
							P09132
							P37837
							P13646
							P09211
							O95163
							Q15021
							P08574
							Q9H9Y6
							P63000
							Q9GZT3
							P20290
							Q96KP4
							P61586
							Q9UL46
							O75494
							Q9H845
							P31949
							Q13867
							Q92665
							Q09028
							P55010
							Q9BTE3
							Q9BQ52
							O15173
							Q9UNZ2
							P56537
							Q8NFH3
							P34931
							Q2TAY7
							P35611
							Q9NZN4
							Q52LJ0
							P61158
							O43765
							P25787
							Q9UNF1
							Q9Y263
							P49591
							Q99436
							P46109
							O15160
							P27708
							P55145
							Q92820
							Q13451
							P16989
							Q9Y2L1
							P49720
							P35520
							O75131
							Q96PU8
							P04792
							Q13283
							Q9UBC2
							O00233
							P35221
							P28072
							P55036
							Q99460
							P62987
							O95260
							P20618
							P11802
							Q15046
							P09936
							P61086
							P25786
							Q16629
							Q8TDG2
							O43598
							Q15785
							P36639
							Q4VCS5
							Q9BXJ9
							O00629
							Q9NQT5
							P15531
							Q8WYA6
							Q9Y333
							O75347
							Q9BQA1
							Q13126
							Q14203
							P21912
							P07305
							P62633
							P61758
							P30154
							P58546
							P04075
							P45974
							Q86X55
							Q16836
							P27695
							P38606
							Q92621
							P28074
							P39687
							P11172
							Q9Y224
							Q13885
							P63220
							P23381
							Q9HBY8
							P55072
							O00762
							P62714
							Q16531
							Q99543
							Q01844
							Q7L5N1
							P14174
							Q96DI7
							P13798
							P42771
							Q9BUF5
							P05114
							Q8TD19
							P49721
							Q96EE3
							P28482
							P26038
							Q14694
							A2RUB1
							P61160
							Q709F0
							Q13310
							P57678
							Q8WU90
							P35237
							Q14011
							P13489
							P25788
							Q96HY6
							O75306
							Q15257
							P30086
							Q99873
							O75489
							Q9H773
							O76003
							Q04323
							P17174
							Q96B26
							Q8TEQ6
							Q9UNS2
							Q9BY32
							Q9UBQ5
							Q15369
							Q99471
							Q12904
							P43034
							Q92922
							O00422
							Q9Y5S9
							O60763
							P52948
							Q14160
							Q9BTV4
							Q15370
							P62304
							O95757
							Q12972
							Q9UHV9
							P23921
							Q12849
							Q9Y3I0
							Q14677
							P40926
							O43674
							Q9Y3B8
							Q15024
							P68402
							Q8IZC4
							Q9NPA8
							M0QXB4
							Q14344
							Q5H9R7
							P78406
							A0A087X256
							Q14934
							A0A804CD06
							E5RJD8
							H3BS72
							C9JIF9
							A0A8I5KX04
							E9PF18
							G3V5Z7
							A0A6Q8PFU3
							Q9H840
							Q13564
							O75113
							H0Y886
							H0Y8U8
							A0A6Q8PHC9
							P54132
							H3BLV9
							D6R956
							G3V5T9
							A0A7P0Z445
							Q14157
							Q9HB07
							A0A6Q8PGK1
							B8ZZN6
							F8W0W8
							B4DUC8
							Q9NVE7
							O15085
							P01112
							Q7L5D6
							Q9UK32
							Q5JTJ3
							P67775
							A0A087WUB9
							D6RFN0
							Q8N196
							Q12765
							Q8TBC4
							O60941
							Q96JQ2
							H7C2N1
							A0A7P0TB45
							B4DUQ1
							O75064
							A0A669KB89
							D6W5Y5
							B7Z9C2
							P41567
							E9PI41
							A0A087WWM6
							Q04206
							P61457
							P26232
							Q9BV68
							Q9BUI4
							A0A7P0Z489
							P15259
							Q9HAV4
							A0A7I2V4H9
							A0A7I2V4F7
							Q8N3K9
							Q9NWU2
							Q9HCE1
							Q9BTT0
							Q9GZS3
							E7ETY2
							P00441
							Q9UHD9
							O43324
							P15104
							Q70UQ0
							P26440
							Q07812

## Sheet: Nucleus versus Extracellular R
							Accesion No
							P46777
							P62851
							P26599
							P55884
							O43242
							Q9UKK9
							P04080
							P14866
							P22314
							P00338
							P35579
							P31689
							Q86V81
							P46782
							P06899
							P12004
							P23526
							P54577
							Q9Y277
							O43491
							P51858
							P43490
							Q06830
							P09429
							Q9NX63
							O00487
							P06576
							P25705
							Q9Y265
							P11021
							P07910
							P41091
							P61353
							Q13404
							Q99653
							P22626
							Q12905
							P07355
							Q13620
							P04406
							P07741
							P35268
							P62937
							P12956
							Q13162
							P62888
							P30101
							Q15019
							P05198
							P07737
							Q9HB71
							P54136
							P37108
							Q96FW1
							Q7KZF4
							O95347
							Q9UNX3
							P62195
							P22392
							P52209
							P05787
							Q15382
							O75844
							P46940
							P62857
							Q9GZZ1
							P25685
							P62258
							Q99497
							P22087
							Q9BVC6
							P09651
							P61019
							P17844
							P07954
							P06733
							P38646
							P41252
							P62140
							Q02790
							P12268
							P07437
							Q15008
							O00154
							P23284
							P10599
							Q01082
							Q92598
							P52272
							Q14980
							P25789
							Q13200
							P36507
							P61513
							P36405
							P0C0S5
							Q9NTK5
							P39019
							Q00341
							P62906
							Q99615
							O75367
							Q04760
							P50995
							P34897
							P38159
							P06493
							P67870
							P62277
							P62316
							O75390
							P59998
							P60866
							Q08J23
							P05388
							P13010
							Q86VP6
							P14625
							P30050
							Q9BVP2
							Q9UBS4
							P26641
							P63104
							Q12906
							P28838
							P51532
							O95793
							P07900
							Q04837
							P35998
							P50991
							Q14974
							P02768
							P52565
							P56192
							P26583
							P17980
							Q9Y230
							O00571
							P08865
							P30085
							P21333
							P15924
							P20073
							P23528
							P55060
							P62333
							Q01813
							P60842
							P62280
							Q92973
							P60228
							P21796
							P50990
							O75955
							P53999
							Q15366
							O00299
							P15311
							Q9Y2W1
							P30153
							P34932
							O60814
							O00231
							Q5JWF2
							P62269
							P49419
							P51665
							P18077
							Q9Y6E0
							O60716
							Q9UMR2
							O00232
							P29401
							Q9BUQ8
							P30044
							Q8NC51
							P62829
							Q9Y696
							Q92688
							P30041
							O75828
							Q7Z4W1
							P07205
							P17655
							P28066
							O14737
							Q16181
							Q96IU4
							Q9UNM6
							O43707
							Q9Y281
							Q92747
							P27824
							P60174
							P30626
							Q15819
							P15121
							Q15435
							P62993
							P13693
							P55786
							P16104
							Q9UQ80
							P35222
							Q15843
							P49773
							P33316
							P80723
							P60900
							P67809
							P53396
							Q07021
							P28070
							P06730
							P62861
							O14818
							P09960
							Q92597
							Q7Z6Z7
							Q01469
							P11940
							Q06323
							P61088
							O43681
							P29966
							O00764
							P27797
							Q9NZL9
							O15144
							P37837
							P13646
							P09211
							P63000
							Q96KP4
							P61586
							Q71DI3
							Q9UL46
							P31949
							Q13867
							O15173
							P56537
							P34931
							Q9NZN4
							P61158
							P25787
							Q9UNF1
							Q9Y263
							P49591
							Q99436
							P27708
							P55145
							Q92820
							Q13451
							P49720
							O75131
							P04792
							P28072
							Q99460
							P62987
							P20618
							Q15046
							P25786
							Q16629
							O43598
							P36639
							P15531
							Q13126
							P84243
							P30154
							P04075
							P38606
							P28074
							Q13885
							P23381
							P55072
							Q16531
							P14174
							P13798
							Q9BUF5
							P49721
							P28482
							P26038
							P61160
							P57678
							P35237
							P13489
							P25788
							Q15257
							P30086
							P17174
							Q12904
							P43034
							Q14160
							P40926
							P68402
							Q14344
							P67775
							P61457
							A0A7P0Z489
							P15259
							Q9HCE1
							P00441
							P15104
							Q07812

## Sheet: Nuclear proteins
Nucleus	Accesion No
	P26368
	P46777
	Q14498
	P62851
	P26599
	O00541
	P55884
	Q9NX58
	O43242
	Q15392
	O75821
	Q9UKK9
	P04080
	P14866
	Q9UKF6
	Q99986
	Q9H910
	P22314
	Q9P0J0
	P00338
	Q5JTH9
	P35579
	P31689
	Q9H7B2
	Q99714
	O60869
	Q09161
	Q86V81
	A8MWD9
	P55265
	Q92769
	Q9Y3F4
	O14979
	P68400
	P49593
	P11177
	Q6DKI1
	P46782
	Q9Y3C6
	O75150
	P06899
	P12004
	P23526
	P54577
	Q9Y277
	Q14320
	O43491
	P51858
	P43490
	Q06830
	Q3ZCQ8
	Q53EL6
	Q9NQ55
	Q9Y2W2
	P46087
	O43395
	P19388
	Q12788
	Q14684
	P52701
	P09429
	Q9NX63
	Q14103
	Q00688
	O00487
	Q9Y3T9
	P06576
	P25705
	Q9Y265
	P43243
	P82979
	P11021
	P07910
	P41091
	Q9Y3A5
	P61353
	P07814
	Q13404
	Q15185
	Q99653
	P22626
	P63173
	Q5BJF2
	P22695
	Q12905
	O94906
	P07355
	Q13242
	Q13620
	P35637
	Q5JTV8
	Q14166
	Q8NFH5
	P31040
	Q8NBT2
	O00425
	P04406
	P42167
	Q9P013
	Q92945
	P02545
	Q12874
	P62495
	P63208
	P19784
	O60762
	P18621
	P07741
	Q9Y262
	P78347
	P35268
	P46778
	P62937
	P52597
	P12956
	P63241
	Q13162
	Q92841
	P14678
	P62888
	P30101
	Q15019
	P05198
	P07737
	Q9HB71
	Q15637
	Q9P258
	P27694
	Q03252
	P84090
	P54136
	Q14978
	Q07666
	P37108
	O94776
	Q96FW1
	Q9BV38
	P31942
	Q9NQC3
	Q9H0D6
	Q7KZF4
	O75152
	O95347
	P14324
	P62191
	Q9UNX3
	Q8WVY7
	P62195
	P55795
	P63167
	Q9BPX3
	Q08211
	O00442
	P22392
	A0A024RBG1
	O43592
	P52209
	P05787
	Q9NRX1
	P08708
	O75400
	Q9Y5B9
	P05455
	Q13435
	Q9NZ01
	O00303
	Q15382
	Q13601
	Q15233
	P27635
	P52434
	P46776
	O75844
	P50213
	P09622
	P46940
	P62857
	Q15717
	P52655
	Q9GZZ1
	Q8N1F7
	P25685
	O00410
	P11387
	P47914
	Q13148
	Q13243
	Q13428
	P62258
	O43768
	Q29RF7
	P04181
	Q99497
	O14776
	P22087
	P61289
	Q9BVC6
	Q15029
	P82930
	P36776
	P09651
	P49711
	Q9UEE9
	Q86U42
	P55081
	Q9HAV7
	P61019
	P17844
	Q14240
	Q9BQG0
	P09661
	O43809
	P07954
	Q9H4L4
	Q13895
	Q01081
	Q9UBM7
	Q7Z4V5
	P06733
	P38646
	O43143
	O95168
	P35250
	Q9NWU5
	Q6P2Q9
	Q9NTZ6
	P41252
	O95373
	P49406
	P48047
	Q6P2E9
	P62140
	Q05519
	O00567
	Q15459
	P38919
	P43686
	Q8TEX9
	Q15397
	Q02790
	P20042
	Q96P70
	Q9H307
	Q9UKM9
	P12268
	Q9UQE7
	P07437
	Q7L014
	Q9UHX1
	P83881
	Q9BWF3
	Q92552
	Q15287
	Q9BXP5
	Q15008
	Q13363
	Q6FI81
	O00154
	P35659
	Q14839
	O75643
	Q15125
	P23284
	P10599
	Q01082
	P78527
	Q92598
	P25398
	Q9Y5A9
	Q15645
	P52272
	Q14980
	P17480
	P39748
	P56545
	Q14152
	O43290
	P25789
	Q13200
	P08559
	Q92522
	P26640
	P36507
	Q2NL82
	Q9UBE0
	P61513
	P46783
	P61081
	P36405
	Q13151
	Q8N163
	Q14676
	P0C0S5
	O43719
	Q9NVP1
	O15381
	Q9NTK5
	P39019
	Q00341
	P62906
	Q9H3K6
	P51610
	Q99615
	P36404
	O75367
	Q92979
	Q04760
	P57088
	Q9NPD3
	P50995
	Q14739
	Q7L0Y3
	O43390
	Q9Y3U8
	O14929
	P34897
	P38159
	P06493
	P67870
	P43246
	P62277
	P62316
	O95831
	O75390
	Q04637
	P59998
	Q9UBT2
	Q9BZZ5
	P42766
	P60866
	Q9P0L0
	Q9BY77
	Q8N684
	Q99496
	O43615
	Q96PK6
	Q08J23
	Q9Y2X3
	P10155
	Q8IY67
	P05388
	P26196
	O15226
	P08621
	P13010
	P11388
	Q86VP6
	P14625
	P58107
	Q01085
	Q9P035
	P30050
	Q9H3U1
	Q15424
	Q9Y606
	Q9BVP2
	Q14683
	Q96AE4
	Q9UBS4
	Q99729
	P26641
	P63104
	Q13185
	P48556
	Q12906
	Q15631
	Q8WW12
	P24539
	P18754
	P28838
	P51532
	P29692
	P52292
	Q9BW27
	O95793
	P09012
	P07900
	Q04837
	Q9H0A0
	P12236
	P35998
	P50991
	Q14974
	P02768
	P26358
	Q01105
	Q02880
	P52565
	P56192
	Q9NW64
	P49792
	P26583
	Q9NR30
	P17980
	P52298
	Q53GS9
	Q8NE71
	Q9Y230
	P51991
	Q9UKV3
	Q9Y6M1
	Q16576
	O00571
	Q9NZI8
	P08865
	O60264
	P41227
	Q15393
	P43487
	Q99459
	Q9BZE4
	Q96EY4
	O15347
	O43684
	P30085
	P21333
	P36873
	Q99426
	P42677
	P15924
	P33991
	O43837
	Q99720
	P42704
	Q9UQ35
	P20073
	Q14257
	Q92900
	Q12931
	P23528
	E9PAV3
	Q9BUJ2
	P55060
	Q93009
	P62333
	P09001
	Q01813
	O76094
	Q15061
	Q13263
	P56182
	P51114
	P60842
	P62280
	Q92973
	P46060
	P60228
	P21796
	P50990
	Q6PJT7
	P33993
	Q9NX20
	O75955
	Q8IWS0
	O15355
	Q08945
	Q14008
	P62081
	Q92499
	P53999
	O43670
	P46013
	Q15366
	O14980
	P09874
	Q8IY81
	O00299
	P49736
	P30048
	P15311
	P31943
	Q9Y2W1
	Q93008
	O60506
	Q14566
	P30153
	P17096
	P34932
	O60814
	Q9BYD2
	P32969
	O00231
	Q9UMS4
	Q5JWF2
	P62269
	Q86UE4
	Q5BKZ1
	P35249
	Q9BVI4
	O15371
	P49419
	Q9Y266
	Q96AG4
	O00505
	Q8WXF1
	Q9NTJ3
	P51665
	Q9BZI7
	P18077
	Q15020
	O75937
	P50402
	P51398
	P25205
	Q9Y6E0
	O60716
	Q9UMR2
	P33992
	P55209
	P61326
	Q99623
	Q9Y3C1
	O75475
	P49959
	Q9Y295
	P04844
	P49321
	O00232
	Q9P2J5
	P45880
	Q13642
	P29401
	Q9BUQ8
	P30044
	Q8NC51
	P56134
	P62829
	Q9Y696
	P23919
	Q96EP5
	Q92688
	Q9UKD2
	P30041
	Q6PI48
	Q93084
	A0A3B3ITJ4
	Q9NWW5
	Q9UKN8
	H7C2Q8
	A0A7I2V3S3
	A0A7P0T9U7
	G8JLB6
	Q9H1R3
	A0A0U1RRM4
	M0R0C6
	E9PRY8
	J3KTA4
	O15213
	A0A0C4DG89
	H0YHG0
	O75828
	A6NEM2
	Q5JPU2
	Q9NQZ2
	P40937
	Q01780
	Q7Z4W1
	P63151
	A0A494C1K3
	A0A0D9SF53
	A0A024QZP7
	A0A994J4R3
	A0A494C028
	A0A7N4I394
	J3KN66
	Q9Y4W2
	Q969Q0
	A0A8V8TMQ1
	P49916
	F6VRR5
	A0A7P0T8N8
	Q9BQE3
	Q9HBD4
	A0A8I5KX72
	Q9Y3B4
	A0A8V8TLA4
	Q9Y3A4
	Q86XP3
	E9PB61
	Q9UNX4
	O95400
	O75694
	A0A994J749
	Q9Y5Y2
	A0A8V8TRH9
	D6RBZ0
	E9PL19
	A0A8I5KWT8
	A0A0C4DGG9
	M0R2B7
	A0A1W2PNX8
	A0A0D9SGE8
	A8MXP9
	K7ERQ8
	Q9NVI1
	A0A6I8PU73
	A0A0A0MRM9
	Q9C030
	Q5T760
	A0A6Q8PFJ0
	A0A0B4J1V8
	X6R4W8
	I3L0A0
	H3BVG0
	Q8WTT2
	P07205
	A0A3B3IT92
	A0A7I2V535
	A0A7I2V490
	B4DLN1
	A0A5H1ZRQ2
	A0A7I2YQE1
	Q96I24
	P51812
	J3KQ32
	P20700
	Q9UHB9
	P62841
	P17655
	P28066
	A0A7P0T954
	A0A087X0H9
	C9JU26
	A0A0C4DFV9
	Q96GQ7
	O75533
	O14737
	Q9Y3D8
	Q16181
	O95232
	P11310
	Q96IU4
	P16403
	P37198
	Q8WWM7
	Q9UNM6
	P43897
	O43707
	O96019
	Q9Y281
	P0DP25
	Q9UBU8
	Q92747
	P27824
	Q9C0C9
	P60174
	P30626
	Q02218
	Q9H9J2
	O14744
	Q07955
	Q08752
	Q15819
	P15121
	Q15435
	P62993
	P13693
	P61011
	P55786
	P53041
	P15374
	P16104
	Q9UQ80
	P31948
	P35222
	O00273
	Q15843
	P49773
	Q13526
	Q7L2E3
	Q99733
	Q9NRR5
	Q96CT7
	P33316
	Q9BU19
	P63279
	P80723
	P60900
	P67809
	Q13247
	P53396
	P13073
	Q07021
	P28070
	P06730
	Q9Y5L4
	Q9Y2Z0
	Q9BTM9
	Q16650
	P60510
	O75531
	Q8TEM1
	Q9BU61
	P62861
	P04818
	Q9BT78
	Q9C005
	P24534
	Q00059
	Q96HR8
	O14818
	Q15428
	Q96J01
	P09960
	P12270
	Q92597
	Q7Z6Z7
	Q1KMD3
	Q96SB4
	O00170
	P20962
	Q01469
	Q92905
	P11940
	Q06323
	P31350
	Q9UNE7
	P54105
	Q9Y676
	P61088
	O43681
	P29966
	Q8NCA5
	Q9NX55
	P99999
	Q9NQP4
	O75832
	O00764
	P98179
	Q01130
	P62995
	P27797
	P15927
	P08579
	P82970
	P55196
	O43447
	P68036
	P54727
	Q9NZL9
	P06454
	O15144
	P09132
	P37837
	P13646
	P09211
	O95163
	Q15021
	P08574
	Q9H9Y6
	P63000
	Q9GZT3
	P20290
	Q96KP4
	P61586
	Q71DI3
	Q9UL46
	O75494
	Q9H845
	P31949
	Q13867
	Q92665
	Q09028
	P55010
	Q9BTE3
	Q9BQ52
	O15173
	Q9UNZ2
	P56537
	Q8NFH3
	P61956
	P34931
	Q2TAY7
	P35611
	Q9NZN4
	Q52LJ0
	P30876
	P61158
	O43765
	P25787
	Q9UNF1
	Q5T8P6
	Q9Y263
	P49591
	Q7RTV0
	Q99436
	P46109
	O15160
	Q9NPD8
	P27708
	P55145
	Q92820
	Q13451
	P16989
	Q9Y2L1
	P49720
	P35520
	O75131
	Q96PU8
	P04792
	Q13283
	Q9UBC2
	O00233
	P35221
	P28072
	P55036
	Q9P2I0
	Q99460
	P62987
	O95260
	P20618
	P11802
	Q15046
	P09936
	P61086
	P25786
	Q9Y383
	Q16629
	Q8TDG2
	O43598
	Q15785
	P36639
	Q4VCS5
	Q9BXJ9
	O00629
	Q9NQT5
	P15531
	Q8WYA6
	Q9Y333
	O75347
	Q9BQA1
	Q13126
	Q14203
	P21912
	P84243
	Q9BWJ5
	P07305
	P62633
	P61758
	P30154
	P58546
	P04075
	P45974
	Q86X55
	Q12996
	Q16836
	P27695
	P38606
	Q92621
	P28074
	P39687
	P11172
	Q9Y224
	Q13885
	P63220
	P23381
	Q9HBY8
	P55072
	O00762
	P62714
	Q16531
	Q9Y3Z3
	Q99543
	Q96P16
	Q01844
	Q7L5N1
	P14174
	Q96DI7
	P13798
	P42771
	Q9BUF5
	P05114
	Q8TD19
	P49721
	Q96EE3
	P28482
	P26038
	Q14694
	A2RUB1
	P61160
	Q709F0
	Q13310
	Q9Y570
	P57678
	Q8WU90
	P35237
	G2XKQ0
	Q14011
	P13489
	P25788
	Q96HY6
	O95478
	O75306
	Q15257
	P30086
	Q99873
	O75489
	Q9H773
	O76003
	Q04323
	P17174
	Q96B26
	Q8TEQ6
	P83916
	Q9H0L4
	Q9UNS2
	Q9BY32
	Q9UBQ5
	Q15369
	P42285
	Q99471
	Q12904
	P43034
	Q13595
	Q92922
	O00422
	Q9Y5S9
	O60763
	P52948
	Q14160
	Q969G3
	Q9BTV4
	Q15370
	P62304
	O95757
	Q92878
	Q12972
	Q9UHV9
	P23921
	Q12849
	Q9Y3I0
	Q14677
	P35244
	P40926
	O43674
	Q9Y3B8
	Q15024
	P09234
	P68402
	J3KPP4
	A0A8I5KRC6
	A6NEL0
	Q8IZC4
	Q9NPA8
	M0QXB4
	Q14344
	A0A0A6YYJ8
	Q5H9R7
	P78406
	A0A087X256
	Q14934
	E9PLP8
	A0A804CD06
	E5RJD8
	J3KTL2
	H3BS72
	C9JIF9
	A0A8I5KX04
	Q8NFZ0
	A0A0A0MRR7
	E9PF18
	G3V5Z7
	A0A6Q8PFU3
	Q9H840
	A0A2R8YG02
	Q13564
	H3BPE7
	O75113
	Q9UKA9
	H0Y886
	Q99626
	H0Y8U8
	A0A6Q8PHC9
	P54132
	H3BLV9
	D6R956
	G3V5T9
	A0A7P0Z445
	Q14157
	Q9HB07
	A0A6Q8PGK1
	Q9UKJ3
	B8ZZN6
	A0A994J3Q8
	F8W0W8
	B4DUC8
	Q9NVE7
	O15085
	P01112
	Q7L5D6
	Q9UK32
	A0A0S2Z4Z6
	Q5JTJ3
	P67775
	A0A087WUB9
	D6RFN0
	Q8N196
	Q12765
	Q8TBC4
	O60941
	Q96JQ2
	H7C2N1
	Q5VV67
	A0A7P0TB45
	B4DUQ1
	O75064
	A0A669KB89
	A0A0C4DGU5
	D6W5Y5
	K7ESQ2
	B7Z9C2
	Q9Y4A0
	P41567
	E9PI41
	A0A087WWM6
	J3KSK3
	Q04206
	P61457
	P26232
	Q9BV68
	Q9BUI4
	A0A7P0Z489
	A0A8V8TN67
	P15259
	Q9HAV4
	A0A7I2V4H9
	A0A7I2V4F7
	C9JZI7
	Q8N3K9
	A0A7P0Z4P5
	A0A804HL01
	Q9NWU2
	Q9HCE1
	Q9BTT0
	Q9GZS3
	E7ETY2
	P00441
	Q9UHD9
	O43324
	P15104
	Q70UQ0
	P26440
	Q07812

## Sheet: Proteins localized to ER
Endoplasmic Reticulums	Accesion No
	P46777
	Q9UHQ9
	Q8WUM4
	Q15392
	Q15005
	P04843
	P31689
	Q8N766
	P55084
	P23526
	P09429
	P48444
	P61803
	Q8N5M9
	P11021
	Q96CS3
	P61353
	Q99653
	Q5BJF2
	O60762
	P24752
	P46778
	P63241
	O95433
	Q13162
	P30101
	P16615
	O94905
	Q9NQC3
	Q9NZ01
	Q15382
	P27635
	P46776
	O75844
	P62857
	Q15717
	P67812
	Q15738
	Q99497
	Q9BVC6
	P20340
	P61019
	Q9UBM7
	Q9UNL2
	Q15397
	P53621
	P83881
	P50454
	Q8N5K1
	Q15125
	P23284
	Q15084
	P00387
	Q8TCT9
	O00429
	P36507
	Q14247
	P61619
	P39656
	P57088
	Q14739
	Q9Y4L1
	O43390
	P06493
	Q9NP72
	Q9P0L0
	P05388
	P62820
	P14625
	Q9P035
	P61026
	Q9UBS4
	P46977
	Q15631
	P52292
	O95793
	Q14974
	P02768
	Q14165
	Q01105
	P49257
	P13667
	Q99720
	P20073
	Q14257
	O76094
	P05023
	P53618
	P62081
	O00299
	O60506
	P24390
	O75396
	Q86UE4
	P61009
	Q96AG4
	P49755
	P50402
	P04844
	Q9P2J5
	P29401
	Q96A33
	Q9P2X0
	Q14697
	Q93084
	Q9NWW5
	Q969Q0
	Q9UHB9
	P17655
	Q15041
	P27824
	Q96EK6
	P30626
	Q14108
	Q9BS26
	P61011
	Q9P2E9
	P51572
	Q8NBS9
	Q9BVK6
	Q15436
	O00264
	Q9NRR5
	Q14696
	P43307
	P67809
	P07099
	Q8NI22
	Q8NBJ5
	Q9UL25
	Q8TEM1
	P14314
	Q6DD88
	Q96SB4
	O94979
	Q9H0U4
	Q9NRP0
	Q9UNE7
	O43681
	Q86UP2
	A0FGR8
	P27797
	P61165
	Q15293
	Q16799
	P30519
	Q12907
	Q07065
	P63000
	P61586
	P01111
	Q9Y2B0
	Q9NYU2
	P07108
	O15173
	Q9BUR5
	P35613
	P35606
	O43852
	Q9UBF2
	Q15363
	P55145
	Q10471
	Q9NR31
	P51648
	Q9Y5M8
	Q9UBV8
	Q8TCJ2
	P62987
	P09936
	P30040
	Q5JPE7
	Q9P003
	P62633
	O43617
	Q16850
	P27695
	P48739
	P39687
	P63220
	P55072
	Q9H3N1
	P13674
	P61106
	P28482
	Q96HY6
	P26885
	Q96AY3
	Q04323
	P61923
	P60953
	O95166
	Q8TCS8
	P16435
	P60059
	P00367
	Q9UM00
	Q12904
	P10768
	P55327
	Q14318
	O60763
	Q9BTV4
	Q8WVM8
	Q9Y3A6
	P07237
	Q9Y3I0
	Q9BW60
	H3BS72
	D6R956
	P01112
	A0A7P0TB45
	Q8N3K9
	P15104
	Q70UQ0
	Q07812

## Sheet: Mitochondria proteins
Mitochondria	Accesion No
	Q13423
	Q9H9B4
	P13804
	P12074
	Q9UJS0
	Q5T9A4
	Q9UHQ9
	P48735
	P10515
	P38117
	Q9NUQ9
	P22314
	Q9P0J0
	P00338
	P31689
	Q99714
	Q09161
	P55084
	P11177
	Q9UDW1
	P31930
	Q9Y277
	Q16740
	Q3ZCQ8
	P36542
	Q9NX63
	P11586
	P06576
	P25705
	Q6UB35
	P11021
	O00203
	Q16762
	P22695
	P12235
	P31040
	Q9P013
	Q96I99
	P24752
	P00156
	P12277
	P41250
	P63167
	P22392
	P50213
	P09622
	Q9UJZ1
	Q13148
	Q16891
	O96008
	P62258
	Q9NVI7
	P56385
	Q00325
	P04181
	Q99497
	P82930
	P36776
	Q9HAV7
	Q9P2R7
	P07954
	Q96HS1
	O75251
	Q969Z0
	P10809
	P38646
	O95168
	Q9NWU5
	P49406
	P48047
	Q02790
	Q9BPW8
	Q92552
	Q6FI81
	Q99798
	O00154
	Q8N5K1
	P00387
	Q53H12
	P39748
	P08559
	O00429
	P36507
	Q8N163
	Q9BXW7
	P36404
	Q7L0Y3
	O14929
	P34897
	P06493
	O95831
	O75390
	O43615
	Q08J23
	O75964
	Q9Y606
	P53597
	Q12906
	P08133
	P24539
	P07900
	Q04837
	P12236
	P19367
	Q9NR30
	P14406
	P36873
	O43837
	P42704
	Q12931
	P09001
	P49753
	P21796
	P07195
	Q9NX20
	Q9HCC0
	Q9Y2Q3
	P51149
	Q9Y512
	Q92499
	P47897
	P09874
	O00299
	P30048
	P30153
	P34932
	Q9BYD2
	P09543
	P54886
	P49419
	Q96AG4
	P49411
	P00403
	Q9NS69
	P51398
	Q99623
	Q9NSE4
	P45880
	P30044
	P56134
	P47985
	Q9Y696
	P23919
	Q15149
	P30041
	Q6PI48
	Q9UKN8
	Q5JPU2
	P49916
	Q8WTT2
	B4DLN1
	C9JU26
	P11310
	Q00796
	P43897
	P49588
	P31937
	P27824
	Q8IZ52
	P12081
	Q02218
	Q9H9J2
	Q9H0U6
	P55809
	P51572
	O00264
	Q7L2E3
	O43169
	Q13011
	P52815
	P33316
	Q10713
	P61221
	P40939
	Q9UII2
	Q9NYK5
	P13073
	Q07021
	P28070
	P07919
	Q9Y5L4
	O94826
	P05091
	Q9BU61
	P04818
	Q00059
	P07384
	Q7Z6Z7
	Q8IXI2
	Q9H3P7
	Q9NUJ1
	P30049
	P13995
	Q8TCC3
	Q9Y3B7
	Q9UNE7
	Q9Y676
	P30084
	P99999
	Q9NQP4
	P82970
	Q9Y2R0
	P04040
	O75880
	P09211
	O96000
	Q9BX68
	P08574
	P25325
	P04179
	Q9GZT3
	Q9HC38
	Q9H845
	P12532
	Q92665
	Q9BQ52
	Q9Y5J9
	Q8N0X7
	P34931
	Q9BUR5
	P00505
	P35613
	P36551
	Q9H078
	P28288
	P15954
	P33176
	P82650
	O75131
	P30405
	P28072
	P42126
	O75874
	P62987
	Q7Z434
	P82932
	P54819
	Q15046
	Q99536
	P11233
	Q15785
	P36639
	Q5JTZ9
	Q86SX6
	Q96C36
	P24311
	O00217
	P21912
	Q9NR28
	Q16836
	P27695
	P43304
	Q16718
	Q9H3N1
	P28331
	P13674
	O75947
	Q9H2U2
	O43678
	P61604
	P28482
	Q9NX14
	Q709F0
	P20674
	Q9BWD1
	O75306
	Q96AY3
	O75489
	Q9H773
	P30520
	Q96A26
	P55957
	O60220
	Q8TCS8
	P00367
	Q14318
	P14927
	Q9Y6M9
	P11766
	P32322
	Q9UHV9
	P23921
	Q12849
	P40926
	O43674
	Q9Y3B8
	O95202
	Q9NPA8
	A0A8I5KX04
	E9PF18
	H0Y886
	Q9HB07
	F8W0W8
	Q9UK32
	Q5JTJ3
	P67775
	A0A087WWM6
	P00441
	P15104
	P26440
	Q07812

## Sheet: Cytplasma proteins
Cytoplasma	Accesion No
	Q13423
	P40227
	Q9H9B4
	P13804
	P46777
	P12074
	Q9UJS0
	P62851
	Q5T9A4
	O00541
	P51570
	Q9UHQ9
	Q8WUM4
	P48735
	P55884
	P10515
	Q9NX58
	O43242
	Q15392
	O75821
	Q15005
	P38117
	Q9UKK9
	P04080
	P46459
	P14866
	Q99986
	Q9NUQ9
	Q10567
	Q9H910
	P22314
	Q9P0J0
	P04843
	P00338
	Q5JTH9
	P35579
	P31689
	Q99714
	O60869
	Q8N766
	Q09161
	O14654
	Q86V81
	P78371
	A8MWD9
	P55265
	Q92769
	Q9Y3F4
	O14979
	P68400
	P55084
	P49593
	P11177
	Q6DKI1
	P46782
	Q9UDW1
	P06899
	O14602
	P31930
	P23526
	P54577
	Q9Y277
	Q16740
	O43491
	P51858
	P43490
	Q06830
	Q3ZCQ8
	Q53EL6
	Q9Y2W2
	O43395
	P19388
	P36542
	Q14684
	P52701
	P09429
	Q9NX63
	Q14103
	P60660
	P11586
	O00487
	Q9Y3T9
	P50570
	P06576
	P25705
	Q9Y265
	P48444
	Q6UB35
	P61803
	Q8N5M9
	P82979
	P11021
	P07910
	Q96CS3
	P41091
	Q9Y3A5
	P61353
	O00203
	P07814
	Q13404
	Q15185
	Q99653
	Q16762
	P22626
	P63173
	P23588
	Q5BJF2
	P22695
	Q12905
	P07355
	Q13620
	P35637
	P12235
	Q14166
	Q8NFH5
	P31040
	Q8NBT2
	O00425
	P04406
	P42167
	Q9P013
	Q92945
	P02545
	P62495
	Q15907
	P63208
	Q96I99
	P07197
	P19784
	P17858
	O60762
	P18621
	P24752
	P07741
	Q9Y262
	P78347
	P35268
	P46778
	P62937
	P52597
	P12956
	P63241
	O95433
	Q13162
	Q92841
	P14678
	P62888
	P30101
	Q15019
	P05198
	P07737
	Q9HB71
	Q9P258
	P16615
	O94905
	P84090
	P00156
	P12277
	P54136
	Q14978
	Q07666
	P37108
	Q96FW1
	Q9BV38
	P24666
	P14868
	P41250
	Q9NQC3
	Q15126
	Q7KZF4
	O95347
	P14324
	P32119
	P40616
	P62191
	Q9UNX3
	P06753
	P62195
	P48643
	P55795
	P63167
	Q9BPX3
	P08758
	Q08211
	Q7L1Q6
	P22392
	A0A024RBG1
	O43592
	P52209
	P05787
	Q9NRX1
	P08708
	P05455
	Q9NZ01
	O00303
	Q15382
	Q13601
	P27635
	P52434
	Q15056
	P46776
	O75844
	P50213
	P09622
	P46940
	P62857
	Q15717
	P67812
	P52655
	Q9GZZ1
	Q9Y285
	Q8N1F7
	Q9UJZ1
	P25685
	O00410
	P11387
	Q15738
	P47914
	Q13148
	Q13243
	Q16891
	O96008
	Q13428
	P17812
	P62258
	Q9NVI7
	O43768
	P60981
	Q29RF7
	P27348
	P07339
	P56385
	Q00325
	P04181
	Q99497
	P37802
	P61289
	Q9BVC6
	P20340
	Q15029
	P82930
	P36776
	P09651
	P49368
	Q86U42
	Q9HAV7
	P61019
	P06737
	P17844
	Q14240
	Q9BQG0
	Q9P2R7
	O43809
	P07954
	Q9H4L4
	Q96HS1
	Q13895
	O75251
	Q969Z0
	Q9UBM7
	Q7Z4V5
	P10809
	P06733
	P38646
	O95168
	Q9NWU5
	P41252
	O95373
	P49406
	Q00610
	P48047
	Q6P2E9
	P62140
	O00567
	P38919
	P43686
	Q8TEX9
	Q9UNL2
	Q15397
	Q15417
	Q8IYD1
	Q02790
	P20042
	Q96P70
	P53621
	P12268
	Q9UQE7
	P07437
	Q9BPW8
	P83881
	Q9BWF3
	Q92552
	P84085
	Q15287
	Q9BXP5
	Q15008
	Q13363
	P68032
	Q6FI81
	P50454
	Q99798
	O00154
	P35659
	Q8N5K1
	Q14839
	Q15125
	P23284
	P10599
	Q01082
	P78527
	Q92598
	P25398
	Q15084
	Q9Y5A9
	Q16543
	P00387
	Q53H12
	Q14980
	P39748
	Q8TCT9
	P56545
	Q14152
	Q13442
	O43290
	P25789
	Q13200
	P08559
	Q9Y617
	P26640
	O00429
	P36507
	Q2NL82
	Q9UBE0
	P61513
	Q14247
	P46783
	Q15746
	P61081
	P36405
	P61619
	P22061
	Q8N163
	Q9NTK5
	P39019
	Q00341
	P49327
	P62906
	P39656
	Q9H3K6
	P51610
	Q9BXW7
	Q9NSD9
	Q99615
	P36404
	O75534
	Q92979
	Q04760
	P57088
	Q9NPD3
	P50995
	Q14739
	Q7L0Y3
	Q9Y4L1
	O43175
	O43390
	P49915
	Q9Y3U8
	O14929
	P34897
	P18085
	P06493
	P67870
	P62277
	P62316
	Q9NP72
	O95831
	O75390
	Q9NRN7
	Q04637
	P59998
	Q9UBT2
	Q9BZZ5
	P42766
	P60866
	Q9P0L0
	Q9BY77
	Q8N684
	Q99496
	P48507
	O43615
	Q96PK6
	Q08J23
	Q15758
	Q9Y2X3
	P10155
	Q8IY67
	P05388
	P26196
	P13010
	P11388
	P62820
	Q86VP6
	P14625
	P58107
	Q01085
	O75964
	Q9P035
	P30050
	Q9H3U1
	Q9Y606
	Q14683
	Q96AE4
	P61026
	Q9UBS4
	P46977
	P53597
	Q99729
	P26641
	P63104
	P48556
	Q12906
	P08133
	Q15631
	P24539
	P18754
	P28838
	P29692
	P52292
	Q9BW27
	O95793
	P07900
	Q04837
	P12236
	P35998
	P50991
	P19367
	Q14974
	P02768
	Q14165
	Q01105
	Q02880
	P11908
	P52565
	P56192
	Q9NW64
	P49792
	P26583
	Q9NR30
	P17980
	P52298
	Q8NE71
	P14406
	Q9Y230
	Q99832
	P49257
	Q9UKV3
	Q9Y6M1
	Q16576
	O00571
	Q9NZI8
	P08865
	P41227
	P43487
	Q99459
	Q9BZE4
	P61204
	O15347
	P13667
	O43684
	P30085
	P21333
	P36873
	P10114
	Q99426
	P42677
	P15924
	O43837
	Q99720
	P42704
	P51659
	P20073
	P00558
	Q14257
	Q92900
	Q12931
	P23528
	E9PAV3
	Q9ULV4
	P55060
	Q93009
	P00568
	P62333
	P09001
	Q01813
	O76094
	Q96QK1
	P05023
	P47756
	P51114
	P60842
	P62280
	P62873
	Q92973
	P49753
	P46060
	P60228
	P21796
	P50990
	Q3MHD2
	Q6PJT7
	P33993
	P07195
	Q9NX20
	O75955
	P53618
	Q9HCC0
	O15355
	Q14008
	Q9Y2Q3
	P62081
	P51149
	Q9Y512
	P19623
	Q92499
	O43670
	Q15366
	P47897
	O14980
	P09874
	O00299
	P49736
	P30048
	P15311
	P31943
	Q93008
	O60506
	P30153
	P17096
	P24390
	P34932
	O60814
	Q9BYD2
	P32969
	O60749
	O75396
	O00231
	P09543
	Q9UMS4
	Q5JWF2
	P62269
	Q86UE4
	P54886
	O15371
	P49419
	P61009
	Q9Y266
	Q96AG4
	P49755
	O00505
	P11413
	Q8WXF1
	Q9NTJ3
	P51665
	Q9BZI7
	P18077
	Q15020
	O75937
	P51148
	P49411
	P50402
	P00403
	Q9NS69
	P51398
	P25205
	Q9Y6E0
	P61006
	O60716
	Q9UMR2
	P16949
	P06744
	P55209
	P61326
	Q99623
	O75475
	P49959
	Q9Y295
	P62330
	P04844
	P49321
	O00232
	Q9P2J5
	Q66LE6
	Q9NSE4
	P45880
	Q13642
	P29401
	Q96A33
	P30044
	Q8NC51
	Q9P2X0
	P56134
	P47985
	P62829
	O14950
	Q9Y696
	Q14697
	P23919
	Q96EP5
	Q92688
	Q9UKD2
	Q15149
	P30041
	Q6PI48
	Q93084
	Q9NWW5
	Q9UKN8
	A0A7I2V3S3
	G8JLB6
	Q9H1R3
	M0R0C6
	E9PRY8
	H0YHG0
	O75828
	Q5JPU2
	Q01780
	Q7Z4W1
	P63151
	A0A0D9SF53
	A0A024QZP7
	Q9Y4W2
	Q969Q0
	A0A8V8TMQ1
	P49916
	F6VRR5
	Q9BQE3
	A0A8V8TLA4
	Q9Y3A4
	Q86XP3
	O95400
	O75694
	A0A994J749
	Q9Y5Y2
	A0A8I5KWT8
	M0R2B7
	A0A1W2PNX8
	Q9NVI1
	A0A6I8PU73
	Q9C030
	Q8WTT2
	P07205
	B4DLN1
	A0A7I2YQE1
	Q96I24
	P51812
	J3KQ32
	Q9UHB9
	P62841
	P17655
	P28066
	C9JU26
	O14737
	Q9Y3D8
	Q16181
	P11310
	Q96IU4
	Q6IBS0
	Q00796
	P37198
	Q8WWM7
	Q9UNM6
	P43897
	P49588
	O43707
	Q9Y281
	P0DP25
	Q15041
	P31937
	Q92747
	P27824
	Q9C0C9
	P13861
	Q8IZ52
	P60174
	P12081
	Q96EK6
	P30626
	Q02218
	Q14108
	Q9H9J2
	O14744
	Q9H0U6
	P16152
	Q92990
	Q86Y56
	Q07955
	Q08752
	A0AVT1
	Q15819
	P63010
	P00491
	P15121
	Q9BS26
	O60493
	Q15435
	Q9NVA2
	P62993
	O75794
	Q9NP97
	O75369
	P55809
	P31939
	P13693
	P61011
	Q562R1
	P55786
	P53041
	P15374
	O43747
	Q9UQ80
	Q9P2E9
	P31948
	P35222
	P51572
	Q8NBS9
	O00273
	P35080
	Q15843
	Q9BVK6
	Q15436
	O00264
	P49773
	Q13526
	Q7L2E3
	Q96C01
	O43169
	Q15691
	Q13011
	Q99733
	Q16643
	Q9UBB4
	Q9NRR5
	Q96CT7
	Q13685
	Q14696
	P43307
	P52815
	P33316
	Q96N21
	A6NDG6
	Q6PKG0
	Q10713
	P61981
	P63279
	P26639
	P80723
	P60900
	P67809
	P61221
	P40939
	Q9UII2
	P07099
	Q9NYK5
	Q01518
	O43776
	P53396
	P13073
	Q07021
	P28070
	P07919
	P06730
	Q9Y5L4
	Q9H074
	Q8NI22
	P08243
	Q9Y2Z0
	P36871
	Q9BTM9
	Q8NBJ5
	P60510
	Q9UL25
	Q96DG6
	O94826
	P49589
	Q9BR76
	O75531
	P05091
	O15372
	Q9UBQ0
	Q8TEM1
	Q9BU61
	P62861
	P04818
	Q9BT78
	Q9C005
	P24534
	Q00059
	Q96HR8
	O14818
	P14314
	P07384
	Q8N8S7
	P09960
	P12270
	Q92597
	P14209
	Q6DD88
	P00918
	Q7Z6Z7
	Q8IXI2
	Q9H3P7
	Q96SB4
	Q9NUJ1
	P30049
	O94979
	Q9Y6G9
	O00170
	O75153
	Q01469
	P13995
	Q9H0U4
	Q8TCC3
	Q92905
	Q9Y3B7
	P11940
	Q9UHD8
	Q9NRP0
	Q06323
	Q9Y5X3
	P02786
	P31350
	Q9UNE7
	P54105
	Q9Y676
	P52907
	P61088
	O43681
	P29966
	Q8NCA5
	P09496
	Q86UP2
	Q9NX55
	A0FGR8
	P30084
	P99999
	Q9NQP4
	O75832
	O00764
	Q06203
	P98179
	Q01130
	Q15555
	P27797
	P08579
	P82970
	P61165
	P55196
	O43447
	P68036
	Q9Y2R0
	Q9H7C9
	P05387
	P54727
	Q15293
	Q16799
	P30519
	Q9NZL9
	P06454
	O15144
	Q12907
	P78344
	Q07065
	P04040
	P09132
	P13797
	O60884
	P37837
	O75880
	P13646
	O75436
	P09211
	O96000
	O95163
	Q15021
	Q9BRX2
	Q9BX68
	P08574
	Q9H9Y6
	P25325
	P04179
	P63000
	Q9GZT3
	P20290
	Q96KP4
	Q96CN7
	P61586
	O15126
	Q9UL46
	O75494
	P01111
	Q9HC38
	P09497
	Q9H845
	P31949
	Q13867
	P12532
	Q92665
	O60739
	Q9Y2B0
	Q09028
	Q9NRV9
	P55010
	Q9NYU2
	Q9BTE3
	P30419
	Q9BQ52
	P07108
	O15173
	Q9UNZ2
	P50395
	Q9Y5J9
	Q92544
	P56537
	P40222
	Q8NFH3
	Q8N0X7
	P34931
	Q2TAY7
	Q14558
	P35611
	O75083
	Q9NZN4
	Q9BUR5
	P00505
	P35613
	P35606
	P40925
	O43852
	P36551
	Q52LJ0
	P61158
	Q13409
	Q9UBF2
	O43765
	Q9H078
	P25787
	Q7L2H7
	Q15363
	P19971
	Q9UNF1
	Q9Y263
	P49591
	P28288
	P15954
	Q99436
	P46109
	O15160
	Q9NY33
	Q9HC35
	O43399
	P27708
	Q92616
	P55145
	P33176
	Q92820
	Q13451
	Q10471
	P21281
	P16989
	Q9Y2L1
	P53367
	P49720
	P35520
	P82650
	Q9NR31
	O75131
	Q96PU8
	P51648
	P04792
	Q9Y5M8
	Q13283
	Q9UBC2
	P30405
	P11279
	Q9UBV8
	O00233
	P35221
	O75822
	P28072
	O95861
	P55036
	Q8TCJ2
	P42126
	O75874
	Q99460
	Q9Y490
	P62987
	O95260
	P20618
	Q9NT62
	Q9Y2H2
	P13796
	Q7Z434
	P11802
	P82932
	P31150
	P54819
	Q15046
	Q99536
	P09936
	P61086
	P11233
	P25786
	Q9UN86
	Q96G03
	Q16629
	Q0VDF9
	P09972
	Q8TDG2
	Q14444
	O43598
	P30040
	Q15785
	P36639
	Q5JPE7
	Q15181
	Q4VCS5
	Q9BXJ9
	O00629
	Q5JTZ9
	Q9NQT5
	P15531
	Q86SX6
	Q13561
	Q9P003
	P46926
	Q8WYA6
	Q9Y333
	O75347
	Q9BQA1
	Q9BY44
	Q96C36
	P24311
	Q13126
	P27816
	O00217
	Q14203
	P21912
	P07305
	P62633
	P61758
	P30154
	P58546
	P04632
	Q71RC2
	O43617
	P04075
	P45974
	Q9NR28
	Q86X55
	Q16836
	P78417
	Q16850
	P27695
	P43304
	Q16718
	P38606
	Q92621
	P48739
	P28074
	Q12852
	Q9NR45
	Q16658
	P39687
	P11172
	Q9Y224
	O95747
	Q13885
	P63220
	P23381
	Q9HBY8
	P55072
	Q9UJU6
	O00762
	Q9H3N1
	P31946
	P62714
	Q16531
	P18206
	Q99543
	Q13347
	P28331
	O43760
	Q01844
	P13674
	Q7L5N1
	Q9BV40
	O60784
	P14174
	Q96DI7
	P13798
	P18669
	P42771
	P61106
	O60925
	Q9NQW7
	O75947
	Q14232
	P85299
	Q9H2U2
	P22234
	O43678
	Q9BUF5
	O60664
	P61604
	Q9BZX2
	P05114
	P49189
	Q8TD19
	P49721
	Q96EE3
	P28482
	Q9H2G2
	A6NIZ1
	P26038
	Q14694
	P12814
	A2RUB1
	P61160
	Q9NX14
	Q9HD26
	Q709F0
	Q13310
	P31153
	P49006
	P20674
	P35241
	P57678
	Q8WU90
	P50502
	P35237
	Q14011
	Q8TCG1
	P13489
	P25788
	Q96HY6
	P26885
	Q9BWD1
	O75306
	Q15257
	P30086
	Q96AY3
	Q99873
	O75489
	P67936
	Q9H773
	O76003
	Q13813
	Q9UMY4
	P00492
	Q04323
	P61923
	P30520
	P17174
	Q96B26
	P08195
	A6NHG4
	Q86VF7
	Q96A26
	Q8TEQ6
	O15127
	O95782
	P60953
	P55957
	Q9UNS2
	O95166
	O60220
	Q9BY32
	Q9UBQ5
	Q8TCS8
	P16435
	P05386
	Q9HB40
	P60059
	P00367
	Q9ULC4
	Q9NRF8
	Q04917
	Q9UM00
	Q15369
	P06280
	Q9UBQ7
	Q99471
	Q12904
	P10768
	P55327
	Q14318
	P43034
	P14927
	Q08257
	Q92922
	O00422
	Q9Y5S9
	O60763
	P52948
	Q9Y6M9
	Q15813
	Q14160
	O95816
	Q9BTV4
	P06732
	Q15370
	P62304
	O95757
	P11766
	P32322
	Q8WVM8
	Q12972
	Q9Y3A6
	P54920
	Q9UHV9
	P07237
	P23921
	O43252
	Q12849
	Q9Y3I0
	Q14677
	P40926
	O43674
	Q14204
	Q9Y3B8
	O95202
	O15067
	Q9BW60
	Q15024
	Q9UKY7
	P68402
	Q8IZC4
	Q9NPA8
	M0QXB4
	Q14344
	Q5H9R7
	P78406
	A0A087X256
	Q14934
	A0A804CD06
	E5RJD8
	H3BS72
	C9JIF9
	A0A8I5KX04
	E9PF18
	G3V5Z7
	A0A6Q8PFU3
	Q9H840
	Q13564
	O75113
	H0Y886
	H0Y8U8
	A0A6Q8PHC9
	P54132
	H3BLV9
	D6R956
	G3V5T9
	A0A7P0Z445
	Q14157
	Q9HB07
	A0A6Q8PGK1
	B8ZZN6
	F8W0W8
	B4DUC8
	Q9NVE7
	O15085
	P01112
	Q7L5D6
	Q9UK32
	Q5JTJ3
	P67775
	A0A087WUB9
	D6RFN0
	Q8N196
	Q12765
	Q8TBC4
	O60941
	Q96JQ2
	H7C2N1
	A0A7P0TB45
	B4DUQ1
	O75064
	A0A669KB89
	D6W5Y5
	B7Z9C2
	P41567
	E9PI41
	A0A087WWM6
	Q04206
	P61457
	P26232
	Q9BV68
	Q9BUI4
	A0A7P0Z489
	P15259
	Q9HAV4
	A0A7I2V4H9
	A0A7I2V4F7
	Q8N3K9
	Q9NWU2
	Q9HCE1
	Q9BTT0
	Q9GZS3
	E7ETY2
	P00441
	Q9UHD9
	O43324
	P15104
	Q70UQ0
	P26440
	Q07812

[truncated: 1 more sheets: Proteins localized to EM]
