# Supplementary material for: A tetracycline-inducible Split TurboID system for specific biotinylation and identification of nuclear proteins from HEK293T cells
Source: Turk J Biol. 2025 Jan 6;49(2):162–74. doi: 10.55730/1300-0152.2734 (PMC12068675; doi:10.55730/1300-0152.2734)
Supplement: Supplementary file 3 [file Supplementary_File_3.xlsx]

## Sheet: Enriched vs Non-enriched
	Accesion No							Accesion No
	Q16181							O95197
	O95232							Q16594
	P11310							Q8NHM5
	O00624							Q96EU6
	Q96IU4							Q13112
	Q6IBS0							P13051
	Q00796							Q9NZM5
	P16403			Accesion No				O14925
	P37198			Q13423				Q9BQ39
	Q8WWM7			P40227				Q9HD45
	Q9UNM6			P26368				Q9GZS1
	P43897			Q9H9B4				Q5JXB2
	P49588			P13804				Q92541
	Q96CX2			P46777				O96028
	O43707			P12074				O94842
	O96019			Q9UJS0				Q7Z6K5
	Q9Y281			Q14498				O75718
	P0DP25			P62851				Q6KCM7
	Q15041			Q5T9A4				O95070
	Q9UG63			P26599				A6NHR9
	Q9UBU8			O00541				Q8N3U4
	P31937			P51570				Q6UWP8
	Q92747			Q9UHQ9				Q75N03
	P27824			Q8WUM4				O76031
	Q9C0C9			P48735				Q9NYF8
	P13861			P55884				Q8IWI9
	Q8IZ52			P10515				Q8IXT5
	P60174			Q9NX58				Q9NX24
	P12081			O43242				Q9NV06
	Q96EK6			Q15392				Q9NTJ5
	P30626			O75821				Q16540
	Q02218			Q15005				Q3SXM5
	Q14108			P38117				Q8WUD1
	Q9H9J2			Q9UKK9				Q969V3
	O14744			P04080				Q9HC07
	Q9H0U6			P46459				P04083
	P16152			P14866				Q96BW9
	Q92990			Q9UKF6				Q9H6Z4
	Q86Y56			Q99986				P56556
	Q07955			Q9NUQ9				O60231
	Q08752			Q10567				Q16186
	A0AVT1			Q9H910				Q6PD62
	Q15819			P22314				Q6UX04
	P63010			Q9P0J0				Q9UFW8
	P00491			P04843				Q8N6N3
	P15121			P00338				Q7Z7H8
	Q9BS26			Q5JTH9				Q9Y6A4
	O60493			P35579				Q96SI9
	Q6P5R6			P31689				Q9Y399
	A0A024R1R8			Q9H7B2				Q53FV1
	Q15435			Q99714				Q9NQS7
	Q9NVA2			O60869				P25490
	P62993			Q8N766				O95785
	O75794			Q09161				P27105
	Q9NP97			O14654				Q9BW92
	O75369			Q86V81				P51553
	P55809			P78371				Q03188
	P31939			A8MWD9				Q8ND82
	P13693			P55265				P78316
	P61011			Q92769				O95239
	Q562R1			Q9Y3F4				Q96ST2
	P55786			O14979				Q07960
	P53041			P68400				P56177
	P15374			P55084				Q9NVM6
	O43747			P49593				Q13492
	P16104			P11177				P82921
	Q9UQ80			Q6DKI1				Q9H3P2
	Q9P2E9			P46782				P17612
	P31948			Q9UDW1				Q6ZSZ5
	P35222			Q9Y3C6				Q9UFC0
	P51572			O75150				O60547
	Q8NBS9			P06899				Q9BWS9
	O00273			O14602				Q9UGP8
	P35080			P31930				P45973
	Q15843			P12004				Q8WVX9
	Q9BVK6			P23526				Q68D10
	Q9H9A6			P54577				O14949
	Q15436			Q9Y277				O00255
	O00264			Q14320				Q9HC52
	P49773			Q16740				Q96EY7
	Q13526			O43491				Q8WWY3
	Q7L2E3			P51858				P98175
	Q96C01			P43490				P42696
	O43169			Q06830				P55854
	Q15691			Q3ZCQ8				P41236
	Q13011			Q53EL6				Q9BU64
	Q99733			Q9NQ55				Q6NUK1
	Q16643			Q9Y2W2				Q5T0B9
	Q9UBB4			P46087				P00414
	Q9NRR5			O43395				O75683
	Q96CT7			P19388				Q9BRD0
	Q13685			Q12788				Q7L2J0
	Q14696			P36542				O14880
	P43307			Q14684				Q5J8M3
	P52815			P52701				P15153
	P33316			P09429				Q96BZ8
	Q96N21			Q9NX63				Q53F19
	A6NDG6			Q14103				Q14151
	Q6PKG0			Q00688				Q9Y2Q9
	Q10713			P60660				Q6UN15
	Q9BU19			P11586				P08134
	P61981			O00487				P35269
	P63279			Q9Y3T9				Q6YN16
	P26639			P50570				Q8IXQ4
	P80723			P06576				P41240
	P60900			P25705				Q9NPL8
	P67809			Q9Y265				Q69YN2
	P61221			P43243				Q14004
	P40939			P48444				P04637
	P38570			Q6UB35				Q96AY2
	Q9UII2			Q9UHD1				P48382
	P07099			P61803				Q96QR8
	Q13247			Q8N5M9				P53567
	Q9NYK5			P82979				Q13505
	Q01518			P11021				Q9H814
	O43776			P07910				Q12948
	P53396			Q96CS3				Q13206
	P13073			P41091				P16402
	Q07021			Q9Y3A5				Q96FJ0
	P28070			P61353				Q9NW13
	P07919			O00203				Q9UMY1
	P06730			P07814				Q9UQB3
	Q9Y5L4			Q13404				Q9NZT1
	Q9H074			Q15185				Q8IXM2
	Q8NI22			Q99653				Q9BRJ2
	P08243			Q16762				Q96DA0
	Q9Y2Z0			P22626				Q14119
	P36871			P63173				Q9UIA9
	Q9BTM9			P23588				P54619
	Q16650			Q5BJF2				P49790
	Q8NBJ5			P22695				P52594
	P60510			Q12905				Q02241
	Q9UL25			O94906				Q16352
	Q96DG6			P07355				Q9NPA0
	O94826			Q13242				Q9Y6I9
	P49589			Q13620				Q8N5M1
	Q9BR76			P35637				O95218
	O75531			P12235				Q9UBL6
	P05091			Q5JTV8				Q9UBX3
	O75762			Q14166				Q9NQW6
	O15372			Q8NFH5				Q14669
	Q9UBQ0			P31040				P61626
	Q8TEM1			Q8NBT2				Q13573
	Q9BU61			O00425				O75391
	P62861			P04406				Q9GZL7
	P04818			P42167				Q01658
	Q9BT78			Q9P013				Q9GZU8
	Q9C005			Q92945				Q9BUB7
	P24534			O00193				O75439
	Q00059			P02545				P19525
	Q96HR8			Q12874				O00767
	O14818			P62495				Q9H0G5
	P14314			Q15907				P32455
	Q15428			P63208				P41223
	P07384			Q96I99				P05165
	Q96J01			P07197				P00374
	Q8N8S7			P19784				Q9Y2J2
	P09960			P17858				Q9NQT4
	P12270			O60762				P38432
	Q92597			P18621				O95453
	P14209			P24752				Q13177
	Q6DD88			P07741				P82933
	P00918			Q9Y262				Q5R3F8
	Q7Z6Z7			P78347				O75915
	Q8IXI2			P35268				P62942
	Q9H3P7			P46778				Q92797
	Q1KMD3			P62937				Q96QA5
	Q96SB4			P52597				Q9BW85
	Q9NUJ1			P12956				Q9NVM9
	P30049			P63241				P46063
	O94979			O95433				P55039
	Q9Y6G9			Q13162				P23193
	O00170			Q92841				Q9UEG4
	O75153			P14678				O15042
	P20962			P62888				P61244
	Q01469			P30101				Q9Y3Y2
	Q14126			Q15019				Q9NVH1
	Q9Y3C8			P05198				Q13330
	P13995			P07737				P01876
	Q9H0U4			Q9HB71				Q8NI36
	Q8TCC3			Q15637				O60870
	Q92905			Q9P258				Q9Y294
	Q9Y3B7			P27694				Q16630
	P11940			P16615				P21397
	Q9UHD8			Q03252				Q9UPT8
	Q9NRP0			O94905				Q96NC0
	Q06323			P84090				Q9Y6X4
	Q9Y5X3			P00156				Q13586
	P02786			P12277				Q9NPJ3
	P31350			P54136				Q9BQ75
	Q9UNE7			Q14978				Q9NSI2
	P54105			Q07666				A6ZKI3
	Q9Y676			P37108				O95372
	P52907			O94776				P18887
	P61088			Q96FW1				Q96A35
	O43681			Q9BV38				P17028
	P29966			P31942				Q9UBD5
	Q8NCA5			P24666				Q9ULV3
	P09496			P14868				Q96RE7
	Q86UP2			P41250				Q9NXF1
	P16233			Q9NQC3				Q8N567
	Q9NX55			Q15126				Q9BZL4
	Q03395			Q9H0D6				Q16666
	A0FGR8			Q7KZF4				Q6ZN08
	P30084			O75152				Q96JP5
	P99999			O95347				P20585
	Q9NQP4			P14324				Q96I25
	O75832			P32119				Q6PK04
	O00764			P40616				Q86YL5
	Q06203			P62191				Q9BSD7
	P98179			P53985				Q9P275
	Q01130			Q9UNX3				Q9UI09
	P62995			Q8WVY7				Q969T4
	Q15555			P06753				P25440
	P27797			P62195				P00846
	P15927			P48643				Q49A26
	P08579			P55795				Q14692
	P82970			P63167				Q9Y4C8
	P61165			Q9BPX3				P39880
	P55196			P08758				O75340
	O43447			Q08211				P42166
	P68036			Q7L1Q6				Q15072
	Q9Y2R0			O00442				P37840
	Q9H7C9			P22392				Q7LBC6
	P05387			A0A024RBG1				Q9H1C7
	P54727			O43592				Q7Z6I8
	Q15293			P52209				Q9HCS7
	Q16799			P05787				P01011
	P30519			Q9NRX1				Q15562
	Q9NZL9			P08708				Q9H583
	P06454			O75400				Q96PZ0
	O15144			Q9Y5B9				Q9P2N5
	Q12907			P05455				O43396
	P78344			Q13435				Q8WXX5
	Q07065			Q9NZ01				Q9BU76
	P04040			O00303				Q9BYD1
	P09132			Q15382				Q5BJH7
	P13797			Q13601				Q17RC7
	O60884			Q15233				P30740
	P37837			P27635				Q9GZR2
	O75880			P52434				Q9NVV0
	P13646			Q15056				Q00403
	O75436			P46776				Q99250
	P09211			O75844				P82912
	O96000			P50213				P02788
	O95163			P09622				O75151
	Q15021			P46940				Q9BTC0
	Q9BRX2			P62857				Q9Y314
	Q9BX68			Q15717				P11166
	P08574			P67812				Q9Y3E5
	Q9H9Y6			P52655				Q96G23
	P25325			Q9GZZ1				Q6UWP7
	P04179			Q9Y285				Q02978
	P63000			Q8N1F7				Q8NAF0
	Q9GZT3			Q9UJZ1				Q9Y3B9
	P20290			P25685				Q9Y2X9
	Q96KP4			O00410				O75607
	Q96CN7			P11387				Q7Z3K3
	P61586			Q15738				Q8WWQ0
	Q71DI3			P47914				Q9UKN7
	Q9H4A4			Q13148				Q8IVW6
	O15126			Q13243				Q16795
	Q9UL46			Q16891				Q15120
	O75494			O96008				Q9NRX2
	P01111			Q13428				O00746
	Q9HC38			P17812				O94788
	Q7Z4Q2			P62258				Q6PI78
	P09497			Q9NVI7				Q8TA86
	Q9H845			O43768				P52294
	P31949			P60981				Q6KC79
	Q13867			Q29RF7				Q96KR1
	P12532			P27348				Q9NXV6
	Q92665			P07339				Q9NWB1
	O60739			P56385				Q5SSJ5
	Q9Y2B0			Q00325				Q9BXY0
	Q09028			P04181				Q08170
	Q9NRV9			Q99497				Q71F23
	P55010			O14776				Q9H1D9
	Q9NYU2			P37802				Q8IXB1
	Q9BTE3			P22087				O15525
	P30419			P61289				P42574
	Q9BQ52			Q9BVC6				Q99613
	P07108			P20340				Q96TA2
	O15173			Q15029				Q9H0C8
	Q9UNZ2			P82930				P61077
	P50395			P36776				Q13637
	Q9Y5J9			P09651				P18615
	Q92544			P49711				Q9BRJ6
	P56537			P49368				P50225
	P40222			Q9UEE9				Q14137
	Q8NFH3			Q86U42				Q86UE8
	Q8N0X7			P55081				Q9H5V9
	P61956			Q9HAV7				Q9NWH9
	P34931			P61019				Q13901
	Q2TAY7			P06737				Q9H2P0
	Q14558			P17844				O14617
	P35611			Q14240				Q6IQ49
	O75083			Q9BQG0				Q8IWZ8
	Q9NZN4			P09661				Q13111
	Q9BUR5			Q9P2R7				Q7Z7K6
	P00505			O43809				Q8WZA0
	P35613			P07954				Q8WVC0
	P35606			Q9H4L4				Q9BSC4
	P40925			Q96HS1				Q92576
	O43852			Q13895				Q9UHB7
	P36551			Q01081				P29508
	Q52LJ0			O75251				Q9Y2S7
	P30876			Q969Z0				Q9NZ63
	P61158			Q9UBM7				Q9UHR5
	Q13409			Q7Z4V5				O95551
	Q9UBF2			P10809				Q9UGU0
	O43765			P06733				Q8NEF9
	Q9H078			P38646				Q96T58
	P25787			O43143				Q9UPN6
	Q7L2H7			O95168				O94874
	Q15363			P35250				P62070
	P19971			P81605				Q8IX01
	Q9UNF1			Q9NWU5				P17482
	Q5T8P6			Q6P2Q9				P29083
	Q9Y263			Q9NTZ6				Q96NB2
	P49591			P41252				P35580
	P28288			O95373				Q96FF9
	P15954			P49406				Q9H9B1
	Q7RTV0			Q00610				Q9BSJ8
	Q99436			P48047				Q96PQ6
	P46109			Q6P2E9				Q9BWU0
	O15160			P62140				Q6IAN0
	Q9NPD8			Q05519				P55317
	Q9NY33			O00567				P07947
	Q9HC35			Q15459				Q76FK4
	O43399			P38919				Q96CW1
	Q96HQ2			P43686				Q9BRT6
	P27708			Q8TEX9				Q96BT3
	Q92616			Q9UNL2				Q8NCI6
	P55145			Q15397				Q06265
	P33176			Q15417				Q8NFW8
	Q92820			Q8IYD1				Q8N9M1
	Q13451			Q02790				Q9UK76
	Q10471			P20042				Q9H0S4
	P21281			Q96P70				P78318
	P16989			Q9H307				P47755
	Q9Y2L1			P53621				P51003
	P53367			Q9UKM9				Q13621
	P49720			P12268				P08727
	P35520			Q9UQE7				Q5TEC6
	P82650			P07437				Q9NTX5
	Q9NZW5			Q9BPW8				Q8TF68
	Q9NR31			Q7L014				Q9BRR8
	O75131			Q9UHX1				Q9P0M6
	Q96PU8			P83881				Q96RL1
	P51648			Q9BWF3				Q9BUL5
	P04792			Q92552				Q86YP4
	Q9Y5M8			P84085				P57737
	Q13283			Q15287				O00116
	Q9UBC2			Q9BXP5				O00506
	P30405			Q15008				Q5TBB1
	P11279			Q13363				P13984
	Q9UBV8			P68032				Q12840
	O00233			Q6FI81				Q13257
	P35221			P50454				Q8WUB8
	O75822			Q99798				Q8NDD1
	P28072			O00154				Q7Z794
	O95861			P35659				Q96Q11
	P55036			Q8N5K1				Q9BZ95
	Q8TCJ2			Q14839				P16220
	P42126			O75643				Q8TAQ2
	O75874			Q15125				Q9Y2Z4
	Q9P2I0			P23284				O95251
	Q99460			P10599				Q92733
	Q9Y490			Q01082				Q9H1E3
	Q9H857			P78527				P31944
	P62987			Q92598				A0A0B4J2D5
	O43583			P25398				Q9UGI8
	O95260			Q15084				Q00577
	P20618			Q9Y5A9				Q9UIJ7
	Q9NT62			Q16543				Q9NY12
	Q9Y2H2			Q15645				O14965
	P13796			P52272				Q92620
	Q7Z434			P00387				O00267
	P11802			Q53H12				Q96QD8
	P82932			Q14980				P20020
	P31150			P17480				Q969J2
	P54819			P39748				Q12792
	Q15046			Q8TCT9				Q8NBU5
	Q99536			P56545				Q12769
	P09936			Q14152				P18583
	P61086			Q13442				Q96ME7
	P11233			O43290				O00483
	P25786			Q8N1G4				Q1ED39
	E9PRG8			P25789				P27144
	Q9Y383			Q13200				Q03701
	Q9UN86			P08559				Q9H6R4
	Q96G03			Q92522				P33240
	Q16629			Q9Y617				Q8WXI9
	Q0VDF9			P26640				Q9BYD3
	P09972			O00429				Q96ST3
	Q8TDG2			P36507				O60313
	Q14444			Q2NL82				Q99848
	O43598			Q9UBE0				Q86VM9
	P30040			P61513				Q8NFC6
	Q15785			Q14247				Q9NV31
	P36639			P46783				P82914
	Q5JPE7			Q15746				O94880
	Q15181			P61081				Q9H0H5
	Q4VCS5			P36405				O15260
	Q9BXJ9			P61619				Q6NSZ9
	O00629			P22061				Q01826
	Q5JTZ9			Q13151				Q9HAB8
	Q9NQT5			Q8N163				Q7KZ85
	P15531			Q14676				Q9H223
	Q86SX6			P0C0S5				Q9BV20
	Q13561			O43719				Q12888
	Q9P003			Q9NVP1				Q9H0U3
	P46926			O15381				P82675
	Q8WYA6			Q9NTK5				O75940
	Q9Y333			P39019				P62891
	O75347			Q00341				Q9BRZ2
	Q9BQA1			P49327				P31025
	Q9BY44			P62906				Q7Z2T5
	Q96C36			P39656				Q9NRZ9
	P24311			Q9H3K6				P04908
	Q13126			P51610				P05109
	P27816			Q9BXW7				Q14690
	O00217			Q9NSD9				P20807
	Q14203			Q99615				P48634
	P21912			P36404				Q9UQR0
	P84243			O75367				P25311
	Q9BWJ5			O75534				Q96DT7
	P07305			Q92979				Q9NQZ5
	Q9P1F3			Q04760				Q9BQ61
	P62633			P57088				P21127
	P61758			Q9NPD3				O75925
	P30154			P50995				Q8IYL3
	P58546			Q14739				O60725
	P04632			Q7L0Y3				Q9BQT8
	Q71RC2			Q9Y4L1				Q9UIG0
	O43617			O43175				O60832
	P04075			O43390				Q96GN5
	P45974			P49915				Q8TDY2
	Q9NR28			Q9Y3U8				Q15269
	Q86X55			O14929				Q16563
	Q12996			P34897				Q96T37
	Q16836			P18085				P05783
	P78417			P38159				Q9ULG1
	Q16850			P06493				Q9HD20
	P27695			P67870				O60830
	P43304			P43246				Q13948
	Q16718			P62277				O60783
	P38606			P62316				O75746
	Q92621			Q9NP72				Q8NHQ9
	P48739			O95831				Q8WYP5
	P28074			O75390				Q8N7H5
	Q12852			Q9NRN7				P06702
	Q9NR45			Q04637				O94992
	Q16658			P59998				Q5UIP0
	P39687			Q9UBT2				Q13823
	P11172			Q9BZZ5				P53007
	Q9Y224			P42766				P56270
	O95747			P60866				Q96T88
	Q13885			Q9P0L0				O60885
	P63220			Q9BY77				P51151
	P23381			Q8N684				Q8TC12
	Q9HBY8			Q99496				Q05D32
	P55072			P48507				Q9UL40
	Q9UJU6			O43615				Q8NEJ9
	O00762			Q96PK6				Q86T24
	Q9H3N1			Q08J23				Q9NVV4
	P31946			Q15758				Q5T3I0
	P62714			Q9Y2X3				Q12857
	Q16531			P10155				Q8NE86
	P18206			Q8IY67				P49756
	Q9Y3Z3			P05388				Q9P0I2
	L0R6Q1			P26196				Q8N0U8
	Q99543			O15226				Q9NWS8
	Q96P16			P08621				Q9NZJ7
	Q13347			P13010				Q92572
	P28331			P11388				Q9BXS6
	O43760			P62820				Q86X53
	Q01844			Q86VP6				Q9H165
	P13674			P14625				P78346
	Q7L5N1			P58107				Q96BM9
	Q9BV40			Q01085				Q15102
	O60784			O75964				O43172
	P14174			Q9P035				Q8NEW0
	Q96DI7			P30050				O95983
	P13798			Q9H3U1				Q6IN85
	Q8N6M0			Q15424				Q9NRG9
	P18669			Q9Y606				Q14966
	P42771			Q9BVP2				O00566
	P61106			Q14683				P60468
	O60925			Q96AE4				Q9BYG3
	Q9NQW7			P61026				Q9BRL6
	O75947			Q9UBS4				P61224
	Q14232			P46977				P51608
	P85299			P53597				P53004
	Q9H2U2			Q99729				Q9UQR1
	P22234			P26641				Q9NPF5
	O43678			P63104				Q92917
	Q9BUF5			Q13185				Q96BK5
	O60664			P48556				O60563
	P61604			Q12906				P45954
	Q9BZX2			P08133				P10620
	P05114			Q15631				Q9P2K5
	P49189			Q8WW12				P29372
	Q8TD19			P24539				P22102
	P49721			P18754				Q53GQ0
	Q96EE3			P28838				O95298
	P28482			P51532				Q69YH5
	Q9H2G2			P29692				Q8TDN6
	A6NIZ1			P52292				Q9Y2P8
	P26038			Q9BW27				Q9H501
	Q14694			O95793				Q96BP3
	P12814			P09012				Q9Y450
	A2RUB1			P07900				O60831
	P61160			Q04837				P62136
	Q9NX14			Q9H0A0				O14828
	Q9HD26			P12236				Q13356
	Q709F0			P35998				Q9Y2U8
	Q13310			P50991				Q13416
	Q9Y570			P19367				Q9ULW3
	P31153			Q14974				Q5T5X7
	P49006			P02768				O15541
	P20674			P26358				Q96KQ7
	P35241			Q14165				O75323
	P57678			Q01105				P20339
	Q8WU90			Q02880				Q9NYP9
	Q9H3G5			P60033				Q9P031
	P50502			P11908				Q9P2W9
	P35237			P52565				Q9BZJ0
	G2XKQ0			P56192				Q9NW82
	Q14011			Q9NW64				O00148
	Q8TCG1			P49792				P51571
	P13489			P26583				Q13123
	P25788			Q9NR30				Q9NS91
	Q96HY6			P17980				Q6Y1H2
	P26885			P52298				Q9Y5J1
	O95478			Q53GS9				Q16763
	Q9BWD1			Q8NE71				Q9ULU4
	O75306			P14406				O60828
	Q15257			Q9Y230				P49585
	P30086			P51991				Q96JM3
	Q96AY3			Q99832				Q9UKX7
	Q99873			P49257				Q02413
	O75489			Q9UKV3				Q14241
	P67936			Q9Y6M1				Q9Y421
	Q9H773			Q16576				P42345
	O76003			O00571				Q9ULW0
	Q13813			Q9NZI8				Q5QJE6
	Q9UMY4			P08865				Q07687
	P00492			O60264				Q96QC0
	Q04323			P41227				Q8WVC6
	P61923			Q15393				Q4G0J3
	P30520			P43487				Q8N1G2
	P17174			Q99459				Q6P1J9
	Q96B26			Q9BZE4				Q9Y678
	P08195			P61204				Q9BVJ6
	A6NHG4			Q96EY4				Q9H9Y2
	Q86VF7			O15347				Q8IZ81
	Q96A26			P13667				Q14197
	Q8TEQ6			O43684				Q96E11
	P83916			P30085				Q9NY61
	O15127			P21333				Q5RKV6
	O95782			Q5T6V5				P35749
	P60953			P36873				O95573
	Q9H0L4			P10114				O75027
	P55957			Q99426				Q8TDD1
	Q9UNS2			P42677				Q96G21
	O95166			P15924				Q8NEY8
	O60220			P33991				Q9H6F5
	Q9BY32			O43837				Q8IY33
	Q9UBQ5			Q99720				Q8N9T8
	Q8TCS8			P42704				P32189
	P16435			Q9UQ35				G5E972
	P05386			P51659				A0A3B3IUD7
	Q9HB40			P20073				E7EWR4
	P60059			P00558				Q53HL2
	P00367			Q14257				M0R2Z9
	Q9ULC4			Q92900				O95600
	Q9NRF8			Q12931				A0A286YEU2
	Q04917			P23528				Q10570
	Q9UM00			E9PAV3				Q02750
	Q15369			Q9BUJ2				O75691
	P06280			Q9ULV4				A0A8V8TMN5
	P63218			P55060				P12273
	P42285			Q93009				Q13506
	Q9UBQ7			P00568				Q9NQG5
	Q99471			P62333				Q86WX3
	Q12904			P09001				Q06546
	P10768			Q01813				A0A669KAV7
	P55327			O76094				A0A994J5J9
	Q14318			Q15061				J3KPZ4
	P43034			Q96QK1				E5KLJ9
	Q13595			P05023				P08754
	P14927			Q13263				E9PKP7
	Q08257			P47756				C9JSZ1
	Q92922			P56182				Q86V15
	O00422			P51114				H0Y8C6
	Q9Y5S9			P60842				O43148
	O60763			P62280				Q01831
	P52948			P62873				A0A087WX23
	Q9Y6M9			Q92973				E9PIM0
	Q15813			P49753				Q5XKP0
	Q14160			P46060				A0A2R8Y852
	Q969G3			P60228				A0A669KBJ7
	O95816			P21796				Q06330
	Q9BTV4			P50990				Q5H9L2
	P06732			Q3MHD2				A0A7P0TB19
	Q15370			Q6PJT7				Q15022
	P62304			P33993				Q15003
	O95757			P07195				A0A0U1RRH7
	P11766			Q9NX20				A0A075B6F9
	P32322			O75955				Q8N1G0
	Q92878			P53618				Q969M3
	Q8WVM8			Q8IWS0				O75351
	Q12972			Q9HCC0				Q6NSI4
	Q9Y3A6			O15355				A0A669KBH5
	P54920			Q08945				A0A0C4DFX9
	Q9UHV9			Q14008				Q3YEC7
	P07237			Q9Y2Q3				Q8N357
	P23921			P62081				Q9Y6D6
	O43252			P51149				Q8NB50
	Q12849			Q9Y512				Q9NZB2
	Q9Y3I0			P19623				Q96B01
	Q14677			Q92499				D6RJ07
	P35244			P53999				A0A8Q3SHX7
	P40926			O43670				Q969R5
	O43674			P46013				Q9UI15
	Q14204			Q15366				P08237
	Q9UBI6			P47897				P84103
	Q9Y3B8			O14980				M0R102
	O95202			P09874				H0YJF7
	O15067			Q8IY81				A0A0G2JK64
	Q9BW60			O00299				Q9BTZ2
	Q15024			P49736				Q15773
	P09234			P30048				A0A804HKX1
	Q9UKY7			P15311				A0A6Q8PGG9
	P68402			P31943				Q9NVP2
	J3KPP4			Q9Y2W1				A0A1Y0BRN3
	A0A8I5KRC6			Q93008				H3BRB3
	A6NEL0			O60506				A2RU30
	Q8IZC4			Q14566				J3QQJ0
	Q9NPA8			P30153				H0YL70
	M0QXB4			P17096				A0A0G2JK44
	Q14344			P24390				H0YFY6
	A0A0A6YYJ8			P34932				P19012
	Q5H9R7			O60814				A0A0U1RQC9
	P78406			Q9BYD2				K7EJB5
	A0A087X256			P32969				Q9ULJ3
	Q14934			O60749				A0A087WT20
	E9PLP8			O75396				H7C0S8
	A0A804CD06			O00231				Q9UJA5
	E5RJD8			P09543				P06241
	J3KTL2			Q9UMS4				P01040
	H3BS72			Q5JWF2				P17535
	C9JIF9			P62269				O75909
	A0A8I5KX04			Q86UE4				A0A0A0MT33
	Q8NFZ0			Q5BKZ1				A0A994J6B4
	A0A0A0MRR7			P35249				A0A994J6L2
	E9PF18			P54886				E7ERS3
	G3V5Z7			Q9BVI4				A0A087WTW0
	A0A6Q8PFU3			O15371				Q9NRG7
	Q9H840			P49419				A0A8V8TRJ3
	A0A2R8YG02			P61009				Q12933
	Q13564			Q9Y266				P49840
	H3BPE7			Q96AG4				F5H6Q1
	O75113			P49755				P30837
	Q9UKA9			O00505				A0A994J7H0
	H0Y886			P11413				A0A8V8TQZ3
	Q99626			Q8WXF1				H3BV03
	H0Y8U8			Q9NTJ3				A0A8V8TLI4
	A0A6Q8PHC9			P51665				P49903
	P54132			Q9BZI7				H0Y9Y2
	H3BLV9			P18077				Q8WUA2
	D6R956			Q15020				P52741
	G3V5T9			O75937				Q14331
	A0A7P0Z445			P51148				Q9P2P6
	Q14157			P49411				Q9NZJ4
	Q9HB07			P50402				A0A2R8Y7R8
	A0A6Q8PGK1			P00403				Q6P4A7
	Q9UKJ3			Q9NS69				P31947
	B8ZZN6			P51398				R4GNG8
	A0A994J3Q8			P25205				A0A9L9PXL5
	F8W0W8			Q9Y6E0				Q6ZP01
	B4DUC8			P61006				A0A8Q3SHN7
	Q9NVE7			O60716				A0A6I8PRA0
	O15085			Q9UMR2				P41208
	P01112			P33992				A0A2R8Y7V5
	Q7L5D6			P16949				P51116
	Q9UK32			P06744				A0A494C108
	A0A0S2Z4Z6			P55209				P49454
	Q5JTJ3			P61326				H0Y6T6
	P67775			Q99623				A0A994J7C7
	A0A087WUB9			Q9Y3C1				E7ESC6
	D6RFN0			O75475				F8VXC8
	Q8N196			P49959				A0A3B3IUA2
	Q12765			Q9Y295				Q14678
	Q8TBC4			P62330				Q13098
	O60941			P04844				F5H2X7
	Q96JQ2			P49321				Q96GM5
	H7C2N1			O00232				P10909
	Q5VV67			Q9P2J5				A0A7I2V5Y5
	A0A7P0TB45			Q66LE6				Q8IWX8
	B4DUQ1			Q9NSE4				A0A8V8TQI3
	O75064			P45880				B5MBX0
	A0A669KB89			Q13642				A0A5F9ZHS3
	A0A0C4DGU5			P29401				Q5SZE1
	D6W5Y5			Q96A33				H0Y9X1
	K7ESQ2			Q9BUQ8				A0A494C0W0
	B7Z9C2			P30044
	Q9Y4A0			Q8NC51
	P41567			Q9P2X0
	E9PI41			P56134
	A0A087WWM6			P47985
	J3KSK3			P62829
	Q04206			O14950
	P61457			Q9Y696
	P26232			Q14697
	Q9BV68			P23919
	Q9BUI4			Q96EP5
	A0A7P0Z489			Q92688
	A0A8V8TN67			Q9UKD2
	P15259			Q15149
	Q9HAV4			P30041
	A0A7I2V4H9			Q6PI48
	A0A7I2V4F7			Q93084
	C9JZI7			A0A3B3ITJ4
	Q8N3K9			Q9NWW5
	A0A7P0Z4P5			Q9UKN8
	A0A804HL01			H7C2Q8
	Q9NWU2			A0A7I2V3S3
	Q9HCE1			A0A7P0T9U7
	Q9BTT0			G8JLB6
	Q9GZS3			Q9H1R3
	E7ETY2			A0A0U1RRM4
	P00441			M0R0C6
	Q9UHD9			E9PRY8
	O43324			J3KTA4
	P15104			O15213
	Q70UQ0			A0A0C4DG89
	P26440			H0YHG0
	Q07812			O75828
				A6NEM2
				Q5JPU2
				Q9NQZ2
				P40937
				Q01780
				Q7Z4W1
				P63151
				A0A494C1K3
				A0A0D9SF53
				A0A024QZP7
				A0A994J4R3
				A0A494C028
				A0A7N4I394
				J3KN66
				Q9Y4W2
				Q969Q0
				A0A8V8TMQ1
				P49916
				F6VRR5
				A0A7P0T8N8
				Q9BQE3
				Q9HBD4
				A0A8I5KX72
				Q9Y3B4
				A0A8V8TLA4
				Q9Y3A4
				Q86XP3
				E9PB61
				Q9UNX4
				O95400
				O75694
				A0A994J749
				Q9Y5Y2
				A0A8V8TRH9
				D6RBZ0
				E9PL19
				A0A8I5KWT8
				A0A0C4DGG9
				M0R2B7
				A0A1W2PNX8
				A0A0D9SGE8
				A8MXP9
				K7ERQ8
				Q9NVI1
				A0A6I8PU73
				A0A0A0MRM9
				Q9C030
				Q5T760
				A0A6Q8PFJ0
				A0A0B4J1V8
				X6R4W8
				I3L0A0
				H3BVG0
				Q8WTT2
				P07205
				A0A3B3IT92
				A0A7I2V535
				A0A7I2V490
				B4DLN1
				A0A5H1ZRQ2
				A0A7I2YQE1
				Q96I24
				P51812
				J3KQ32
				P20700
				Q9UHB9
				P62841
				P17655
				P28066
				A0A7P0T954
				A0A087X0H9
				C9JU26
				A0A0C4DFV9
				Q96GQ7
				O75533
				O14737
				Q9Y3D8

## Sheet: Enriched vs non-enriched nuc.
	Accesion No						Accesion No			Multiple localization
	Q16181						Q16594
	O95232						Q8NHM5			Found only nucleus
	P11310						Q96EU6
	Q96IU4						Q9BQ39
	P16403						Q9GZS1
	P37198						Q92541
	Q8WWM7			Accesion No			A6NHR9
	Q9UNM6			P26368			Q8IWI9
	P43897			P46777			Q8IXT5
	O43707			Q14498			Q6PD62
	O96019			P62851			Q6UX04
	Q9Y281			P26599			Q9UFW8
	P0DP25			O00541			Q8N6N3
	Q9UBU8			P55884			P25490
	Q92747			Q9NX58			Q8ND82
	P27824			O43242			P78316
	Q9C0C9			Q15392			Q96ST2
	P60174			O75821			P45973
	P30626			Q9UKK9			Q68D10
	Q02218			P04080			Q9HC52
	Q9H9J2			P14866			Q8WWY3
	O14744			Q9UKF6			P98175
	Q07955			Q99986			P42696
	Q08752			Q9H910			Q5T0B9
	Q15819			P22314			O75683
	P15121			Q9P0J0			Q9BRD0
	Q15435			P00338			Q7L2J0
	P62993			Q5JTH9			Q96BZ8
	P13693			P35579			P35269
	P61011			P31689			Q69YN2
	P55786			Q9H7B2			Q96AY2
	P53041			Q99714			P48382
	P15374			O60869			Q96QR8
	P16104			Q09161			P53567
	Q9UQ80			Q86V81			Q13206
	P31948			A8MWD9			P16402
	P35222			P55265			Q9NW13
	O00273			Q92769			Q14119
	Q15843			Q9Y3F4			O95218
	P49773			O14979			Q13573
	Q13526			P68400			O75391
	Q7L2E3			P49593			Q9GZL7
	Q99733			P11177			Q01658
	Q9NRR5			Q6DKI1			Q9GZU8
	Q96CT7			P46782			Q9H0G5
	P33316			Q9Y3C6			P41223
	Q9BU19			O75150			Q9BW85
	P63279			P06899			P23193
	P80723			P12004			Q9UEG4
	P60900			P23526			O15042
	P67809			P54577			P61244
	Q13247			Q9Y277			Q9Y3Y2
	P53396			Q14320			Q8NI36
	P13073			O43491			Q9Y294
	Q07021			P51858			Q96NC0
	P28070			P43490			Q9Y6X4
	P06730			Q06830			Q9NSI2
	Q9Y5L4			Q3ZCQ8			P18887
	Q9Y2Z0			Q53EL6			P17028
	Q9BTM9			Q9NQ55			Q9UBD5
	Q16650			Q9Y2W2			Q9ULV3
	P60510			P46087			Q8N567
	O75531			O43395			Q6ZN08
	Q8TEM1			P19388			Q96JP5
	Q9BU61			Q12788			P20585
	P62861			Q14684			Q96I25
	P04818			P52701			Q6PK04
	Q9BT78			P09429			Q14692
	Q9C005			Q9NX63			P42166
	P24534			Q14103			Q7LBC6
	Q00059			Q00688			Q9HCS7
	Q96HR8			O00487			Q96PZ0
	O14818			Q9Y3T9			Q9GZR2
	Q15428			P06576			Q00403
	Q96J01			P25705			O75151
	P09960			Q9Y265			Q8NAF0
	P12270			P43243			Q9Y3B9
	Q92597			P82979			Q9Y2X9
	Q7Z6Z7			P11021			Q8WWQ0
	Q1KMD3			P07910			Q8IVW6
	Q96SB4			P41091			Q9NXV6
	O00170			Q9Y3A5			Q5SSJ5
	P20962			P61353			Q9BXY0
	Q01469			P07814			Q08170
	Q92905			Q13404			O15525
	P11940			Q15185			P18615
	Q06323			Q99653			Q14137
	P31350			P22626			Q9NWH9
	Q9UNE7			P63173			Q8IWZ8
	P54105			Q5BJF2			Q13111
	Q9Y676			P22695			Q8WVC0
	P61088			Q12905			Q9BSC4
	O43681			O94906			Q92576
	P29966			P07355			Q9UHB7
	Q8NCA5			Q13242			Q9UHR5
	Q9NX55			Q13620			Q9UGU0
	P99999			P35637			Q8IX01
	Q9NQP4			Q5JTV8			P17482
	O75832			Q14166			Q9H9B1
	O00764			Q8NFH5			Q96PQ6
	P98179			P31040			P55317
	Q01130			Q8NBT2			Q76FK4
	P62995			O00425			Q9BRT6
	P27797			P04406			Q8NFW8
	P15927			P42167			Q8N9M1
	P08579			Q9P013			Q9H0S4
	P82970			Q92945			Q5TEC6
	P55196			P02545			Q8TF68
	O43447			Q12874			Q9BRR8
	P68036			P62495			Q96RL1
	P54727			P63208			Q86YP4
	Q9NZL9			P19784			Q5TBB1
	P06454			O60762			P13984
	O15144			P18621			Q8WUB8
	P09132			P07741			Q8NDD1
	P37837			Q9Y262			Q9BZ95
	P13646			P78347			P16220
	P09211			P35268			Q8TAQ2
	O95163			P46778			Q92733
	Q15021			P62937			Q9NY12
	P08574			P52597			Q92620
	Q9H9Y6			P12956			O00267
	P63000			P63241			Q969J2
	Q9GZT3			Q13162			P18583
	P20290			Q92841			Q96ME7
	Q96KP4			P14678			Q1ED39
	P61586			P62888			Q03701
	Q71DI3			P30101			P33240
	Q9UL46			Q15019			Q8WXI9
	O75494			P05198			Q96ST3
	Q9H845			P07737			Q99848
	P31949			Q9HB71			Q86VM9
	Q13867			Q15637			Q8NFC6
	Q92665			Q9P258			Q9NV31
	Q09028			P27694			Q6NSZ9
	P55010			Q03252			Q01826
	Q9BTE3			P84090			Q7KZ85
	Q9BQ52			P54136			Q7Z2T5
	O15173			Q14978			Q9NRZ9
	Q9UNZ2			Q07666			Q9UQR0
	P56537			P37108			Q96DT7
	Q8NFH3			O94776			Q8IYL3
	P61956			Q96FW1			Q9UIG0
	P34931			Q9BV38			Q15269
	Q2TAY7			P31942			Q96T37
	P35611			Q9NQC3			Q13823
	Q9NZN4			Q9H0D6			P56270
	Q52LJ0			Q7KZF4			Q96T88
	P30876			O75152			O60885
	P61158			O95347			Q05D32
	O43765			P14324			Q5T3I0
	P25787			P62191			Q12857
	Q9UNF1			Q9UNX3			P78346
	Q5T8P6			Q8WVY7			O43172
	Q9Y263			P62195			O00566
	P49591			P55795			Q92917
	Q7RTV0			P63167			Q9P2K5
	Q99436			Q9BPX3			Q8TDN6
	P46109			Q08211			Q9Y2P8
	O15160			O00442			Q96BP3
	Q9NPD8			P22392			Q9Y2U8
	P27708			A0A024RBG1			Q13416
	P55145			O43592			Q9ULW3
	Q92820			P52209			Q5T5X7
	Q13451			P05787			O15541
	P16989			Q9NRX1			Q96KQ7
	Q9Y2L1			P08708			Q9P031
	P49720			O75400			Q9BZJ0
	P35520			Q9Y5B9			Q9NW82
	O75131			P05455			Q9Y5J1
	Q96PU8			Q13435			Q9UKX7
	P04792			Q9NZ01			Q9Y421
	Q13283			O00303			Q5QJE6
	Q9UBC2			Q15382			Q07687
	O00233			Q13601			Q9H9Y2
	P35221			Q15233			Q96G21
	P28072			P27635			Q9H6F5
	P55036			P52434			Q8N9T8
	Q9P2I0			P46776			G5E972
	Q99460			O75844			A0A3B3IUD7
	P62987			P50213			E7EWR4
	O95260			P09622			M0R2Z9
	P20618			P46940			A0A286YEU2
	P11802			P62857			Q10570
	Q15046			Q15717			Q13506
	P09936			P52655			Q9NQG5
	P61086			Q9GZZ1			Q06546
	P25786			Q8N1F7			A0A669KAV7
	Q9Y383			P25685			A0A994J5J9
	Q16629			O00410			E9PKP7
	Q8TDG2			P11387			C9JSZ1
	O43598			P47914			O43148
	Q15785			Q13148			E9PIM0
	P36639			Q13243			A0A669KBJ7
	Q4VCS5			Q13428			Q5H9L2
	Q9BXJ9			P62258			A0A7P0TB19
	O00629			O43768			Q15022
	Q9NQT5			Q29RF7			A0A0U1RRH7
	P15531			P04181			Q6NSI4
	Q8WYA6			Q99497			Q8NB50
	Q9Y333			O14776			Q96B01
	O75347			P22087			A0A8Q3SHX7
	Q9BQA1			P61289			Q969R5
	Q13126			Q9BVC6			Q9UI15
	Q14203			Q15029			A0A0G2JK64
	P21912			P82930			A0A6Q8PGG9
	P84243			P36776			J3QQJ0
	Q9BWJ5			P09651			H0YL70
	P07305			P49711			A0A0G2JK44
	P62633			Q9UEE9			H0YFY6
	P61758			Q86U42			H7C0S8
	P30154			P55081			Q9UJA5
	P58546			Q9HAV7			P17535
	P04075			P61019			O75909
	P45974			P17844			A0A0A0MT33
	Q86X55			Q14240			A0A994J6B4
	Q12996			Q9BQG0			A0A994J6L2
	Q16836			P09661			E7ERS3
	P27695			O43809			A0A087WTW0
	P38606			P07954			Q9NRG7
	Q92621			Q9H4L4			A0A8V8TRJ3
	P28074			Q13895			F5H6Q1
	P39687			Q01081			A0A994J7H0
	P11172			Q9UBM7			A0A8V8TQZ3
	Q9Y224			Q7Z4V5			A0A8V8TLI4
	Q13885			P06733			H0Y9Y2
	P63220			P38646			P52741
	P23381			O43143			A0A2R8Y7R8
	Q9HBY8			O95168			R4GNG8
	P55072			P35250			A0A9L9PXL5
	O00762			Q9NWU5			A0A8Q3SHN7
	P62714			Q6P2Q9			A0A494C108
	Q16531			Q9NTZ6			H0Y6T6
	Q9Y3Z3			P41252			A0A994J7C7
	Q99543			O95373			F8VXC8
	Q96P16			P49406			A0A3B3IUA2
	Q01844			P48047			F5H2X7
	Q7L5N1			Q6P2E9			Q96GM5
	P14174			P62140			A0A8V8TQI3
	Q96DI7			Q05519			B5MBX0
	P13798			O00567			A0A5F9ZHS3
	P42771			Q15459			H0Y9X1
	Q9BUF5			P38919			A2RU30
	P05114			P43686			O00767
	Q8TD19			Q8TEX9			O15260
	P49721			Q15397			O75340
	Q96EE3			Q02790			O94874
	P28482			P20042			P04637
	P26038			Q96P70			P10909
	Q14694			Q9H307			P42345
	A2RUB1			Q9UKM9			P49585
	P61160			P12268			Q6IAN0
	Q709F0			Q9UQE7			Q8IWX8
	Q13310			P07437			Q969M3
	Q9Y570			Q7L014			Q96G23
	P57678			Q9UHX1			Q9H5V9
	Q8WU90			P83881			Q9NVV0
	P35237			Q9BWF3			Q9Y6I9
	G2XKQ0			Q92552			A0A0U1RQC9
	Q14011			Q15287			Q5SZE1
	P13489			Q9BXP5			O00255
	P25788			Q15008			O14880
	Q96HY6			Q13363			P06241
	O95478			Q6FI81			P08134
	O75306			O00154			P15153
	Q15257			P35659			Q02750
	P30086			Q14839			Q12933
	Q99873			O75643			Q8TA86
	O75489			Q15125			Q8TDY2
	Q9H773			P23284			Q9BTZ2
	O76003			P10599			Q9H223
	Q04323			Q01082			O75351
	P17174			P78527			O95372
	Q96B26			Q92598			O95785
	Q8TEQ6			P25398			P01011
	P83916			Q9Y5A9			P01040
	Q9H0L4			Q15645			P02788
	Q9UNS2			P52272			P04083
	Q9BY32			Q14980			P04908
	Q9UBQ5			P17480			P05109
	Q15369			P39748			P05783
	P42285			P56545			P06702
	Q99471			Q14152			P08754
	Q12904			O43290			P11166
	P43034			P25789			P12273
	Q13595			Q13200			P17612
	Q92922			P08559			P19012
	O00422			Q92522			P20020
	Q9Y5S9			P26640			P20339
	O60763			P36507			P25311
	P52948			Q2NL82			P29508
	Q14160			Q9UBE0			P31947
	Q969G3			P61513			P32189
	Q9BTV4			P46783			P35580
	Q15370			P61081			P37840
	P62304			P36405			P48634
	O95757			Q13151			P51608
	Q92878			Q8N163			P53007
	Q12972			Q14676			P61077
	Q9UHV9			P0C0S5			P62136
	P23921			O43719			P62891
	Q12849			Q9NVP1			Q06265
	Q9Y3I0			O15381			Q14004
	Q14677			Q9NTK5			Q14151
	P35244			P39019			Q14241
	P40926			Q00341			Q6KC79
	O43674			P62906			Q8N357
	Q9Y3B8			Q9H3K6			Q8WXX5
	Q15024			P51610			Q8WYP5
	P09234			Q99615			Q96T58
	P68402			P36404			Q9BWS9
	J3KPP4			O75367			Q9H0H5
	A0A8I5KRC6			Q92979			Q9H2P0
	A6NEL0			Q04760			Q9P0M6
	Q8IZC4			P57088			Q9UBL6
	Q9NPA8			Q9NPD3			Q9Y6A4
	M0QXB4			P50995			Q9H501
	Q14344			Q14739			A0A669KBH5
	A0A0A6YYJ8			Q7L0Y3			Q5JXB2
	Q5H9R7			O43390			O00148
	P78406			Q9Y3U8			O14965
	A0A087X256			O14929			O43396
	Q14934			P34897			O60231
	E9PLP8			P38159			O60832
	A0A804CD06			P06493			O60870
	E5RJD8			P67870			O75925
	J3KTL2			P43246			O94880
	H3BS72			P62277			O94992
	C9JIF9			P62316			O95239
	A0A8I5KX04			O95831			O95251
	Q8NFZ0			O75390			O95453
	A0A0A0MRR7			Q04637			O95551
	E9PF18			P59998			O96028
	G3V5Z7			Q9UBT2			P08237
	A0A6Q8PFU3			Q9BZZ5			P19525
	Q9H840			P42766			P20807
	A0A2R8YG02			P60866			P21127
	Q13564			Q9P0L0			P29372
	H3BPE7			Q9BY77			P31944
	O75113			Q8N684			P41208
	Q9UKA9			Q99496			P42574
	H0Y886			O43615			P49454
	Q99626			Q96PK6			P49756
	H0Y8U8			Q08J23			P49903
	A0A6Q8PHC9			Q9Y2X3			P51003
	P54132			P10155			P51116
	H3BLV9			Q8IY67			P52294
	D6R956			P05388			P55039
	G3V5T9			P26196			P55854
	A0A7P0Z445			O15226			P84103
	Q14157			P08621			Q01831
	Q9HB07			P13010			Q02241
	A0A6Q8PGK1			P11388			Q02413
	Q9UKJ3			Q86VP6			Q06330
	B8ZZN6			P14625			Q13098
	A0A994J3Q8			P58107			Q13112
	F8W0W8			Q01085			Q13123
	B4DUC8			Q9P035			Q13177
	Q9NVE7			P30050			Q13257
	O15085			Q9H3U1			Q13330
	P01112			Q15424			Q13901
	Q7L5D6			Q9Y606			Q14331
	Q9UK32			Q9BVP2			Q14678
	A0A0S2Z4Z6			Q14683			Q15003
	Q5JTJ3			Q96AE4			Q16186
	P67775			Q9UBS4			Q16630
	A0A087WUB9			Q99729			Q16666
	D6RFN0			P26641			Q3YEC7
	Q8N196			P63104			Q53F19
	Q12765			Q13185			Q53HL2
	Q8TBC4			P48556			Q5RKV6
	O60941			Q12906			Q5UIP0
	Q96JQ2			Q15631			Q6IN85
	H7C2N1			Q8WW12			Q6IQ49
	Q5VV67			P24539			Q71F23
	A0A7P0TB45			P18754			Q75N03
	B4DUQ1			P28838			Q7Z3K3
	O75064			P51532			Q7Z7K6
	A0A669KB89			P29692			Q86T24
	A0A0C4DGU5			P52292			Q86UE8
	D6W5Y5			Q9BW27			Q8N1G0
	K7ESQ2			O95793			Q8NEJ9
	B7Z9C2			P09012			Q8NEY8
	Q9Y4A0			P07900			Q92797
	P41567			Q04837			Q969T4
	E9PI41			Q9H0A0			Q96FF9
	A0A087WWM6			P12236			Q96GN5
	J3KSK3			P35998			Q96JM3
	Q04206			P50991			Q96Q11
	P61457			Q14974			Q96RE7
	P26232			P02768			Q96SI9
	Q9BV68			P26358			Q99613
	Q9BUI4			Q01105			Q9BTC0
	A0A7P0Z489			Q02880			Q9BUL5
	A0A8V8TN67			P52565			Q9BV20
	P15259			P56192			Q9BWU0
	Q9HAV4			Q9NW64			Q9BXS6
	A0A7I2V4H9			P49792			Q9H165
	A0A7I2V4F7			P26583			Q9H6Z4
	C9JZI7			Q9NR30			Q9H814
	Q8N3K9			P17980			Q9NPF5
	A0A7P0Z4P5			P52298			Q9NPJ3
	A0A804HL01			Q53GS9			Q9NQS7
	Q9NWU2			Q8NE71			Q9NQT4
	Q9HCE1			Q9Y230			Q9NQW6
	Q9BTT0			P51991			Q9NRG9
	Q9GZS3			Q9UKV3			Q9NS91
	E7ETY2			Q9Y6M1			Q9NVM9
	P00441			Q16576			Q9NVP2
	Q9UHD9			O00571			Q9NVV4
	O43324			Q9NZI8			Q9NWB1
	P15104			P08865			Q9NXF1
	Q70UQ0			O60264			Q9NYF8
	P26440			P41227			Q9NZB2
	Q07812			Q15393			Q9NZJ4
				P43487			Q9P275
				Q99459			Q9P2P6
				Q9BZE4			Q9UFC0
				Q96EY4			Q9UGI8
				O15347			Q9UIA9
				O43684			Q9UK76
				P30085			Q9UL40
				P21333			Q9ULG1
				P36873			Q9ULU4
				Q99426			Q9ULW0
				P42677			Q9Y314
				P15924			Q9Y4C8
				P33991			Q9Y6D6
				O43837			A0A8V8TMN5
				Q99720			Q15773
				P42704			Q86YL5
				Q9UQ35			Q8NEF9
				P20073			Q96KR1
				Q14257			Q9P2N5
				Q92900			A0A494C0W0
				Q12931			H0YJF7
				P23528			Q6ZP01
				E9PAV3			A0A075B6F9
				Q9BUJ2			A0A2R8Y7V5
				P55060			D6RJ07
				Q93009			E7ESC6
				P62333			J3KPZ4
				P09001			K7EJB5
				Q01813			M0R102
				O76094			Q9NVM6
				Q15061			H0Y8C6
				Q13263			O60313
				P56182			O60563
				P51114			O60783
				P60842			O60828
				P62280			O75607
				Q92973			O75691
				P46060			O75940
				P60228			O76031
				P21796			O94842
				P50990			O95600
				Q6PJT7			O95983
				P33993			P13051
				Q9NX20			P25440
				O75955			P29083
				Q8IWS0			P30837
				O15355			P38432
				Q08945			P39880
				Q14008			P46063
				P62081			P49790
				Q92499			P49840
				P53999			P51553
				O43670			P52594
				P46013			P54619
				Q15366			P56177
				O14980			P82914
				P09874			Q00577
				Q8IY81			Q02978
				O00299			Q03188
				P49736			Q12769
				P30048			Q12888
				P15311			Q12948
				P31943			Q13356
				Q9Y2W1			Q13492
				Q93008			Q13948
				O60506			Q14197
				Q14566			Q14669
				P30153			Q14690
				P17096			Q14966
				P34932			Q15072
				O60814			Q15120
				Q9BYD2			Q15562
				P32969			Q16540
				O00231			Q16763
				Q9UMS4			Q16795
				Q5JWF2			Q49A26
				P62269			Q4G0J3
				Q86UE4			Q5XKP0
				Q5BKZ1			Q69YH5
				P35249			Q6P1J9
				Q9BVI4			Q6P4A7
				O15371			Q6UN15
				P49419			Q7Z7H8
				Q9Y266			Q86V15
				Q96AG4			Q86WX3
				O00505			Q8IXM2
				Q8WXF1			Q8N1G2
				Q9NTJ3			Q8N3U4
				P51665			Q8N5M1
				Q9BZI7			Q8N7H5
				P18077			Q8NHQ9
				Q15020			Q8TDD1
				O75937			Q96BK5
				P50402			Q96BT3
				P51398			Q96EY7
				P25205			Q96QC0
				Q9Y6E0			Q96TA2
				O60716			Q9BRL6
				Q9UMR2			Q9BU64
				P33992			Q9BUB7
				P55209			Q9BVJ6
				P61326			Q9BYG3
				Q99623			Q9H1D9
				Q9Y3C1			Q9H1E3
				O75475			Q9H3P2
				P49959			Q9H583
				Q9Y295			Q9H6R4
				P04844			Q9HAB8
				P49321			Q9NPL8
				O00232			Q9NV06
				Q9P2J5			Q9NVH1
				P45880			Q9NX24
				Q13642			Q9NY61
				P29401			Q9NYP9
				Q9BUQ8			Q9NZ63
				P30044			Q9NZM5
				Q8NC51			Q9UBX3
				P56134			Q9ULJ3
				P62829			Q9UMY1
				Q9Y696			Q9UPN6
				P23919			Q9UPT8
				Q96EP5			Q9UQB3
				Q92688			Q9UQR1
				Q9UKD2			Q9Y2S7
				P30041			Q9Y2Z4
				Q6PI48			Q9Y399
				Q93084			P82675
				A0A3B3ITJ4			P82912
				Q9NWW5			P82921
				Q9UKN8			P82933
				H7C2Q8			Q8WUA2
				A0A7I2V3S3			Q96A35
				A0A7P0T9U7			Q9BYD1
				G8JLB6			Q9BYD3
				Q9H1R3			Q9NRX2
				A0A0U1RRM4			Q9Y2Q9
				M0R0C6			A0A087WT20
				E9PRY8			A0A1Y0BRN3
				J3KTA4			A0A7I2V5Y5
				O15213			E5KLJ9
				A0A0C4DG89			H3BRB3
				H0YHG0			A0A087WX23
				O75828			A0A0C4DFX9
				A6NEM2			A0A2R8Y852
				Q5JPU2			A0A6I8PRA0
				Q9NQZ2			A0A804HKX1
				P40937			H3BV03
				Q01780
				Q7Z4W1
				P63151
				A0A494C1K3
				A0A0D9SF53
				A0A024QZP7
				A0A994J4R3
				A0A494C028
				A0A7N4I394
				J3KN66
				Q9Y4W2
				Q969Q0
				A0A8V8TMQ1
				P49916
				F6VRR5
				A0A7P0T8N8
				Q9BQE3
				Q9HBD4
				A0A8I5KX72
				Q9Y3B4
				A0A8V8TLA4
				Q9Y3A4
				Q86XP3
				E9PB61
				Q9UNX4
				O95400
				O75694
				A0A994J749
				Q9Y5Y2
				A0A8V8TRH9
				D6RBZ0
				E9PL19
				A0A8I5KWT8
				A0A0C4DGG9
				M0R2B7
				A0A1W2PNX8
				A0A0D9SGE8
				A8MXP9
				K7ERQ8
				Q9NVI1
				A0A6I8PU73
				A0A0A0MRM9
				Q9C030
				Q5T760
				A0A6Q8PFJ0
				A0A0B4J1V8
				X6R4W8
				I3L0A0
				H3BVG0
				Q8WTT2
				P07205
				A0A3B3IT92
				A0A7I2V535
				A0A7I2V490
				B4DLN1
				A0A5H1ZRQ2
				A0A7I2YQE1
				Q96I24
				P51812
				J3KQ32
				P20700
				Q9UHB9
				P62841
				P17655
				P28066
				A0A7P0T954
				A0A087X0H9
				C9JU26
				A0A0C4DFV9
				Q96GQ7
				O75533
				O14737
				Q9Y3D8
